# Supplementary material for: A micro dataset on delinquency risk, loan motivations and credit access in Chile
Source: Data Brief. 2019 Oct 18;27:104684. doi: 10.1016/j.dib.2019.104684 (PMC6838391; doi:10.1016/j.dib.2019.104684)
Supplement: Multimedia component 1 [file mmc1.zip]

Archive with 18 entries (16 files):
- DIB_TMC/
- DIB_TMC/CS_debts_EFHall2.xlsx
- DIB_TMC/Debt_motivations_TMC.do
- DIB_TMC/EFH_2011regs2.do
- DIB_TMC/EFH_TMC_CS.xlsx
- DIB_TMC/analyzed_data/
- DIB_TMC/analyzed_data/df_dna_06_11.xls
- DIB_TMC/analyzed_data/LS1_DMotives.xls
- DIB_TMC/analyzed_data/LS1_DTyear.xls
- DIB_TMC/analyzed_data/LS2_DMotives.xls
- DIB_TMC/analyzed_data/LS2_DTyear.xls
- DIB_TMC/analyzed_data/LS_DTyear.xls
- DIB_TMC/analyzed_data/Motives_DT.xls
- DIB_TMC/analyzed_data/Motives_DTyear.xls
- DIB_TMC/analyzed_data/Motives_DTyear_DebtP.xls
- DIB_TMC/analyzed_data/Motives_year.xls
- DIB_TMC/analyzed_data/Motives_yearDC.xls
- DIB_TMC/analyzed_data/Motives_year_DebtP.xls
