# Supplementary material for: A micro dataset on delinquency risk, loan motivations and credit access in Chile
Source: Data Brief. 2019 Oct 18;27:104684. doi: 10.1016/j.dib.2019.104684 (PMC6838391; doi:10.1016/j.dib.2019.104684)
Supplement: Multimedia component 1 [file mmc1.zip › DIB_TMC/CS_debts_EFHall2.xlsx]

## Sheet: Sheet1
ytoth	ytotef	numh	a1	zona2	class_com2	estrato_renta	education	age	deudacon	year_cs	mot1_con	mot2_con	mot3_con	mot4_con	a_con	factor_efh	folio_efh	year	deudor_cuotas	deudor_Bcuotas	deudor_0_50UF_B	deudor_50_200UF_B	deudor_0_50UF_CC	deudor_50_200UF_CC	deudor_0_50UF_NB	deudor_50_200UF_NB	deudor_0_200UF_NB	deudor_0_50UF	deudor_50_200UF	deudor_0_200UF_B	deudor_0_200UF_CC	deudor_0_200UF	d_dna_UF
542000	292000	3	1	2	1	1	10	54	6	2017	0	0	0	0	0	2029	4801	2017	0	0	0	0	0	0	0	0	0	0	0	0	0	0
626000	426000	5	1	2	1	1	9	65	1	2017	0	0	0	1	4	1150	3704	2017	1	1	1	0	0	0	0	0	0	1	0	1	0	1	49.6138
864167	664167	5	1	2	1	1	12	41	4	2017	0.746852	0.253148	0	0	1	849	4038	2017	1	0	0	0	0	0	0	1	1	0	0	0	0	0	110.813
548667	548667	1	1	1	1	1	16	55	6	2017	0	0	0	0	0	1011	11476	2017	0	0	0	0	0	0	0	0	0	0	0	0	0	0
597004	597004	5	1	2	1	1	12	31	7	2017	0	0	0	0	0	935	21909	2017	0	0	0	0	0	0	0	0	0	0	0	0	0	0
402500	402500	2	1	1	1	1	9	58	2	2017	0.25	0.75	0	0	2	539	1665	2017	0	0	0	0	0	0	0	0	0	0	0	0	0	0	74.8055
515000	215000	1	1	2	1	1	18	65	3	2017	1	0	0	0	1	721	3728	2017	0	0	0	0	0	0	0	0	0	0	0	0	0	0	6.35847
450000	200000	1	1	1	1	1	9	65	6	2017	0	0	0	0	0	269	1658	2017	0	0	0	0	0	0	0	0	0	0	0	0	0	0
552800	302800	4	1	1	1	1	16	47	7	2017	0	0	0	0	0	1172	2982	2017	0	0	0	0	0	0	0	0	0	0	0	0	0	0
636833	536833	2	1	2	1	1	10	65	6	2017	0	0	0	0	0	1690	2641	2017	0	0	0	0	0	0	0	0	0	0	0	0	0	0
610000	460000	3	1	2	1	1	12	31	7	2017	0	0	0	0	0	1438	3885	2017	0	0	0	0	0	0	0	0	0	0	0	0	0	0
537000	412000	4	1	1	1	1	9	65	3	2017	1	0	0	0	1	1479	826	2017	0	0	0	0	0	0	0	0	0	0	0	0	0	0	37.4028
620000	420000	2	1	2	1	1	18	65	5	2017	0	1	0	0	2	2610	4138	2017	1	0	0	0	0	0	0	0	0	0	0	0	0	0	256.186
406175	256175	4	1	1	1	1	9	58	7	2017	0	0	0	0	0	1707	1102	2017	0	0	0	0	0	0	0	0	0	0	0	0	0	0
635000	385000	2	1	2	1	1	14	39	3	2017	1	0	0	0	1	1253	4676	2017	0	0	0	0	0	0	0	0	0	0	0	0	0	0	1.12208
379905	229905	2	1	1	1	1	12	42	4	2017	0	0.580276	0.400532	0.0191923	2	889	11231	2017	1	0	0	0	0	0	0	1	1	0	0	0	0	0	165.652
170000	170000	1	1	2	1	1	9	65	4	2017	0	0	0	1	4	1707	2700	2017	1	0	0	0	0	0	1	0	1	0	0	0	0	0	25.1399
217500	17500	4	1	1	1	1	14	50	4	2017	1	0	0	0	1	1126	10213	2017	1	0	0	0	0	0	0	1	1	0	0	0	0	0	148.878
520000	220000	2	1	1	1	1	16	58	7	2017	0	0	0	0	0	457	30485	2017	0	0	0	0	0	0	0	0	0	0	0	0	0	0
575000	275000	2	1	2	1	1	12	57	3	2017	1	0	0	0	1	1488	1966	2017	1	0	0	0	0	1	0	1	1	0	1	0	1	1	96.3664
562000	337000	2	1	1	1	1	9	65	6	2017	0	0	0	0	0	407	21470	2017	0	0	0	0	0	0	0	0	0	0	0	0	0	0
180000	801667	1	1	2	1	1	12	28	5	2017	0	1	0	0	2	2841	2724	2017	1	0	0	1	0	0	0	0	0	0	1	1	0	1	147.95
551000	351000	2	1	2	1	1	9	63	6	2017	0	0	0	0	0	818	3912	2017	0	0	0	0	0	0	0	0	0	0	0	0	0	0
455450	205450	2	1	1	1	1	12	39	3	2017	1	0	0	0	1	114	3395	2017	0	0	0	0	0	0	0	0	0	0	0	0	0	0	11.2208
550000	550000	1	1	1	1	1	18	62	6	2017	0	0	0	0	0	208	11490	2017	0	0	0	0	0	0	0	0	0	0	0	0	0	0
375000	375000	2	1	1	1	1	9	45	3	2017	1	0	0	0	1	1103	11252	2017	0	0	0	0	0	0	0	0	0	0	0	0	0	0	13.091
205000	145000	2	1	1	1	1	12	61	3	2017	1	0	0	0	1	757	381	2017	0	0	0	0	0	0	0	0	0	0	0	0	0	0	5.61041
482500	482500	2	1	1	1	1	12	32	1	2017	0.313776	0	0.686224	0	3	1375	1443	2017	1	1	1	0	0	0	1	0	1	1	0	1	0	1	68.3726
630000	630000	2	1	1	1	1	14	21	5	2017	1	0	0	0	1	926	20225	2017	0	0	0	0	0	0	0	0	0	0	0	0	0	0
430000	260000	3	1	1	1	1	9	36	7	2017	0	0	0	0	0	579	21639	2017	0	0	0	0	0	0	0	0	0	0	0	0	0	0
412000	412000	2	1	1	1	1	18	65	7	2017	0	0	0	0	0	1142	10350	2017	0	0	0	0	0	0	0	0	0	0	0	0	0	0
630000	480000	4	1	2	1	1	9	54	6	2017	0	0	0	0	0	3729	32031	2017	0	0	0	0	0	0	0	0	0	0	0	0	0	0
460000	460000	3	1	2	1	1	13	22	6	2017	0	0	0	0	0	1540	2685	2017	0	0	0	0	0	0	0	0	0	0	0	0	0	0
578271	78270.7	2	1	1	1	1	13	55	6	2017	0	0	0	0	0	1106	3269	2017	0	0	0	0	0	0	0	0	0	0	0	0	0	0
584000	434000	3	1	2	1	1	11	65	3	2017	0.518136	0	0	0	1	2217	2628	2017	1	0	0	0	1	0	1	0	1	1	0	0	1	1	15.0078
665833	515833	1	1	1	1	1	9	63	6	2017	0	0	0	0	0	2474	2986	2017	0	0	0	0	0	0	0	0	0	0	0	0	0	0
580000	330000	2	1	1	1	1	12	63	2	2017	0.467992	0	0	0.532008	4	932	21466	2017	1	1	1	0	0	1	0	1	1	1	1	1	1	1	100.816
504167	504167	3	1	2	1	1	12	22	4	2017	1	0	0	0	1	3252	2690	2017	1	0	0	0	0	0	1	0	1	0	0	0	0	0	15.6052
680000	680000	4	1	2	1	1	12	46	3	2017	1	0	0	0	1	5665	4760	2017	0	0	0	0	0	0	0	0	0	0	0	0	0	0	4.48833
460000	460000	4	1	1	1	1	12	40	1	2017	1	0	0	0	1	1866	3013	2017	0	0	0	0	0	0	0	0	0	0	0	0	0	0	74.8055
533853	403853	3	1	1	1	1	9	50	6	2017	0	0	0	0	0	1231	11107	2017	0	0	0	0	0	0	0	0	0	0	0	0	0	0
794000	564000	5	1	2	1	1	12	20	7	2017	0	0	0	0	0	931	32402	2017	0	0	0	0	0	0	0	0	0	0	0	0	0	0
835167	585167	3	1	2	1	1	12	23	5	2017	0.40778	0.59222	0	0	2	467	2134	2017	1	0	1	0	0	0	0	1	1	1	0	1	0	1	260.264
293000	143000	3	1	1	1	1	12	50	7	2017	0	0	0	0	0	1706	1098	2017	0	0	0	0	0	0	0	0	0	0	0	0	0	0
375000	225000	2	1	1	1	1	12	60	7	2017	0	0	0	0	0	1124	1448	2017	0	0	0	0	0	0	0	0	0	0	0	0	0	0
569839	389839	4	1	1	1	1	9	63	4	2017	0	0	0	1	4	523	21451	2017	1	0	0	0	0	0	1	0	1	0	0	0	0	0	17.6392
431500	431500	2	1	1	1	1	11	48	3	2017	1	0	0	0	1	1738	853	2017	1	0	0	0	1	0	1	0	1	1	0	0	1	1	216.353
815000	465000	5	1	2	1	1	9	55	3	2017	0.117647	0.882353	0	0	2	1199	4012	2017	0	0	0	0	0	0	0	0	0	0	0	0	0	0	127.169
766458	591458	2	1	2	1	1	12	46	6	2017	0	0	0	0	0	1094	4094	2017	0	0	0	0	0	0	0	0	0	0	0	0	0	0
492546	342546	2	1	1	1	1	9	56	3	2017	1	0	0	0	1	1163	644	2017	0	0	0	0	0	0	0	0	0	0	0	0	0	0	4.48833
495065	295065	4	1	1	1	1	12	65	3	2017	1	0	0	0	1	1119	50998	2017	0	0	0	0	0	0	0	0	0	0	0	0	0	0	11.2208
500000	400000	2	1	1	1	1	12	65	4	2017	0.0773809	0.0603023	0.862317	0	3	719	3475	2017	1	0	1	0	0	0	1	0	1	1	0	1	0	1	48.3359
655863	435863	2	1	2	1	1	9	65	3	2017	0.570361	0.429639	0	0	1	2866	2405	2017	1	0	0	0	1	0	1	0	1	1	0	0	1	1	14.427
300000	300000	3	1	2	1	1	12	55	6	2017	0	0	0	0	0	1001	2673	2017	0	0	0	0	0	0	0	0	0	0	0	0	0	0
600000	400000	4	1	2	1	1	14	19	6	2017	0	0	0	0	0	905	2122	2017	0	0	0	0	0	0	0	0	0	0	0	0	0	0
228200	103200	1	1	1	1	1	12	65	3	2017	1	0	0	0	1	651	3438	2017	0	0	0	0	0	0	0	0	0	0	0	0	0	0	1.12208
368552	368552	2	1	1	1	1	9	54	6	2017	0	0	0	0	0	2241	49	2017	0	0	0	0	0	0	0	0	0	0	0	0	0	0
525000	325000	1	1	1	1	1	10	65	3	2017	1	0	0	0	1	295	10566	2017	0	0	0	0	0	0	0	0	0	0	0	0	0	0	2.24417
490000	290000	5	1	1	1	1	12	46	2	2017	1	0	0	0	1	1107	3459	2017	1	1	1	0	0	0	0	0	0	1	0	1	0	1	52.587
895000	895000	3	1	2	1	1	12	46	6	2017	0	0	0	0	0	1243	4722	2017	0	0	0	0	0	0	0	0	0	0	0	0	0	0
150000	467439	3	1	1	1	1	9	63	6	2017	0	0	0	0	0	1073	30737	2017	0	0	0	0	0	0	0	0	0	0	0	0	0	0
416000	216000	1	1	1	1	1	9	65	7	2017	0	0	0	0	0	1205	20787	2017	0	0	0	0	0	0	0	0	0	0	0	0	0	0
162015	42014.5	2	1	2	1	1	12	27	6	2017	0	0	0	0	0	1705	2493	2017	0	0	0	0	0	0	0	0	0	0	0	0	0	0
360500	160500	1	1	1	1	1	9	65	7	2017	0	0	0	0	0	1309	1155	2017	0	0	0	0	0	0	0	0	0	0	0	0	0	0
290000	290000	3	1	1	1	1	14	25	6	2017	0	0	0	0	0	637	1766	2017	0	0	0	0	0	0	0	0	0	0	0	0	0	0
770000	420000	3	1	2	1	1	12	65	4	2017	0	0	1	0	3	1549	12502	2017	1	0	0	0	0	0	1	0	1	0	0	0	0	0	20.9161
316808	236808	2	1	1	1	1	9	65	3	2017	1	0	0	0	1	1874	3243	2017	1	0	0	0	1	0	1	0	1	1	0	0	1	1	0.693772
420000	420000	3	1	1	1	1	14	24	3	2017	1	0	0	0	1	617	1668	2017	0	0	0	0	0	0	0	0	0	0	0	0	0	0	13.091
280000	80000	2	1	1	1	1	14	19	6	2017	0	0	0	0	0	370	1022	2017	0	0	0	0	0	0	0	0	0	0	0	0	0	0
345000	345000	2	1	1	1	1	18	36	2	2017	0.0963855	0.903614	0	0	2	1375	3005	2017	0	0	0	0	0	0	0	0	0	0	0	0	0	0	62.0886
595000	195000	3	1	1	1	1	14	42	3	2017	1	0	0	0	1	965	140	2017	0	0	0	0	0	0	0	0	0	0	0	0	0	0	3.74028
389403	189403	1	1	1	1	1	14	20	5	2017	0	1	0	0	2	1350	231	2017	1	0	0	0	0	0	0	0	0	0	0	0	0	0	295.174
565000	65000	5	1	1	1	1	18	35	7	2017	0	0	0	0	0	316	2847	2017	0	0	0	0	0	0	0	0	0	0	0	0	0	0
312000	112000	2	1	2	1	1	9	65	6	2017	0	0	0	0	0	2462	4249	2017	0	0	0	0	0	0	0	0	0	0	0	0	0	0
587500	407500	3	1	1	1	1	12	65	6	2017	0	0	0	0	0	1294	20435	2017	0	0	0	0	0	0	0	0	0	0	0	0	0	0
650000	525000	3	1	1	1	1	12	58	7	2017	0	0	0	0	0	1900	3498	2017	0	0	0	0	0	0	0	0	0	0	0	0	0	0
264000	144000	1	1	2	1	1	9	65	6	2017	0	0	0	0	0	1688	2087	2017	0	0	0	0	0	0	0	0	0	0	0	0	0	0
477000	197000	2	1	1	1	1	12	60	7	2017	0	0	0	0	0	360	11771	2017	0	0	0	0	0	0	0	0	0	0	0	0	0	0
553000	403000	2	1	1	1	1	12	60	1	2017	1	0	0	0	1	1026	1680	2017	1	1	1	0	0	0	0	0	0	1	0	1	0	1	40.59
590000	340000	2	1	2	1	1	9	65	6	2017	0	0	0	0	0	1713	2469	2017	0	0	0	0	0	0	0	0	0	0	0	0	0	0
561400	561400	5	1	1	1	1	12	27	6	2017	0	0	0	0	0	1529	4389	2017	0	0	0	0	0	0	0	0	0	0	0	0	0	0
550000	430000	1	1	2	1	1	9	65	7	2017	0	0	0	0	0	1817	11876	2017	0	0	0	0	0	0	0	0	0	0	0	0	0	0
601864	601864	4	1	2	1	1	9	33	7	2017	0	0	0	0	0	1131	1894	2017	0	0	0	0	0	0	0	0	0	0	0	0	0	0
500000	250000	2	1	1	1	1	12	65	6	2017	0	0	0	0	0	499	3096	2017	0	0	0	0	0	0	0	0	0	0	0	0	0	0
443636	443636	2	1	1	1	1	12	48	7	2017	0	0	0	0	0	831	1585	2017	0	0	0	0	0	0	0	0	0	0	0	0	0	0
607000	357000	5	1	1	1	1	12	52	6	2017	0	0	0	0	0	135	4426	2017	0	0	0	0	0	0	0	0	0	0	0	0	0	0
280000	280000	2	1	1	1	1	12	29	7	2017	0	0	0	0	0	406	2874	2017	0	0	0	0	0	0	0	0	0	0	0	0	0	0
280000	280000	3	1	1	1	1	9	43	3	2017	0.666667	0	0	0.333333	1	3248	4383	2017	0	0	0	0	0	0	0	0	0	0	0	0	0	0	11.2208
297000	97000	1	1	1	1	1	9	65	6	2017	0	0	0	0	0	582	10819	2017	0	0	0	0	0	0	0	0	0	0	0	0	0	0
691298	691298	3	1	2	1	1	10	55	6	2017	0	0	0	0	0	2238	4823	2017	0	0	0	0	0	0	0	0	0	0	0	0	0	0
562083	442083	2	1	1	1	1	14	27	6	2017	0	0	0	0	0	1911	31060	2017	0	0	0	0	0	0	0	0	0	0	0	0	0	0
360000	160000	2	1	2	1	1	12	65	6	2017	0	0	0	0	0	2742	2742	2017	0	0	0	0	0	0	0	0	0	0	0	0	0	0
435000	285000	3	1	1	1	1	9	53	6	2017	0	0	0	0	0	507	3355	2017	0	0	0	0	0	0	0	0	0	0	0	0	0	0
812333	612333	5	1	2	1	1	12	31	5	2017	0.0401592	0.616505	0.343336	0	2	1710	2772	2017	1	0	0	0	0	0	1	0	1	0	0	0	0	0	92.9552
560000	460000	2	1	1	1	1	9	52	1	2017	0	0.831407	0.168593	0	2	1144	741	2017	0	0	0	0	0	0	1	0	1	0	0	0	0	0	125.964
884500	684500	3	1	2	1	1	16	25	2	2017	0	1	0	0	2	1978	3071	2017	1	1	1	0	0	0	0	0	0	1	0	1	0	1	44.3514
420000	170000	3	1	1	1	1	16	24	7	2017	0	0	0	0	0	2381	20323	2017	0	0	0	0	0	0	0	0	0	0	0	0	0	0
542000	392000	3	1	1	1	1	9	46	3	2017	0.73452	0	0	0.26548	1	1131	3482	2017	1	0	0	0	0	0	1	0	1	0	0	0	0	0	8.65152
650000	300000	2	1	1	1	1	11	58	6	2017	0	0	0	0	0	1591	3126	2017	0	0	0	0	0	0	0	0	0	0	0	0	0	0
314418	314418	3	1	1	1	1	9	65	6	2017	0	0	0	0	0	789	10951	2017	0	0	0	0	0	0	0	0	0	0	0	0	0	0
325000	325000	2	1	1	1	1	11	33	4	2017	0.863289	0	0.136711	0	1	2079	3241	2017	1	0	1	0	1	0	1	0	1	1	0	1	1	1	136.437
605000	525000	3	1	1	1	1	12	39	3	2017	1	0	0	0	1	874	4381	2017	0	0	0	0	0	0	0	0	0	0	0	0	0	0	7.48055
719671	519671	5	1	2	1	1	12	33	2	2017	0.571429	0.428571	0	0	1	1252	4181	2017	0	0	0	0	0	0	0	0	0	0	0	0	0	0	26.1819
275000	205000	2	1	1	1	1	9	64	7	2017	0	0	0	0	0	3191	1094	2017	0	0	0	0	0	0	0	0	0	0	0	0	0	0
880000	680000	2	1	2	1	1	14	49	1	2017	0	0.769231	0	0.230769	2	1106	21897	2017	0	0	0	0	0	0	0	0	0	0	0	0	0	0	24.3118
394000	244000	2	1	1	1	1	9	65	3	2017	1	0	0	0	1	893	3373	2017	0	0	0	0	0	0	0	0	0	0	0	0	0	0	5.98444
250000	700717	3	1	2	1	1	12	65	2	2017	0.227931	0	0	0.772069	4	896	4097	2017	1	0	0	0	1	0	1	0	1	1	0	0	1	1	92.0452
581000	581000	3	1	2	1	1	11	29	3	2017	1	0	0	0	1	1767	2773	2017	0	0	0	0	0	0	0	0	0	0	0	0	0	0	7.48055
450000	450000	1	1	1	1	1	16	25	6	2017	0	0	0	0	0	880	20284	2017	0	0	0	0	0	0	0	0	0	0	0	0	0	0
382000	302000	2	1	1	1	1	9	65	7	2017	0	0	0	0	0	317	21270	2017	0	0	0	0	0	0	0	0	0	0	0	0	0	0
650000	300000	1	1	2	1	1	12	58	6	2017	0	0	0	0	0	1397	4209	2017	0	0	0	0	0	0	0	0	0	0	0	0	0	0
670000	270000	2	1	1	1	1	9	51	7	2017	0	0	0	0	0	2568	10889	2017	0	0	0	0	0	0	0	0	0	0	0	0	0	0
180000	80000	4	1	2	1	1	12	28	7	2017	0	0	0	0	0	1652	2492	2017	0	0	0	0	0	0	0	0	0	0	0	0	0	0
330000	330000	4	1	1	1	1	12	27	3	2017	1	0	0	0	1	1195	365	2017	0	0	0	0	0	0	0	0	0	0	0	0	0	0	9.16367
389000	209000	3	1	1	1	1	9	63	6	2017	0	0	0	0	0	2853	3199	2017	0	0	0	0	0	0	0	0	0	0	0	0	0	0
559000	439000	3	1	1	1	1	9	64	7	2017	0	0	0	0	0	646	3388	2017	0	0	0	0	0	0	0	0	0	0	0	0	0	0
464000	344000	5	1	1	1	1	9	31	3	2017	0	0	0	1	4	1870	3240	2017	1	0	0	0	1	0	1	0	1	1	0	0	1	1	6.09562
900000	500000	4	1	2	1	1	12	45	7	2017	0	0	0	0	0	1553	4085	2017	0	0	0	0	0	0	0	0	0	0	0	0	0	0
580000	400000	1	1	1	1	1	9	49	3	2017	1	0	0	0	1	2104	705	2017	0	0	0	0	0	0	0	0	0	0	0	0	0	0	6.7325
289376	159376	2	1	2	1	1	12	28	6	2017	0	0	0	0	0	1758	21937	2017	0	0	0	0	0	0	0	0	0	0	0	0	0	0
340000	340000	2	1	1	1	1	9	53	6	2017	0	0	0	0	0	295	1264	2017	0	0	0	0	0	0	0	0	0	0	0	0	0	0
280000	230000	3	1	1	1	1	9	52	6	2017	0	0	0	0	0	1218	939	2017	0	0	0	0	0	0	0	0	0	0	0	0	0	0
628201	428201	3	1	1	1	1	12	38	6	2017	0	0	0	0	0	2081	606	2017	0	0	0	0	0	0	0	0	0	0	0	0	0	0
520000	520000	3	1	1	1	1	13	25	1	2017	0	0	0.254104	0.745896	4	297	1273	2017	1	1	1	0	0	0	0	0	0	1	0	1	0	1	58.8779
900000	900000	3	1	2	1	1	18	30	3	2017	0	0	1	0	3	1249	12614	2017	0	0	0	0	0	0	0	0	0	0	0	0	0	0	6.7325
747000	547000	2	1	2	1	1	11	65	3	2017	1	0	0	0	1	1346	2415	2017	1	0	0	0	1	0	1	0	1	1	0	0	1	1	79.7859
380000	380000	2	1	2	1	1	12	34	6	2017	0	0	0	0	0	1341	2707	2017	0	0	0	0	0	0	0	0	0	0	0	0	0	0
180000	80000	2	1	1	1	1	12	50	2	2017	0.41642	0.58358	0	0	2	661	1756	2017	1	1	1	0	0	0	0	0	0	1	0	1	0	1	71.8557
550000	300000	3	1	1	1	1	9	65	5	2017	0	1	0	0	2	65	4451	2017	1	0	0	0	0	0	0	0	0	0	0	0	0	0	22.0113
303000	103000	2	1	1	1	1	9	60	7	2017	0	0	0	0	0	1545	20045	2017	0	0	0	0	0	0	0	0	0	0	0	0	0	0
700000	500000	3	1	2	1	1	12	32	6	2017	0	0	0	0	0	1662	2709	2017	0	0	0	0	0	0	0	0	0	0	0	0	0	0
317189	117189	1	1	1	1	1	9	57	7	2017	0	0	0	0	0	2782	11640	2017	0	0	0	0	0	0	0	0	0	0	0	0	0	0
618667	418667	3	1	1	1	1	17	22	4	2017	0.157592	0	0.527223	0.315185	3	578	3267	2017	1	0	0	0	0	0	1	0	1	0	0	0	0	0	23.7339
378841	308841	2	1	1	1	1	9	50	6	2017	0	0	0	0	0	1001	3046	2017	0	0	0	0	0	0	0	0	0	0	0	0	0	0
305000	305000	4	1	1	1	1	12	26	3	2017	1	0	0	0	1	1617	10316	2017	0	0	0	0	0	0	0	0	0	0	0	0	0	0	1.87014
320000	320000	1	1	1	1	1	11	58	3	2017	1	0	0	0	1	1003	2822	2017	0	0	0	0	0	0	0	0	0	0	0	0	0	0	2.24417
700000	500000	4	1	2	1	1	14	51	5	2017	1	0	0	0	1	918	1941	2017	0	0	0	0	0	0	0	0	0	0	0	0	0	0
563000	563000	5	1	1	1	1	12	29	3	2017	1	0	0	0	1	1138	40593	2017	0	0	0	0	0	0	0	0	0	0	0	0	0	0	2.61819
434028	284028	1	1	1	1	1	18	65	6	2017	0	0	0	0	0	1313	10430	2017	0	0	0	0	0	0	0	0	0	0	0	0	0	0
350000	350000	3	1	1	1	1	15	26	6	2017	0	0	0	0	0	611	10957	2017	0	0	0	0	0	0	0	0	0	0	0	0	0	0
870000	620000	4	1	2	1	1	9	35	5	2017	0.254118	0.745882	0	0	2	1107	4150	2017	1	0	0	0	0	0	1	0	1	0	0	0	0	0	32.381
585072	305072	1	1	1	1	1	12	65	6	2017	0	0	0	0	0	120	21503	2017	0	0	0	0	0	0	0	0	0	0	0	0	0	0
530000	355000	2	1	1	1	1	9	65	6	2017	0	0	0	0	0	359	4414	2017	0	0	0	0	0	0	0	0	0	0	0	0	0	0
810500	810500	1	1	2	1	1	12	28	6	2017	0	0	0	0	0	1538	21871	2017	0	0	0	0	0	0	0	0	0	0	0	0	0	0
410000	260000	4	1	1	1	1	9	51	7	2017	0	0	0	0	0	1406	171	2017	0	0	0	0	0	0	0	0	0	0	0	0	0	0
754333	554333	4	1	2	1	1	16	34	4	2017	0.102196	0.897804	0	0	2	1241	2697	2017	1	0	0	0	0	0	1	0	1	0	0	0	0	0	36.5992
550000	300000	2	1	1	1	1	17	65	6	2017	0	0	0	0	0	123	3091	2017	0	0	0	0	0	0	0	0	0	0	0	0	0	0
780000	600000	4	1	2	1	1	11	43	7	2017	0	0	0	0	0	211	3998	2017	0	0	0	0	0	0	0	0	0	0	0	0	0	0
670000	420000	2	1	2	1	1	9	65	4	2017	0	1	0	0	2	2002	2070	2017	1	0	0	0	0	0	1	0	1	0	0	0	0	0	2.27933
600000	600000	2	1	2	1	1	12	20	7	2017	0	0	0	0	0	2292	11879	2017	0	0	0	0	0	0	0	0	0	0	0	0	0	0
605843	605843	5	1	2	1	1	9	60	3	2017	1	0	0	0	1	2132	2143	2017	0	0	0	0	0	0	0	0	0	0	0	0	0	0	12.4925
510833	360833	3	1	1	1	1	11	54	2	2017	0.222462	0.777538	0	0	2	1044	759	2017	1	1	0	1	0	0	1	0	1	0	1	1	0	1	344.479
298000	198000	1	1	1	1	1	9	65	7	2017	0	0	0	0	0	1369	10168	2017	0	0	0	0	0	0	0	0	0	0	0	0	0	0
320000	320000	4	1	1	1	1	16	31	7	2017	0	0	0	0	0	792	4548	2017	0	0	0	0	0	0	0	0	0	0	0	0	0	0
402000	102000	5	1	2	1	1	9	48	7	2017	0	0	0	0	0	3691	4718	2017	0	0	0	0	0	0	0	0	0	0	0	0	0	0
650000	500000	4	1	2	1	1	9	65	5	2017	0	1	0	0	2	5535	2682	2017	1	0	0	0	0	0	0	0	0	0	0	0	0	0	397.656
673806	473806	3	1	2	1	1	12	21	3	2017	1	0	0	0	1	1135	2495	2017	0	0	0	0	0	0	0	0	0	0	0	0	0	0	20.3845
175000	175000	1	1	2	1	1	12	65	7	2017	0	0	0	0	0	992	4816	2017	0	0	0	0	0	0	0	0	0	0	0	0	0	0
410833	210833	4	1	2	1	1	12	65	7	2017	0	0	0	0	0	1522	12622	2017	0	0	0	0	0	0	0	0	0	0	0	0	0	0
392917	392917	2	1	1	1	1	18	31	7	2017	0	0	0	0	0	303	1793	2017	0	0	0	0	0	0	0	0	0	0	0	0	0	0
600000	300000	1	1	1	1	1	9	64	6	2017	0	0	0	0	0	138	11622	2017	0	0	0	0	0	0	0	0	0	0	0	0	0	0
545993	395993	4	1	1	1	1	10	38	6	2017	0	0	0	0	0	654	1248	2017	0	0	0	0	0	0	0	0	0	0	0	0	0	0
600000	350000	5	1	1	1	1	11	56	3	2017	1	0	0	0	1	1492	10043	2017	0	0	0	0	0	0	0	0	0	0	0	0	0	0	8.97666
639083	439083	2	1	1	1	1	12	65	6	2017	0	0	0	0	0	341	11541	2017	0	0	0	0	0	0	0	0	0	0	0	0	0	0
366000	116000	1	1	1	1	1	16	63	2	2017	0.0260782	0	0	0.973922	4	1179	696	2017	1	1	1	0	0	0	0	0	0	1	0	1	0	1	29.9759
493333	493333	3	1	1	1	1	12	36	3	2017	1	0	0	0	1	2706	3050	2017	0	0	0	0	0	0	0	0	0	0	0	0	0	0	18.7014
275000	275000	3	1	1	1	1	15	31	4	2017	0.0383162	0.961684	0	0	2	1208	3402	2017	1	0	0	0	0	0	0	1	1	0	0	0	0	0	97.616
415766	295766	2	1	1	1	1	9	65	7	2017	0	0	0	0	0	571	1558	2017	0	0	0	0	0	0	0	0	0	0	0	0	0	0
461428	311428	4	1	1	1	1	12	28	6	2017	0	0	0	0	0	5372	10833	2017	0	0	0	0	0	0	0	0	0	0	0	0	0	0
684000	684000	5	1	1	1	1	13	22	3	2017	1	0	0	0	1	2436	4394	2017	0	0	0	0	0	0	0	0	0	0	0	0	0	0	14.026
509750	359750	3	1	2	1	1	9	41	6	2017	0	0	0	0	0	1438	1922	2017	0	0	0	0	0	0	0	0	0	0	0	0	0	0
202000	117000	4	1	1	1	1	9	49	3	2017	1	0	0	0	1	1240	1256	2017	0	0	0	0	0	0	0	0	0	0	0	0	0	0	6.7325
672000	472000	2	1	2	1	1	9	65	6	2017	0	0	0	0	0	1941	2718	2017	0	0	0	0	0	0	0	0	0	0	0	0	0	0
831433	681433	4	1	2	1	1	12	65	6	2017	0	0	0	0	0	2133	12631	2017	0	0	0	0	0	0	0	0	0	0	0	0	0	0
350000	200000	2	1	1	1	1	9	54	7	2017	0	0	0	0	0	779	1422	2017	0	0	0	0	0	0	0	0	0	0	0	0	0	0
524312	524312	3	1	1	1	1	12	65	2	2017	0.266095	0.44303	0.290874	0	3	1199	30793	2017	1	1	0	1	0	0	0	1	1	0	1	1	0	1	309.984
541667	541667	1	1	1	1	1	16	31	7	2017	0	0	0	0	0	1575	3134	2017	0	0	0	0	0	0	0	0	0	0	0	0	0	0
620000	500000	2	1	1	1	1	16	65	7	2017	0	0	0	0	0	1259	3004	2017	0	0	0	0	0	0	0	0	0	0	0	0	0	0
660000	510000	5	1	1	1	1	12	45	4	2017	0.196084	0.803916	0	0	2	616	1764	2017	1	0	0	0	0	0	1	0	1	0	0	0	0	0	24.7973
704000	404000	4	1	2	1	1	12	65	3	2017	1	0	0	0	1	988	3641	2017	0	0	0	0	0	0	0	0	0	0	0	0	0	0	2.54339
320000	250000	2	1	1	1	1	9	54	6	2017	0	0	0	0	0	1820	353	2017	0	0	0	0	0	0	0	0	0	0	0	0	0	0
402917	402917	3	1	2	1	1	16	28	2	2017	0	0.346293	0.653707	0	3	2444	4758	2017	1	1	0	1	1	0	1	0	1	1	1	1	1	1	207.583
480000	480000	3	1	2	1	1	18	54	3	2017	1	0	0	0	1	1049	3991	2017	0	0	0	0	0	0	0	0	0	0	0	0	0	0	7.48055
739000	539000	2	1	2	1	1	12	65	6	2017	0	0	0	0	0	1739	2088	2017	0	0	0	0	0	0	0	0	0	0	0	0	0	0
692000	392000	2	1	2	1	1	12	62	5	2017	0	1	0	0	2	1555	42021	2017	1	0	0	0	0	0	0	1	1	0	0	0	0	0	177.854
280000	200000	1	1	1	1	1	12	65	6	2017	0	0	0	0	0	2932	4551	2017	0	0	0	0	0	0	0	0	0	0	0	0	0	0
565000	385000	5	1	1	1	1	10	40	4	2017	0.0404811	0	0.959519	0	3	980	11446	2017	1	0	0	0	0	0	1	0	1	0	0	0	0	0	23.0989
275000	150000	1	1	1	1	1	9	65	6	2017	0	0	0	0	0	710	72	2017	0	0	0	0	0	0	0	0	0	0	0	0	0	0
250000	250000	1	1	1	1	1	14	25	6	2017	0	0	0	0	0	2664	21085	2017	0	0	0	0	0	0	0	0	0	0	0	0	0	0
632000	332000	5	1	1	1	1	13	52	3	2017	0	0	1	0	3	936	10150	2017	1	0	0	0	1	0	1	0	1	1	0	0	1	1	32.7811
530000	30000	2	1	1	1	1	15	65	6	2017	0	0	0	0	0	855	1126	2017	0	0	0	0	0	0	0	0	0	0	0	0	0	0
617292	617292	2	1	2	1	1	9	59	3	2017	0.398915	0.601085	0	0	2	1933	41992	2017	1	0	0	0	1	0	1	0	1	1	0	0	1	1	18.7522
550000	300000	3	1	2	1	1	13	48	7	2017	0	0	0	0	0	3764	2024	2017	0	0	0	0	0	0	0	0	0	0	0	0	0	0
790000	790000	3	1	2	1	1	9	38	6	2017	0	0	0	0	0	2843	2092	2017	0	0	0	0	0	0	0	0	0	0	0	0	0	0
523677	373677	3	1	1	1	1	12	64	3	2017	1	0	0	0	1	1958	671	2017	0	0	0	0	0	0	0	0	0	0	0	0	0	0	1.12208
306000	206000	2	1	2	1	1	12	53	4	2017	0	1	0	0	2	775	4222	2017	1	0	0	0	0	0	1	0	1	0	0	0	0	0	3.35016
820867	820867	3	1	2	1	1	16	28	3	2017	1	0	0	0	1	460	3684	2017	0	0	0	0	0	0	0	0	0	0	0	0	0	0	3.17923
558333	458333	3	1	2	1	1	12	19	6	2017	0	0	0	0	0	1778	22065	2017	0	0	0	0	0	0	0	0	0	0	0	0	0	0
524500	524500	3	1	1	1	1	16	31	3	2017	1	0	0	0	1	1467	3452	2017	0	0	0	0	0	0	0	0	0	0	0	0	0	0	7.48055
335000	85000	1	1	1	1	1	9	65	6	2017	0	0	0	0	0	784	1229	2017	0	0	0	0	0	0	0	0	0	0	0	0	0	0
300000	50000	1	1	1	1	1	15	20	6	2017	0	0	0	0	0	910	390	2017	0	0	0	0	0	0	0	0	0	0	0	0	0	0
600000	600000	2	1	1	1	1	16	24	6	2017	0	0	0	0	0	620	98	2017	0	0	0	0	0	0	0	0	0	0	0	0	0	0
740000	490000	3	1	2	1	1	18	52	3	2017	1	0	0	0	1	131	4769	2017	0	0	0	0	0	0	0	0	0	0	0	0	0	0	6.95691
650000	450000	2	1	2	1	1	12	37	3	2017	1	0	0	0	1	2440	2030	2017	0	0	0	0	0	0	0	0	0	0	0	0	0	0	1.87014
525000	225000	1	1	1	1	1	13	65	4	2017	0	1	0	0	2	3718	712	2017	1	0	0	0	0	0	1	0	1	0	0	0	0	0	12.9502
293075	293075	2	1	1	1	1	12	65	6	2017	0	0	0	0	0	127	11811	2017	0	0	0	0	0	0	0	0	0	0	0	0	0	0
499757	374757	3	1	1	1	1	9	64	3	2017	1	0	0	0	1	1448	317	2017	0	0	0	0	0	0	0	0	0	0	0	0	0	0	5.61041
580000	280000	2	1	2	1	1	18	20	6	2017	0	0	0	0	0	892	4342	2017	0	0	0	0	0	0	0	0	0	0	0	0	0	0
637333	467439	2	1	1	1	1	9	57	6	2017	0	0	0	0	0	2336	2843	2017	0	0	0	0	0	0	0	0	0	0	0	0	0	0
406000	281000	2	1	1	1	1	10	65	6	2017	0	0	0	0	0	960	40632	2017	0	0	0	0	0	0	0	0	0	0	0	0	0	0
500000	300000	1	1	2	1	1	12	53	6	2017	0	0	0	0	0	1821	2042	2017	0	0	0	0	0	0	0	0	0	0	0	0	0	0
600000	600000	2	1	1	1	1	17	22	3	2017	1	0	0	0	1	819	892	2017	0	0	0	0	0	0	0	0	0	0	0	0	0	0	13.5024
320020	220020	1	1	2	1	1	12	65	6	2017	0	0	0	0	0	1168	3677	2017	0	0	0	0	0	0	0	0	0	0	0	0	0	0
500000	350000	1	1	1	1	1	10	49	3	2017	0	1	0	0	2	1404	3040	2017	1	0	0	0	0	1	0	1	1	0	1	0	1	1	173.055
350000	350000	2	1	2	1	1	12	24	2	2017	0.113935	0.886065	0	0	2	957	1938	2017	1	0	0	0	1	0	1	0	1	1	0	0	1	1	209.455
362000	122000	1	1	1	1	1	12	65	6	2017	0	0	0	0	0	1094	3332	2017	0	0	0	0	0	0	0	0	0	0	0	0	0	0
612000	612000	3	1	1	1	1	18	65	7	2017	0	0	0	0	0	783	954	2017	0	0	0	0	0	0	0	0	0	0	0	0	0	0
555682	395682	3	1	1	1	1	9	65	7	2017	0	0	0	0	0	1227	4603	2017	0	0	0	0	0	0	0	0	0	0	0	0	0	0
680000	500000	3	1	1	1	1	9	58	5	2017	0.226784	0.773216	0	0	2	2241	977	2017	1	0	0	0	0	0	0	0	0	0	0	0	0	0	41.2316
523000	523000	5	1	1	1	1	12	32	3	2017	1	0	0	0	1	1977	3365	2017	0	0	0	0	0	0	0	0	0	0	0	0	0	0	1.12208
541667	541667	1	1	1	1	1	18	35	3	2017	1	0	0	0	1	3730	3121	2017	0	0	0	0	0	0	0	0	0	0	0	0	0	0	56.1041
256000	106000	1	1	1	1	1	18	65	7	2017	0	0	0	0	0	235	20255	2017	0	0	0	0	0	0	0	0	0	0	0	0	0	0
355000	205000	4	1	1	1	1	12	32	7	2017	0	0	0	0	0	1261	30371	2017	0	0	0	0	0	0	0	0	0	0	0	0	0	0
400000	400000	1	1	1	1	1	9	62	3	2017	0	0	1	0	3	388	439	2017	1	0	0	0	0	1	0	1	1	0	1	0	1	1	161.877
470000	470000	2	1	1	1	1	16	33	6	2017	0	0	0	0	0	1028	21181	2017	0	0	0	0	0	0	0	0	0	0	0	0	0	0
627000	377000	5	1	2	1	1	9	65	7	2017	0	0	0	0	0	800	4029	2017	0	0	0	0	0	0	0	0	0	0	0	0	0	0
363000	113000	3	1	1	1	1	9	38	5	2017	1	0	0	0	1	591	61	2017	0	0	0	0	0	0	0	0	0	0	0	0	0	0
360000	280000	1	1	1	1	1	12	65	7	2017	0	0	0	0	0	3668	984	2017	0	0	0	0	0	0	0	0	0	0	0	0	0	0
230000	30000	4	1	1	1	1	20	25	6	2017	0	0	0	0	0	737	983	2017	0	0	0	0	0	0	0	0	0	0	0	0	0	0
225000	105000	2	1	2	1	1	9	65	7	2017	0	0	0	0	0	688	3908	2017	0	0	0	0	0	0	0	0	0	0	0	0	0	0
90000	90000	2	1	1	1	1	12	35	7	2017	0	0	0	0	0	236	21090	2017	0	0	0	0	0	0	0	0	0	0	0	0	0	0
220000	20000	2	1	1	1	1	16	22	6	2017	0	0	0	0	0	349	1027	2017	0	0	0	0	0	0	0	0	0	0	0	0	0	0
528510	528510	4	1	1	1	1	18	40	3	2017	1	0	0	0	1	726	1538	2017	0	0	0	0	0	0	0	0	0	0	0	0	0	0	43.7612
441870	441870	3	1	1	1	1	12	40	3	2017	0.639897	0.360103	0	0	1	1142	465	2017	1	0	0	0	0	0	0	0	0	0	0	0	0	0	16.3663
552000	472000	3	1	1	1	1	12	29	7	2017	0	0	0	0	0	1927	3257	2017	0	0	0	0	0	0	0	0	0	0	0	0	0	0
600000	600000	5	1	1	1	1	9	22	6	2017	0	0	0	0	0	3739	940	2017	0	0	0	0	0	0	0	0	0	0	0	0	0	0
787500	787500	1	1	2	1	1	18	28	5	2017	0.0557988	0.944201	0	0	2	689	4001	2017	1	0	0	0	0	0	0	0	0	0	0	0	0	0	87.1409
515000	315000	3	1	1	1	1	9	51	6	2017	0	0	0	0	0	2285	976	2017	0	0	0	0	0	0	0	0	0	0	0	0	0	0
600000	200000	1	1	1	1	1	16	65	6	2017	0	0	0	0	0	425	1719	2017	0	0	0	0	0	0	0	0	0	0	0	0	0	0
710079	530079	3	1	2	1	1	9	65	3	2017	1	0	0	0	1	2838	1918	2017	0	0	0	0	0	0	0	0	0	0	0	0	0	0	14.9611
769703	569703	5	1	2	1	1	9	19	6	2017	0	0	0	0	0	4440	12124	2017	0	0	0	0	0	0	0	0	0	0	0	0	0	0
750000	600000	4	1	2	1	1	9	36	3	2017	1	0	0	0	1	1474	11990	2017	0	0	0	0	0	0	0	0	0	0	0	0	0	0	6.7325
765262	765262	4	1	2	1	1	12	33	5	2017	0	1	0	0	2	1424	4087	2017	1	0	0	0	0	0	0	0	0	0	0	0	0	0	103.36
559600	459600	5	1	1	1	1	9	65	6	2017	0	0	0	0	0	298	902	2017	0	0	0	0	0	0	0	0	0	0	0	0	0	0
800000	550000	4	1	2	1	1	9	43	6	2017	0	0	0	0	0	905	4112	2017	0	0	0	0	0	0	0	0	0	0	0	0	0	0
620000	420000	2	1	2	1	1	12	30	6	2017	0	0	0	0	0	1142	11914	2017	0	0	0	0	0	0	0	0	0	0	0	0	0	0
875000	625000	5	1	2	1	1	12	37	7	2017	0	0	0	0	0	2296	22637	2017	0	0	0	0	0	0	0	0	0	0	0	0	0	0
596000	596000	2	1	1	1	1	12	29	6	2017	0	0	0	0	0	2220	3063	2017	0	0	0	0	0	0	0	0	0	0	0	0	0	0
658037	658037	4	1	1	1	1	12	35	2	2017	0.0283513	0	0.971649	0	3	1634	422	2017	1	1	0	0	0	0	0	0	0	0	0	0	0	0	198.858
295000	295000	1	1	1	1	1	11	51	2	2017	0.25238	0.366929	0.380691	0	3	3307	4485	2017	1	1	0	0	0	1	0	1	1	0	1	0	1	1	224.417
630218	530218	4	1	1	1	1	14	22	3	2017	1	0	0	0	1	2334	937	2017	0	0	0	0	0	0	0	0	0	0	0	0	0	0	1.12208
360000	360000	2	1	1	1	1	12	59	5	2017	0.214504	0.622458	0.163038	0	2	1142	590	2017	1	0	1	0	0	0	0	0	0	1	0	1	0	1	152.311
439000	369000	1	1	1	1	1	9	65	6	2017	0	0	0	0	0	244	3053	2017	0	0	0	0	0	0	0	0	0	0	0	0	0	0
625000	625000	2	1	1	1	1	12	48	1	2017	1	0	0	0	1	631	1566	2017	1	1	1	0	0	0	1	0	1	1	0	1	0	1	33.5094
638000	438000	1	1	1	1	1	12	65	7	2017	0	0	0	0	0	1329	1325	2017	0	0	0	0	0	0	0	0	0	0	0	0	0	0
545555	345555	1	1	2	1	1	9	57	1	2017	0	1	0	0	2	1454	4179	2017	0	0	0	0	0	0	0	0	0	0	0	0	0	0	89.7666
750000	600000	2	1	2	1	1	12	31	6	2017	0	0	0	0	0	1197	3667	2017	0	0	0	0	0	0	0	0	0	0	0	0	0	0
637333	337333	4	1	1	1	1	9	64	1	2017	0	1	0	0	2	1963	10007	2017	1	1	1	0	0	0	0	0	0	1	0	1	0	1	28.5488
657000	507000	4	1	1	1	1	11	36	6	2017	0	0	0	0	0	272	51284	2017	0	0	0	0	0	0	0	0	0	0	0	0	0	0
130000	30000	2	1	1	1	1	18	62	3	2017	0.0806452	0.806452	0	0.112903	2	527	1294	2017	0	0	0	0	0	0	0	0	0	0	0	0	0	0	9.27588
373000	173000	1	1	1	1	1	12	65	3	2017	0	1	0	0	2	605	11303	2017	1	0	0	0	1	0	1	0	1	1	0	0	1	1	47.5885
335000	275000	3	1	1	1	1	9	47	6	2017	0	0	0	0	0	1132	3103	2017	0	0	0	0	0	0	0	0	0	0	0	0	0	0
550000	400000	1	1	1	1	1	12	51	4	2017	0	0	0	1	4	887	3350	2017	1	0	0	0	0	0	0	1	1	0	0	0	0	0	100.595
350000	350000	3	1	1	1	1	13	29	6	2017	0	0	0	0	0	286	31491	2017	0	0	0	0	0	0	0	0	0	0	0	0	0	0
365000	365000	2	1	1	1	1	12	45	1	2017	0	0	0	1	4	1784	4440	2017	1	1	0	1	0	0	0	0	0	0	1	1	0	1	107.367
890833	890833	1	1	2	1	1	19	31	5	2017	0	1	0	0	2	556	11874	2017	1	0	0	0	0	0	0	0	0	0	0	0	0	0	257.002
298000	218000	1	1	1	1	1	9	65	6	2017	0	0	0	0	0	2038	863	2017	0	0	0	0	0	0	0	0	0	0	0	0	0	0
462000	212000	1	1	1	1	1	9	65	6	2017	0	0	0	0	0	2107	3562	2017	0	0	0	0	0	0	0	0	0	0	0	0	0	0
733695	453695	5	1	2	1	1	11	65	7	2017	0	0	0	0	0	532	4204	2017	0	0	0	0	0	0	0	0	0	0	0	0	0	0
240000	120000	1	1	1	1	1	9	65	3	2017	0.454545	0.0909091	0	0.454545	1	662	1226	2017	0	0	0	0	0	0	0	0	0	0	0	0	0	0	20.5715
830000	830000	4	1	2	1	1	9	56	3	2017	1	0	0	0	1	1155	4119	2017	0	0	0	0	0	0	0	0	0	0	0	0	0	0	1.87014
475000	275000	1	1	1	1	1	9	65	3	2017	0.385542	0	0	0.614458	4	2506	10314	2017	0	0	0	0	0	0	0	0	0	0	0	0	0	0	3.70287
426357	226357	3	1	1	1	1	10	65	4	2017	0	1	0	0	2	788	11232	2017	1	0	0	0	0	0	1	0	1	0	0	0	0	0	26.5888
655167	455167	2	1	1	1	1	9	52	3	2017	1	0	0	0	1	1355	47	2017	0	0	0	0	0	0	0	0	0	0	0	0	0	0	6.54548
842000	662000	5	1	2	1	1	16	38	5	2017	0.149759	0.850241	0	0	2	1564	2487	2017	1	0	0	0	0	0	0	0	0	0	0	0	0	0	119.639
779167	529167	3	1	2	1	1	16	21	1	2017	0	1	0	0	2	1844	2733	2017	1	1	0	1	0	0	0	0	0	0	1	1	0	1	232.096
439333	319333	2	1	2	1	1	9	65	7	2017	0	0	0	0	0	1816	4799	2017	0	0	0	0	0	0	0	0	0	0	0	0	0	0
100000	453655	2	1	1	1	1	12	65	3	2017	1	0	0	0	1	1619	3212	2017	0	0	0	0	0	0	0	0	0	0	0	0	0	0	3.74028
505000	255000	1	1	1	1	1	17	26	6	2017	0	0	0	0	0	1013	10230	2017	0	0	0	0	0	0	0	0	0	0	0	0	0	0
350000	200000	2	1	1	1	1	11	45	6	2017	0	0	0	0	0	1563	1118	2017	0	0	0	0	0	0	0	0	0	0	0	0	0	0
750833	550833	4	1	2	1	1	10	40	3	2017	1	0	0	0	1	3733	1997	2017	0	0	0	0	0	0	0	0	0	0	0	0	0	0	70.1302
491000	291000	1	1	2	1	1	12	61	6	2017	0	0	0	0	0	960	3731	2017	0	0	0	0	0	0	0	0	0	0	0	0	0	0
430008	430008	3	1	1	1	1	12	23	3	2017	0.217391	0.782609	0	0	2	1014	871	2017	0	0	0	0	0	0	0	0	0	0	0	0	0	0	8.60263
197000	97000	5	1	1	1	1	9	60	7	2017	0	0	0	0	0	1271	688	2017	0	0	0	0	0	0	0	0	0	0	0	0	0	0
632200	482200	4	1	1	1	1	9	54	2	2017	0.401857	0.0866879	0.511455	0	3	2537	4519	2017	1	1	1	0	0	0	1	0	1	1	0	1	0	1	51.1911
500000	400000	2	1	1	1	1	12	55	6	2017	0	0	0	0	0	925	203	2017	0	0	0	0	0	0	0	0	0	0	0	0	0	0
426500	226500	2	1	1	1	1	9	65	7	2017	0	0	0	0	0	558	1682	2017	0	0	0	0	0	0	0	0	0	0	0	0	0	0
492000	342000	1	1	1	1	1	9	65	4	2017	0.39382	0.60618	0	0	2	788	1221	2017	1	0	1	0	0	0	1	0	1	1	0	1	0	1	11.3791
450000	300000	1	1	1	1	1	12	59	1	2017	0	0	1	0	3	1130	10466	2017	1	1	0	1	0	0	0	0	0	0	1	1	0	1	98.3728
650000	650000	3	1	1	1	1	16	24	2	2017	0.348922	0	0.644323	0.00675453	3	1099	453	2017	1	1	0	1	0	0	1	0	1	0	1	1	0	1	580.491
667812	417812	1	1	2	1	1	10	65	4	2017	0	1	0	0	2	887	2792	2017	1	0	0	0	0	0	1	0	1	0	0	0	0	0	43.2809
284000	184000	2	1	1	1	1	9	37	2	2017	0.383412	0	0.616588	0	3	1879	1193	2017	1	1	1	0	0	0	0	0	0	1	0	1	0	1	24.8759
225657	125657	5	1	1	1	1	12	49	5	2017	0.0756457	0.924354	0	0	2	1625	60721	2017	1	0	0	0	0	0	0	0	0	0	0	0	0	0	40.4975
393070	393070	2	1	1	1	1	12	33	2	2017	0.891309	0.108691	0	0	1	876	1227	2017	1	1	1	0	0	0	0	0	0	1	0	1	0	1	41.2945
754167	454167	3	1	2	1	1	18	52	3	2017	0.564619	0	0.435381	0	3	1150	3640	2017	1	0	0	0	0	0	1	0	1	0	0	0	0	0	37.1171
485649	260649	3	1	1	1	1	13	29	6	2017	0	0	0	0	0	1305	1152	2017	0	0	0	0	0	0	0	0	0	0	0	0	0	0
620000	220000	1	1	1	1	1	12	65	6	2017	0	0	0	0	0	444	1367	2017	0	0	0	0	0	0	0	0	0	0	0	0	0	0
593958	403958	2	1	2	1	1	10	56	3	2017	0.240494	0.759506	0	0	2	3107	22726	2017	1	0	0	0	0	1	0	1	1	0	1	0	1	1	73.7581
674000	674000	3	1	1	1	1	12	36	3	2017	1	0	0	0	1	2075	1196	2017	0	0	0	0	0	0	0	0	0	0	0	0	0	0	6.7325
450000	300000	1	1	2	1	1	9	46	6	2017	0	0	0	0	0	902	3681	2017	0	0	0	0	0	0	0	0	0	0	0	0	0	0
527583	527583	1	1	1	1	1	12	65	6	2017	0	0	0	0	0	247	1495	2017	0	0	0	0	0	0	0	0	0	0	0	0	0	0
561000	311000	3	1	1	1	1	12	65	1	2017	0	1	0	0	2	642	2965	2017	1	1	1	0	0	0	0	0	0	1	0	1	0	1	7.25251
260000	190000	4	1	2	1	1	9	57	6	2017	0	0	0	0	0	1932	12688	2017	0	0	0	0	0	0	0	0	0	0	0	0	0	0
450000	450000	3	1	1	1	1	13	24	5	2017	0.0326966	0.967303	0	0	2	1242	10279	2017	1	0	0	0	0	0	0	0	0	0	0	0	0	0	520.319
399600	299600	3	1	2	1	1	12	29	7	2017	0	0	0	0	0	272	4089	2017	0	0	0	0	0	0	0	0	0	0	0	0	0	0
650000	650000	2	1	1	1	1	16	50	3	2017	1	0	0	0	1	257	1502	2017	0	0	0	0	0	0	0	0	0	0	0	0	0	0	1.12208
657500	507500	4	1	2	1	1	9	48	3	2017	1	0	0	0	1	2104	4767	2017	0	0	0	0	0	0	0	0	0	0	0	0	0	0	1.68312
401137	201137	1	1	1	1	1	9	65	4	2017	0.04693	0	0.95307	0	3	1315	10627	2017	1	0	0	0	0	0	1	0	1	0	0	0	0	0	34.426
253121	103121	3	1	1	1	1	12	52	6	2017	0	0	0	0	0	2051	3237	2017	0	0	0	0	0	0	0	0	0	0	0	0	0	0
536000	386000	3	1	1	1	1	9	53	6	2017	0	0	0	0	0	905	3374	2017	0	0	0	0	0	0	0	0	0	0	0	0	0	0
134083	134083	2	1	2	1	1	12	65	6	2017	0	0	0	0	0	2330	4610	2017	0	0	0	0	0	0	0	0	0	0	0	0	0	0
830917	630917	4	1	2	1	1	9	41	1	2017	0	0	1	0	3	1459	4619	2017	1	1	1	0	0	0	0	0	0	1	0	1	0	1	15.2549
350000	398500	1	1	2	1	1	9	65	3	2017	1	0	0	0	1	185	4168	2017	0	0	0	0	0	0	0	0	0	0	0	0	0	0	3.74028
654830	504830	2	1	1	1	1	12	62	6	2017	0	0	0	0	0	1183	697	2017	0	0	0	0	0	0	0	0	0	0	0	0	0	0
976734	805833	2	1	1	1	1	9	51	6	2017	0	0	0	0	0	3444	3296	2017	0	0	0	0	0	0	0	0	0	0	0	0	0	0
250000	250000	2	1	2	1	1	9	53	6	2017	0	0	0	0	0	2135	2117	2017	0	0	0	0	0	0	0	0	0	0	0	0	0	0
500000	500000	1	1	1	1	1	16	35	6	2017	0	0	0	0	0	876	3574	2017	0	0	0	0	0	0	0	0	0	0	0	0	0	0
400000	275000	2	1	1	1	1	9	65	6	2017	0	0	0	0	0	2874	270	2017	0	0	0	0	0	0	0	0	0	0	0	0	0	0
711703	461703	3	1	2	1	1	14	23	5	2017	1	0	0	0	1	1936	1902	2017	0	0	0	0	0	0	0	0	0	0	0	0	0	0
249000	149000	2	1	1	1	1	12	62	6	2017	0	0	0	0	0	824	3429	2017	0	0	0	0	0	0	0	0	0	0	0	0	0	0
778000	778000	5	1	2	1	1	9	37	4	2017	0	0.805994	0.194006	0	2	1688	4754	2017	1	0	0	0	0	0	0	1	1	0	0	0	0	0	50.9022
530000	350000	2	1	1	1	1	9	53	4	2017	0	0	0	0	1	3672	4421	2017	1	0	0	0	0	0	1	0	1	0	0	0	0	0	16.5385
796232	596232	1	1	2	1	1	9	65	6	2017	0	0	0	0	0	1546	3623	2017	0	0	0	0	0	0	0	0	0	0	0	0	0	0
481667	331667	4	1	2	1	1	12	44	6	2017	0	0	0	0	0	1334	12093	2017	0	0	0	0	0	0	0	0	0	0	0	0	0	0
342500	167500	1	1	1	1	1	9	65	6	2017	0	0	0	0	0	764	10385	2017	0	0	0	0	0	0	0	0	0	0	0	0	0	0
400000	100000	2	1	2	1	1	14	65	3	2017	1	0	0	0	1	1216	2115	2017	0	0	0	0	0	0	0	0	0	0	0	0	0	0	2.99222
145833	145833	4	1	1	1	1	12	36	7	2017	0	0	0	0	0	1244	10725	2017	0	0	0	0	0	0	0	0	0	0	0	0	0	0
600833	500833	2	1	2	1	1	9	56	3	2017	0	1	0	0	2	1984	42695	2017	1	0	0	0	0	1	0	1	1	0	1	0	1	1	64.9556
553000	453000	4	1	1	1	1	9	35	3	2017	0	0	1	0	3	577	1452	2017	0	0	0	0	0	0	0	0	0	0	0	0	0	0	18.7014
719167	719167	1	1	2	1	1	12	36	6	2017	0	0	0	0	0	1094	1849	2017	0	0	0	0	0	0	0	0	0	0	0	0	0	0
600800	350800	3	1	1	1	1	18	42	1	2017	1	0	0	0	1	173	1611	2017	0	0	0	0	0	0	0	0	0	0	0	0	0	0	26.1819
247000	122000	1	1	2	1	1	9	65	3	2017	1	0	0	0	1	341	4215	2017	0	0	0	0	0	0	0	0	0	0	0	0	0	0	5.61041
617725	317725	4	1	1	1	1	16	60	3	2017	0.675853	0	0.324147	0	1	3346	315	2017	1	0	0	0	1	0	1	0	1	1	0	0	1	1	55.3416
180000	180000	1	1	1	1	1	12	65	6	2017	0	0	0	0	0	1357	434	2017	0	0	0	0	0	0	0	0	0	0	0	0	0	0
469767	369767	2	1	2	1	1	9	58	7	2017	0	0	0	0	0	1006	4201	2017	0	0	0	0	0	0	0	0	0	0	0	0	0	0
613000	363000	4	1	1	1	1	14	43	3	2017	1	0	0	0	1	1429	1482	2017	0	0	0	0	0	0	0	0	0	0	0	0	0	0	14.9611
497200	197200	1	1	2	1	1	12	65	6	2017	0	0	0	0	0	1816	42479	2017	0	0	0	0	0	0	0	0	0	0	0	0	0	0
651000	501000	3	1	1	1	1	9	37	3	2017	1	0	0	0	1	1198	932	2017	0	0	0	0	0	0	0	0	0	0	0	0	0	0	2.99222
350000	1.58208e+06	2	1	1	1	1	17	27	6	2017	0	0	0	0	0	477	494	2017	0	0	0	0	0	0	0	0	0	0	0	0	0	0
500000	500000	5	1	1	1	1	14	39	2	2017	0	0.66791	0	0.33209	2	935	19	2017	1	1	1	0	0	0	0	0	0	1	0	1	0	1	18.5549
650000	500000	4	1	1	1	1	9	51	6	2017	0	0	0	0	0	431	30851	2017	0	0	0	0	0	0	0	0	0	0	0	0	0	0
343378	218378	3	1	2	1	1	12	45	6	2017	0	0	0	0	0	888	22632	2017	0	0	0	0	0	0	0	0	0	0	0	0	0	0
612637	612637	2	1	1	1	1	16	57	4	2017	0	0	1	0	3	1476	3507	2017	1	0	0	0	0	0	1	0	1	0	0	0	0	0	18.3102
760000	760000	4	1	2	1	1	12	50	5	2017	0.160649	0.839351	0	0	2	2259	2142	2017	1	0	0	0	0	0	1	0	1	0	0	0	0	0	19.79
746000	346000	5	1	2	1	1	12	22	6	2017	0	0	0	0	0	1008	4190	2017	0	0	0	0	0	0	0	0	0	0	0	0	0	0
622000	422000	2	1	2	1	1	9	53	3	2017	1	0	0	0	1	1554	2728	2017	0	0	0	0	0	0	0	0	0	0	0	0	0	0	3.74028
311564	111564	1	1	2	1	1	12	29	6	2017	0	0	0	0	0	1232	4081	2017	0	0	0	0	0	0	0	0	0	0	0	0	0	0
550000	300000	3	1	1	1	1	12	53	6	2017	0	0	0	0	0	4773	338	2017	0	0	0	0	0	0	0	0	0	0	0	0	0	0
400000	400000	3	1	2	1	1	11	32	2	2017	0.265272	0.734728	0	0	2	660	12739	2017	1	1	1	0	0	0	0	0	0	1	0	1	0	1	56.399
376250	376250	1	1	1	1	1	12	38	2	2017	0.469935	0.0548211	0.475244	0	3	1879	11255	2017	1	0	0	0	0	1	0	1	1	0	1	0	1	1	152.328
210000	10000	3	1	1	1	1	16	41	7	2017	0	0	0	0	0	1079	10617	2017	0	0	0	0	0	0	0	0	0	0	0	0	0	0
867083	567083	2	1	2	1	1	18	32	6	2017	0	0	0	0	0	2019	22401	2017	0	0	0	0	0	0	0	0	0	0	0	0	0	0
854099	604099	1	1	2	1	1	18	62	6	2017	0	0	0	0	0	5223	21956	2017	0	0	0	0	0	0	0	0	0	0	0	0	0	0
330000	200000	2	1	2	1	1	11	52	3	2017	1	0	0	0	1	2659	2110	2017	0	0	0	0	0	0	0	0	0	0	0	0	0	0	3.74028
380000	300000	4	1	1	1	1	12	54	7	2017	0	0	0	0	0	2106	860	2017	0	0	0	0	0	0	0	0	0	0	0	0	0	0
231870	101870	1	1	1	1	1	12	65	7	2017	0	0	0	0	0	680	1267	2017	0	0	0	0	0	0	0	0	0	0	0	0	0	0
800000	800000	1	1	2	1	1	12	42	6	2017	0	0	0	0	0	1738	2114	2017	0	0	0	0	0	0	0	0	0	0	0	0	0	0
557429	457429	5	1	2	1	1	12	40	3	2017	0.892857	0	0	0.107143	1	1915	4800	2017	0	0	0	0	0	0	0	0	0	0	0	0	0	0	20.9455
586000	466000	2	1	1	1	1	12	39	3	2017	1	0	0	0	1	1156	10941	2017	0	0	0	0	0	0	0	0	0	0	0	0	0	0	5.23639
606998	456998	3	1	1	1	1	13	34	3	2017	1	0	0	0	1	921	832	2017	1	0	0	0	1	0	1	0	1	1	0	0	1	1	3.25983
600000	600000	3	1	1	1	1	14	30	6	2017	0	0	0	0	0	623	236	2017	0	0	0	0	0	0	0	0	0	0	0	0	0	0
674200	574200	2	1	1	1	1	11	65	6	2017	0	0	0	0	0	2366	3065	2017	0	0	0	0	0	0	0	0	0	0	0	0	0	0
540000	400000	2	1	1	1	1	10	65	3	2017	0	0	0	1	4	1365	631	2017	0	0	0	0	0	0	0	0	0	0	0	0	0	0	1.87014
252080	252080	2	1	2	1	1	12	41	6	2017	0	0	0	0	0	3094	12693	2017	0	0	0	0	0	0	0	0	0	0	0	0	0	0
578655	453655	4	1	1	1	1	12	65	7	2017	0	0	0	0	0	889	11561	2017	0	0	0	0	0	0	0	0	0	0	0	0	0	0
310000	310000	4	1	2	1	1	16	48	7	2017	0	0	0	0	0	781	21856	2017	0	0	0	0	0	0	0	0	0	0	0	0	0	0
350000	350000	3	1	2	1	1	14	25	6	2017	0	0	0	0	0	1513	1951	2017	0	0	0	0	0	0	0	0	0	0	0	0	0	0
462333	312333	2	1	1	1	1	11	65	3	2017	0	0	0	1	4	3632	958	2017	1	0	0	0	1	0	1	0	1	1	0	0	1	1	65.1033
616667	466667	2	1	1	1	1	12	18	6	2017	0	0	0	0	0	2149	3014	2017	0	0	0	0	0	0	0	0	0	0	0	0	0	0
500000	500000	2	1	1	1	1	17	23	3	2017	1	0	0	0	1	349	1039	2017	0	0	0	0	0	0	0	0	0	0	0	0	0	0	1.87014
800000	550000	2	1	2	1	1	12	36	6	2017	0	0	0	0	0	776	4203	2017	0	0	0	0	0	0	0	0	0	0	0	0	0	0
366489	296489	4	1	1	1	1	12	19	6	2017	0	0	0	0	0	2139	10916	2017	0	0	0	0	0	0	0	0	0	0	0	0	0	0
827000	677000	4	1	1	1	1	12	34	6	2017	0	0	0	0	0	3185	3369	2017	0	0	0	0	0	0	0	0	0	0	0	0	0	0
250000	896363	2	1	1	1	1	14	65	3	2017	1	0	0	0	1	852	30682	2017	0	0	0	0	0	0	0	0	0	0	0	0	0	0	13.091
372411	272411	2	1	1	1	1	12	53	6	2017	0	0	0	0	0	688	1539	2017	0	0	0	0	0	0	0	0	0	0	0	0	0	0
600000	600000	4	1	1	1	1	12	38	3	2017	0.306931	0.693069	0	0	2	1582	137	2017	0	0	0	0	0	0	0	0	0	0	0	0	0	0	37.7768
650000	350000	5	1	1	1	1	18	51	6	2017	0	0	0	0	0	1801	20681	2017	0	0	0	0	0	0	0	0	0	0	0	0	0	0
628000	508000	2	1	1	1	1	16	37	2	2017	0.53125	0	0	0.46875	4	1619	1105	2017	0	0	0	0	0	0	0	0	0	0	0	0	0	0	11.9689
400000	200000	1	1	1	1	1	9	65	6	2017	0	0	0	0	0	495	21755	2017	0	0	0	0	0	0	0	0	0	0	0	0	0	0
580229	580229	1	1	1	1	1	18	33	4	2017	0.234407	0.599527	0.166067	0	2	714	21579	2017	1	0	0	1	0	0	0	1	1	0	1	1	0	1	256.871
607000	607000	1	1	1	1	1	18	64	3	2017	0.548508	0	0	0.451492	1	973	3510	2017	1	0	0	0	0	0	1	0	1	0	0	0	0	0	10.2285
625000	625000	1	1	1	1	1	16	31	1	2017	1	0	0	0	1	416	1694	2017	1	1	1	0	0	0	0	0	0	1	0	1	0	1	46.2282
544000	544000	2	1	1	1	1	12	63	3	2017	0.780688	0	0	0.219312	1	5830	827	2017	1	0	0	0	1	0	1	0	1	1	0	0	1	1	6.35118
466667	466667	4	1	1	1	1	10	25	7	2017	0	0	0	0	0	2363	3001	2017	0	0	0	0	0	0	0	0	0	0	0	0	0	0
660333	660333	4	1	1	1	1	9	27	3	2017	1	0	0	0	1	423	4352	2017	0	0	0	0	0	0	0	0	0	0	0	0	0	0	2.99222
380000	180000	1	1	1	1	1	16	65	6	2017	0	0	0	0	0	2114	3104	2017	0	0	0	0	0	0	0	0	0	0	0	0	0	0
235000	235000	1	1	1	1	1	12	65	6	2017	0	0	0	0	0	440	3521	2017	0	0	0	0	0	0	0	0	0	0	0	0	0	0
196825	196825	1	1	1	1	1	19	42	6	2017	0	0	0	0	0	674	955	2017	0	0	0	0	0	0	0	0	0	0	0	0	0	0
772000	772000	3	1	2	1	1	14	25	6	2017	0	0	0	0	0	1397	2475	2017	0	0	0	0	0	0	0	0	0	0	0	0	0	0
650000	300000	2	1	1	1	1	12	59	7	2017	0	0	0	0	0	2460	4357	2017	0	0	0	0	0	0	0	0	0	0	0	0	0	0
855000	655000	4	1	2	1	1	12	56	7	2017	0	0	0	0	0	2412	2629	2017	0	0	0	0	0	0	0	0	0	0	0	0	0	0
600000	450000	5	1	2	1	1	14	43	3	2017	1	0	0	0	1	1197	4687	2017	0	0	0	0	0	0	0	0	0	0	0	0	0	0	67.325
616667	616667	2	1	1	1	1	14	40	2	2017	0.229502	0	0.770498	0	3	1167	583	2017	1	0	0	0	1	0	1	0	1	1	0	0	1	1	34.2244
625000	425000	3	1	1	1	1	9	54	2	2017	0.261538	0.738462	0	0	2	1344	3504	2017	0	0	0	0	0	0	0	0	0	0	0	0	0	0	243.118
544167	544167	2	1	1	1	1	12	31	7	2017	0	0	0	0	0	416	1695	2017	0	0	0	0	0	0	0	0	0	0	0	0	0	0
650000	650000	3	1	1	1	1	12	48	7	2017	0	0	0	0	0	3900	4847	2017	0	0	0	0	0	0	0	0	0	0	0	0	0	0
475000	475000	1	1	1	1	1	16	32	6	2017	0	0	0	0	0	269	10973	2017	0	0	0	0	0	0	0	0	0	0	0	0	0	0
558000	308000	2	1	1	1	1	12	65	3	2017	0	1	0	0	2	1218	1076	2017	0	0	0	0	0	0	0	0	0	0	0	0	0	0	9.35069
876667	676667	5	1	2	1	1	9	51	3	2017	1	0	0	0	1	2241	3983	2017	0	0	0	0	0	0	0	0	0	0	0	0	0	0	22.4417
450000	250000	2	1	1	1	1	9	54	3	2017	1	0	0	0	1	4412	4504	2017	0	0	0	0	0	0	0	0	0	0	0	0	0	0	6.91951
600000	180000	2	1	1	1	1	16	65	4	2017	0	0	1	0	3	620	470	2017	1	0	0	0	0	0	1	0	1	0	0	0	0	0	30.1784
681475	481475	3	1	1	1	1	9	65	6	2017	0	0	0	0	0	97	3394	2017	0	0	0	0	0	0	0	0	0	0	0	0	0	0
238000	238000	4	1	2	1	1	9	37	3	2017	1	0	0	0	1	1173	4198	2017	0	0	0	0	0	0	0	0	0	0	0	0	0	0	2.24417
464000	314000	3	1	1	1	1	12	53	4	2017	0	0	1	0	3	1077	2895	2017	1	0	0	0	0	0	1	0	1	0	0	0	0	0	4.52003
598973	598973	3	1	1	1	1	9	45	2	2017	0	1	0	0	2	1281	791	2017	1	1	0	0	0	0	0	0	0	0	0	0	0	0	2812.69
600000	425000	4	1	1	1	1	12	56	6	2017	0	0	0	0	0	1268	10309	2017	0	0	0	0	0	0	0	0	0	0	0	0	0	0
220000	100000	4	1	2	1	1	10	46	6	2017	0	0	0	0	0	780	4107	2017	0	0	0	0	0	0	0	0	0	0	0	0	0	0
473333	473333	4	1	1	1	1	12	32	3	2017	0.110794	0	0.889206	0	3	1169	20990	2017	1	0	0	0	1	0	1	0	1	1	0	0	1	1	27.007
328500	128500	2	1	2	1	1	9	65	3	2017	1	0	0	0	1	1705	12073	2017	0	0	0	0	0	0	0	0	0	0	0	0	0	0	14.9611
515000	215000	4	1	1	1	1	12	65	6	2017	0	0	0	0	0	943	21353	2017	0	0	0	0	0	0	0	0	0	0	0	0	0	0
373431	223431	3	1	1	1	1	9	64	3	2017	1	0	0	0	1	2022	3062	2017	0	0	0	0	0	0	0	0	0	0	0	0	0	0	2.61819
580000	460000	4	1	1	1	1	9	30	3	2017	0	0	1	0	3	1238	20367	2017	0	0	0	0	0	0	0	0	0	0	0	0	0	0	9.35069
582513	582513	1	1	1	1	1	18	25	7	2017	0	0	0	0	0	557	10467	2017	0	0	0	0	0	0	0	0	0	0	0	0	0	0
595000	395000	2	1	2	1	1	10	42	7	2017	0	0	0	0	0	1060	4083	2017	0	0	0	0	0	0	0	0	0	0	0	0	0	0
377000	197000	1	1	1	1	1	14	65	1	2017	0	0	0	1	4	1158	3506	2017	0	0	0	0	0	0	0	0	0	0	0	0	0	0	5.79743
538000	388000	2	1	1	1	1	9	65	3	2017	0	0	1	0	3	2160	3043	2017	1	0	0	0	1	0	1	0	1	1	0	0	1	1	36.959
404167	404167	2	1	1	1	1	12	58	3	2017	1	0	0	0	1	2572	3371	2017	0	0	0	0	0	0	0	0	0	0	0	0	0	0	0.748055
400000	453655	1	1	1	1	1	12	65	6	2017	0	0	0	0	0	285	11624	2017	0	0	0	0	0	0	0	0	0	0	0	0	0	0
412500	412500	4	1	2	1	1	11	28	6	2017	0	0	0	0	0	2530	12778	2017	0	0	0	0	0	0	0	0	0	0	0	0	0	0
640533	515533	3	1	1	1	1	9	65	6	2017	0	0	0	0	0	258	4565	2017	0	0	0	0	0	0	0	0	0	0	0	0	0	0
342000	162000	1	1	1	1	1	12	65	6	2017	0	0	0	0	0	2038	20867	2017	0	0	0	0	0	0	0	0	0	0	0	0	0	0
565000	445000	2	1	1	1	1	9	65	4	2017	0	1	0	0	2	1079	21463	2017	1	0	0	0	0	0	1	0	1	0	0	0	0	0	21.8603
310000	30000	1	1	2	1	1	13	44	3	2017	1	0	0	0	1	6431	2422	2017	0	0	0	0	0	0	0	0	0	0	0	0	0	0	2.99222
221000	121000	2	1	1	1	1	9	47	7	2017	0	0	0	0	0	612	3344	2017	0	0	0	0	0	0	0	0	0	0	0	0	0	0
543000	343000	2	1	1	1	1	12	30	7	2017	0	0	0	0	0	1388	10278	2017	0	0	0	0	0	0	0	0	0	0	0	0	0	0
618480	318480	3	1	1	1	1	12	65	6	2017	0	0	0	0	0	884	1124	2017	0	0	0	0	0	0	0	0	0	0	0	0	0	0
602354	462354	5	1	1	1	1	12	38	6	2017	0	0	0	0	0	1323	4411	2017	0	0	0	0	0	0	0	0	0	0	0	0	0	0
390500	240500	1	1	1	1	1	9	62	3	2017	1	0	0	0	1	2482	858	2017	1	0	0	0	0	0	1	0	1	0	0	0	0	0	21.4773
714000	564000	1	1	2	1	1	9	65	6	2017	0	0	0	0	0	294	3863	2017	0	0	0	0	0	0	0	0	0	0	0	0	0	0
631017	331017	1	1	1	1	1	14	55	6	2017	0	0	0	0	0	411	10441	2017	0	0	0	0	0	0	0	0	0	0	0	0	0	0
200000	655583	1	1	1	1	1	12	61	6	2017	0	0	0	0	0	61	4435	2017	0	0	0	0	0	0	0	0	0	0	0	0	0	0
870000	720000	3	1	2	1	1	12	61	7	2017	0	0	0	0	0	1601	2776	2017	0	0	0	0	0	0	0	0	0	0	0	0	0	0
650000	450000	5	1	2	1	1	15	46	7	2017	0	0	0	0	0	230	3076	2017	0	0	0	0	0	0	0	0	0	0	0	0	0	0
482426	482426	2	1	1	1	1	14	22	7	2017	0	0	0	0	0	1167	21278	2017	0	0	0	0	0	0	0	0	0	0	0	0	0	0
516800	416800	2	1	2	1	1	9	46	7	2017	0	0	0	0	0	1773	2646	2017	0	0	0	0	0	0	0	0	0	0	0	0	0	0
799038	799038	3	1	2	1	1	18	27	7	2017	0	0	0	0	0	1943	21824	2017	0	0	0	0	0	0	0	0	0	0	0	0	0	0
683816	533816	4	1	2	1	1	9	62	7	2017	0	0	0	0	0	2827	21923	2017	0	0	0	0	0	0	0	0	0	0	0	0	0	0
564167	414167	1	1	2	1	1	9	56	1	2017	0	1	0	0	2	2672	2645	2017	1	1	0	1	0	0	0	0	0	0	1	1	0	1	67.8182
562500	562500	2	1	1	1	1	12	45	5	2017	0.0401958	0.959804	0	0	2	1413	11067	2017	1	0	1	0	0	0	0	1	1	1	0	1	0	1	93.0513
559583	419583	4	1	1	1	1	12	27	6	2017	0	0	0	0	0	1196	1106	2017	0	0	0	0	0	0	0	0	0	0	0	0	0	0
436333	436333	3	1	1	1	1	15	25	1	2017	1	0	0	0	1	132	3376	2017	0	0	0	0	0	0	0	0	0	0	0	0	0	0	3.74028
612500	437500	1	1	1	1	1	12	45	5	2017	0.0114119	0.988588	0	0	2	412	3540	2017	1	0	0	0	1	0	1	0	1	1	0	0	1	1	113.852
580000	400000	4	1	1	1	1	12	65	3	2017	0	0	1	0	3	859	2853	2017	0	0	0	0	0	0	0	0	0	0	0	0	0	0	14.9611
830000	430000	4	1	2	1	1	9	43	7	2017	0	0	0	0	0	321	4151	2017	0	0	0	0	0	0	0	0	0	0	0	0	0	0
507000	357000	4	1	2	1	1	12	42	3	2017	1	0	0	0	1	2454	22777	2017	1	0	0	0	1	0	1	0	1	1	0	0	1	1	18.5118
500000	500000	2	1	1	1	1	12	42	6	2017	0	0	0	0	0	1579	20486	2017	0	0	0	0	0	0	0	0	0	0	0	0	0	0
475000	225000	3	1	2	1	1	14	65	7	2017	0	0	0	0	0	866	2783	2017	0	0	0	0	0	0	0	0	0	0	0	0	0	0
536250	536250	3	1	2	1	1	10	39	2	2017	0.212867	0.0168405	0.770292	0	3	964	4121	2017	1	1	0	1	1	0	1	0	1	1	1	1	1	1	216.122
660000	380000	1	1	1	1	1	16	50	2	2017	0.0172839	0	0	0.982716	4	1161	222	2017	1	1	0	1	0	0	0	0	0	0	1	1	0	1	162.301
355500	205500	2	1	1	1	1	9	65	6	2017	0	0	0	0	0	550	1743	2017	0	0	0	0	0	0	0	0	0	0	0	0	0	0
306590	131590	1	1	1	1	1	9	65	7	2017	0	0	0	0	0	6315	380	2017	0	0	0	0	0	0	0	0	0	0	0	0	0	0
100000	100000	2	1	1	1	1	12	26	3	2017	1	0	0	0	1	1521	10698	2017	0	0	0	0	0	0	0	0	0	0	0	0	0	0	2.24417
822240	822240	1	1	2	1	1	20	39	2	2017	0.0442935	0.955706	0	0	2	2057	1821	2017	0	0	0	0	0	0	0	0	0	0	0	0	0	0	78.5458
380000	380000	1	1	2	1	1	12	20	6	2017	0	0	0	0	0	3326	32091	2017	0	0	0	0	0	0	0	0	0	0	0	0	0	0
625000	375000	2	1	1	1	1	9	65	6	2017	0	0	0	0	0	3163	3281	2017	0	0	0	0	0	0	0	0	0	0	0	0	0	0
349650	249650	4	1	1	1	1	12	43	6	2017	0	0	0	0	0	4804	3242	2017	0	0	0	0	0	0	0	0	0	0	0	0	0	0
242076	92075.9	4	1	1	1	1	10	35	6	2017	0	0	0	0	0	3054	4508	2017	0	0	0	0	0	0	0	0	0	0	0	0	0	0
593367	373367	4	1	1	1	1	12	35	2	2017	0.202557	0	0.797443	0	3	1288	3216	2017	1	1	0	1	0	0	0	0	0	0	1	1	0	1	70.168
501000	326000	2	1	1	1	1	18	62	6	2017	0	0	0	0	0	215	1268	2017	0	0	0	0	0	0	0	0	0	0	0	0	0	0
546249	246249	2	1	1	1	1	12	65	7	2017	0	0	0	0	0	1007	3455	2017	0	0	0	0	0	0	0	0	0	0	0	0	0	0
350000	150000	2	1	1	1	1	9	65	4	2017	1	0	0	0	1	633	1745	2017	1	0	0	0	0	0	1	0	1	0	0	0	0	0	55.5956
575000	575000	5	1	2	1	1	9	54	7	2017	0	0	0	0	0	725	3621	2017	0	0	0	0	0	0	0	0	0	0	0	0	0	0
500000	200000	1	1	2	1	1	9	65	6	2017	0	0	0	0	0	781	4220	2017	0	0	0	0	0	0	0	0	0	0	0	0	0	0
617866	467866	1	1	1	1	1	12	65	7	2017	0	0	0	0	0	1648	1120	2017	0	0	0	0	0	0	0	0	0	0	0	0	0	0
835998	435998	4	1	2	1	1	9	58	6	2017	0	0	0	0	0	450	3635	2017	0	0	0	0	0	0	0	0	0	0	0	0	0	0
436667	236667	2	1	1	1	1	12	58	6	2017	0	0	0	0	0	1316	10180	2017	0	0	0	0	0	0	0	0	0	0	0	0	0	0
555000	305000	3	1	1	1	1	9	65	7	2017	0	0	0	0	0	785	773	2017	0	0	0	0	0	0	0	0	0	0	0	0	0	0
493333	333333	2	1	1	1	1	12	65	6	2017	0	0	0	0	0	646	11559	2017	0	0	0	0	0	0	0	0	0	0	0	0	0	0
475000	275000	2	1	1	1	1	12	65	6	2017	0	0	0	0	0	1513	3127	2017	0	0	0	0	0	0	0	0	0	0	0	0	0	0
432000	282000	3	1	1	1	1	12	42	7	2017	0	0	0	0	0	566	11242	2017	0	0	0	0	0	0	0	0	0	0	0	0	0	0
620000	620000	2	1	2	1	1	16	32	1	2017	0.0231201	0	0.27678	0.7001	4	1428	2012	2017	1	1	0	1	0	0	1	0	1	0	1	1	0	1	159.405
400000	543904	1	1	2	1	1	16	65	7	2017	0	0	0	0	0	1549	32041	2017	0	0	0	0	0	0	0	0	0	0	0	0	0	0
479000	279000	2	1	1	1	1	12	36	6	2017	0	0	0	0	0	1252	10612	2017	0	0	0	0	0	0	0	0	0	0	0	0	0	0
625000	425000	3	1	2	1	1	12	52	5	2017	0	1	0	0	2	2514	12638	2017	1	0	0	0	0	0	0	0	0	0	0	0	0	0	11.9196
591000	591000	4	1	1	1	1	12	40	3	2017	1	0	0	0	1	1407	4360	2017	0	0	0	0	0	0	0	0	0	0	0	0	0	0	5.98444
482000	182000	2	1	1	1	1	12	37	3	2017	1	0	0	0	1	411	1787	2017	0	0	0	0	0	0	0	0	0	0	0	0	0	0	1.12208
606000	406000	2	1	1	1	1	18	65	6	2017	0	0	0	0	0	764	950	2017	0	0	0	0	0	0	0	0	0	0	0	0	0	0
400000	400000	3	1	1	1	1	9	37	3	2017	1	0	0	0	1	433	1487	2017	0	0	0	0	0	0	0	0	0	0	0	0	0	0	6.91951
680000	380000	3	1	1	1	1	12	65	2	2017	0.735495	0	0.264505	0	1	1340	4439	2017	1	1	1	0	0	0	1	0	1	1	0	1	0	1	48.8197
427500	427500	3	1	1	1	1	14	30	3	2017	1	0	0	0	1	2089	3366	2017	0	0	0	0	0	0	0	0	0	0	0	0	0	0	3.74028
400000	2.22229e+06	1	1	1	1	1	18	36	6	2017	0	0	0	0	0	694	10235	2017	0	0	0	0	0	0	0	0	0	0	0	0	0	0
120000	120000	1	1	1	1	1	15	21	6	2017	0	0	0	0	0	372	10519	2017	0	0	0	0	0	0	0	0	0	0	0	0	0	0
487664	367664	5	1	1	1	1	9	46	3	2017	1	0	0	0	1	936	2962	2017	0	0	0	0	0	0	0	0	0	0	0	0	0	0	3.36625
887500	637500	3	1	2	1	1	12	60	3	2017	0	1	0	0	2	3600	3923	2017	0	0	0	0	0	0	0	0	0	0	0	0	0	0	56.1041
659333	259333	2	1	1	1	1	18	65	1	2017	0	1	0	0	2	312	1612	2017	0	0	0	0	0	0	0	0	0	0	0	0	0	0	187.014
592500	592500	2	1	1	1	1	12	37	3	2017	1	0	0	0	1	1288	145	2017	0	0	0	0	0	0	0	0	0	0	0	0	0	0	16.8312
429237	254237	2	1	1	1	1	12	63	6	2017	0	0	0	0	0	2420	20579	2017	0	0	0	0	0	0	0	0	0	0	0	0	0	0
515000	215000	3	1	1	1	1	12	58	6	2017	0	0	0	0	0	618	2851	2017	0	0	0	0	0	0	0	0	0	0	0	0	0	0
579000	459000	4	1	1	1	1	9	30	7	2017	0	0	0	0	0	1899	4382	2017	0	0	0	0	0	0	0	0	0	0	0	0	0	0
625000	625000	4	1	1	1	1	14	40	6	2017	0	0	0	0	0	888	11467	2017	0	0	0	0	0	0	0	0	0	0	0	0	0	0
661000	461000	2	1	2	1	1	16	57	3	2017	1	0	0	0	1	662	4640	2017	0	0	0	0	0	0	0	0	0	0	0	0	0	0	1.12208
643667	293667	2	1	1	1	1	9	60	3	2017	0	1	0	0	2	2575	52	2017	1	0	0	0	1	0	1	0	1	1	0	0	1	1	49.763
480000	480000	5	1	1	1	1	18	39	5	2017	0	1	0	0	2	433	1142	2017	1	0	0	0	0	0	0	0	0	0	0	0	0	0	35.1758
558333	558333	3	1	1	1	1	12	31	6	2017	0	0	0	0	0	1277	10221	2017	0	0	0	0	0	0	0	0	0	0	0	0	0	0
227000	227000	5	1	2	1	1	9	43	7	2017	0	0	0	0	0	1700	22085	2017	0	0	0	0	0	0	0	0	0	0	0	0	0	0
422500	322500	2	1	2	1	1	9	51	7	2017	0	0	0	0	0	925	4202	2017	0	0	0	0	0	0	0	0	0	0	0	0	0	0
450000	300000	2	1	1	1	1	12	43	7	2017	0	0	0	0	0	1466	919	2017	0	0	0	0	0	0	0	0	0	0	0	0	0	0
162000	82000	5	1	1	1	1	12	42	6	2017	0	0	0	0	0	1515	10821	2017	0	0	0	0	0	0	0	0	0	0	0	0	0	0
869879	619879	3	1	2	1	1	12	20	4	2017	0	1	0	0	2	1325	3602	2017	1	0	0	0	0	0	1	0	1	0	0	0	0	0	15.7309
538333	358333	3	1	1	1	1	12	41	6	2017	0	0	0	0	0	1128	4476	2017	0	0	0	0	0	0	0	0	0	0	0	0	0	0
500000	200000	1	1	1	1	1	12	34	6	2017	0	0	0	0	0	2570	4434	2017	0	0	0	0	0	0	0	0	0	0	0	0	0	0
595000	595000	4	1	1	1	1	16	33	2	2017	0.883535	0	0	0.116465	1	988	282	2017	1	1	1	0	0	0	0	0	0	1	0	1	0	1	6.34996
675000	125000	1	1	1	1	1	12	65	6	2017	0	0	0	0	0	447	3524	2017	0	0	0	0	0	0	0	0	0	0	0	0	0	0
257500	257500	3	1	1	1	1	9	44	7	2017	0	0	0	0	0	4601	10805	2017	0	0	0	0	0	0	0	0	0	0	0	0	0	0
458450	308450	4	1	1	1	1	9	48	1	2017	0	1	0	0	2	1471	200	2017	1	1	1	0	0	0	0	0	0	1	0	1	0	1	33.9586
443000	363000	3	1	1	1	1	12	44	3	2017	0	0	1	0	3	589	1249	2017	1	0	0	0	1	0	1	0	1	1	0	0	1	1	2.67727
165000	165000	4	1	1	1	1	12	46	7	2017	0	0	0	0	0	2251	4549	2017	0	0	0	0	0	0	0	0	0	0	0	0	0	0
390000	240000	1	1	1	1	1	12	65	3	2017	1	0	0	0	1	3612	20421	2017	0	0	0	0	0	0	0	0	0	0	0	0	0	0	1.12208
571000	481000	4	1	2	1	1	12	20	6	2017	0	0	0	0	0	6987	4762	2017	0	0	0	0	0	0	0	0	0	0	0	0	0	0
603667	453667	3	1	2	1	1	12	44	3	2017	0.653784	0.346216	0	0	2	816	4114	2017	1	0	0	0	0	0	1	0	1	0	0	0	0	0	22.8839
403333	403333	2	1	1	1	1	16	43	1	2017	0	1	0	0	2	2111	3084	2017	1	1	1	0	0	0	0	0	0	1	0	1	0	1	41.8286
470000	400000	3	1	1	1	1	9	37	6	2017	0	0	0	0	0	2722	4515	2017	0	0	0	0	0	0	0	0	0	0	0	0	0	0
896706	746706	5	1	2	1	1	9	65	6	2017	0	0	0	0	0	1758	1949	2017	0	0	0	0	0	0	0	0	0	0	0	0	0	0
500000	200000	2	1	1	1	1	14	21	6	2017	0	0	0	0	0	249	31326	2017	0	0	0	0	0	0	0	0	0	0	0	0	0	0
663333	463333	3	1	1	1	1	12	38	1	2017	1	0	0	0	1	2284	580	2017	1	1	0	1	0	0	0	0	0	0	1	1	0	1	91.3095
334667	334667	3	1	1	1	1	13	18	5	2017	1	0	0	0	1	2355	1289	2017	0	0	0	0	0	0	0	0	0	0	0	0	0	0
610000	410000	3	1	1	1	1	9	62	6	2017	0	0	0	0	0	930	3434	2017	0	0	0	0	0	0	0	0	0	0	0	0	0	0
280000	280000	2	1	1	1	1	9	56	4	2017	0	1	0	0	2	314	903	2017	1	0	0	0	0	0	1	0	1	0	0	0	0	0	12.1183
450000	325000	2	1	1	1	1	12	38	5	2017	0	1	0	0	2	1159	10936	2017	1	0	0	0	0	0	0	0	0	0	0	0	0	0	21.2228
538917	538917	2	1	1	1	1	15	55	4	2017	0.0379305	0.383701	0.578369	0	3	369	1772	2017	1	0	0	0	0	0	1	0	1	0	0	0	0	0	57.7893
270000	270000	4	1	1	1	1	12	34	3	2017	1	0	0	0	1	2219	3260	2017	0	0	0	0	0	0	0	0	0	0	0	0	0	0	3.17923
418000	268000	3	1	1	1	1	10	63	7	2017	0	0	0	0	0	1007	4291	2017	0	0	0	0	0	0	0	0	0	0	0	0	0	0
844000	844000	3	1	2	1	1	14	34	5	2017	0	1	0	0	2	1334	21984	2017	1	0	0	0	0	0	0	0	0	0	0	0	0	0	180.686
675000	425000	2	1	1	1	1	12	35	6	2017	0	0	0	0	0	457	1469	2017	0	0	0	0	0	0	0	0	0	0	0	0	0	0
570000	445000	3	1	1	1	1	12	41	7	2017	0	0	0	0	0	249	4563	2017	0	0	0	0	0	0	0	0	0	0	0	0	0	0
265000	45000	5	1	1	1	1	12	55	5	2017	1	0	0	0	1	1455	920	2017	0	0	0	0	0	0	0	0	0	0	0	0	0	0
673000	448000	4	1	1	1	1	13	35	4	2017	0	0	0	1	4	413	4299	2017	1	0	0	0	0	0	0	1	1	0	0	0	0	0	291.67
900000	756870	2	1	1	1	1	13	19	6	2017	0	0	0	0	0	614	1004	2017	0	0	0	0	0	0	0	0	0	0	0	0	0	0
605000	605000	4	1	1	1	1	18	42	3	2017	1	0	0	0	1	656	11026	2017	0	0	0	0	0	0	0	0	0	0	0	0	0	0	6.7325
600000	600000	3	1	1	1	1	12	46	2	2017	0.134785	0.046233	0.818982	0	3	1519	176	2017	1	1	0	1	0	1	1	1	1	0	1	1	1	1	256.36
443010	243010	1	1	1	1	1	11	64	2	2017	0.738771	0.220678	0	0.040551	1	217	2956	2017	1	1	1	0	1	0	1	0	1	1	0	1	1	1	13.8355
180000	180000	3	1	1	1	1	19	27	1	2017	0	0	0	1	4	1143	899	2017	0	0	0	0	0	0	0	0	0	0	0	0	0	0	3.74028
576105	426105	2	1	1	1	1	9	65	7	2017	0	0	0	0	0	3326	3235	2017	0	0	0	0	0	0	0	0	0	0	0	0	0	0
170000	170000	1	1	1	1	1	14	60	4	2017	0	1	0	0	2	857	11274	2017	1	0	0	0	0	0	1	0	1	0	0	0	0	0	1.01442
677000	502000	2	1	1	1	1	12	61	4	2017	0	0	1	0	3	1596	11100	2017	1	0	0	0	0	0	1	0	1	0	0	0	0	0	0.806362
204000	104000	1	1	2	1	1	9	65	6	2017	0	0	0	0	0	2273	2652	2017	0	0	0	0	0	0	0	0	0	0	0	0	0	0
500000	375000	2	1	1	1	1	9	65	4	2017	0	0	0	0	1	1437	269	2017	1	0	0	0	0	0	1	0	1	0	0	0	0	0	5.28529
185000	35000	1	1	1	1	1	18	65	3	2017	0.5	0	0.5	0	1	995	4534	2017	0	0	0	0	0	0	0	0	0	0	0	0	0	0	3.74028
632000	512000	2	1	1	1	1	9	65	3	2017	0	0	0	1	4	505	11741	2017	0	0	0	0	0	0	0	0	0	0	0	0	0	0	8.60263
168000	108000	1	1	1	1	1	9	65	7	2017	0	0	0	0	0	4151	64	2017	0	0	0	0	0	0	0	0	0	0	0	0	0	0
870000	670000	4	1	2	1	1	9	65	5	2017	0	1	0	0	2	1746	2642	2017	1	0	0	0	0	0	0	1	1	0	0	0	0	0	77.163
400000	150000	1	1	1	1	1	9	65	6	2017	0	0	0	0	0	327	1783	2017	0	0	0	0	0	0	0	0	0	0	0	0	0	0
435000	35000	5	1	1	1	1	12	59	3	2017	0.151294	0.848706	0	0	2	575	2852	2017	1	0	0	0	0	0	0	1	1	0	0	0	0	0	226.387
458724	278724	3	1	1	1	1	16	44	3	2017	1	0	0	0	1	1390	922	2017	0	0	0	0	0	0	0	0	0	0	0	0	0	0	10.4728
685000	685000	2	1	1	1	1	16	62	1	2017	0	1	0	0	2	401	3098	2017	1	1	1	0	0	0	0	0	0	1	0	1	0	1	47.8182
540927	460927	3	1	1	1	1	12	44	7	2017	0	0	0	0	0	471	4554	2017	0	0	0	0	0	0	0	0	0	0	0	0	0	0
300000	1.12543e+06	3	1	2	1	1	14	52	3	2017	1	0	0	0	1	869	21888	2017	0	0	0	0	0	0	0	0	0	0	0	0	0	0	4.1143
568000	368000	3	1	1	1	1	12	37	1	2017	1	0	0	0	1	1592	857	2017	1	1	0	1	0	0	0	0	0	0	1	1	0	1	82.8126
794851	614851	1	1	2	1	1	12	30	6	2017	0	0	0	0	0	4913	41932	2017	0	0	0	0	0	0	0	0	0	0	0	0	0	0
738632	588632	3	1	2	1	1	12	43	3	2017	0	1	0	0	2	841	3858	2017	0	0	0	0	0	0	0	0	0	0	0	0	0	0	37.4028
386000	161000	2	1	1	1	1	9	65	7	2017	0	0	0	0	0	1243	1156	2017	0	0	0	0	0	0	0	0	0	0	0	0	0	0
598333	478333	5	1	2	1	1	9	37	3	2017	1	0	0	0	1	4814	12774	2017	0	0	0	0	0	0	0	0	0	0	0	0	0	0	20.1975
426667	201667	2	1	1	1	1	15	35	3	2017	1	0	0	0	1	1252	10609	2017	0	0	0	0	0	0	0	0	0	0	0	0	0	0	5.98444
130000	130000	1	1	1	1	1	9	65	6	2017	0	0	0	0	0	2030	11282	2017	0	0	0	0	0	0	0	0	0	0	0	0	0	0
632500	432500	3	1	1	1	1	9	48	7	2017	0	0	0	0	0	1386	4582	2017	0	0	0	0	0	0	0	0	0	0	0	0	0	0
620000	440000	3	1	1	1	1	9	48	6	2017	0	0	0	0	0	1172	223	2017	0	0	0	0	0	0	0	0	0	0	0	0	0	0
275000	275000	1	1	1	1	1	9	44	7	2017	0	0	0	0	0	1036	11453	2017	0	0	0	0	0	0	0	0	0	0	0	0	0	0
607874	332874	3	1	1	1	1	9	47	6	2017	0	0	0	0	0	520	1441	2017	0	0	0	0	0	0	0	0	0	0	0	0	0	0
580000	400000	3	1	1	1	1	10	41	6	2017	0	0	0	0	0	1650	3033	2017	0	0	0	0	0	0	0	0	0	0	0	0	0	0
397500	397500	4	1	2	1	1	10	27	6	2017	0	0	0	0	0	242	3849	2017	0	0	0	0	0	0	0	0	0	0	0	0	0	0
250000	250000	1	1	1	1	1	9	65	6	2017	0	0	0	0	0	367	1775	2017	0	0	0	0	0	0	0	0	0	0	0	0	0	0
525000	300000	2	1	1	1	1	18	65	3	2017	1	0	0	0	1	645	1300	2017	0	0	0	0	0	0	0	0	0	0	0	0	0	0	13.091
835225	685225	5	1	2	1	1	9	50	6	2017	0	0	0	0	0	2275	4606	2017	0	0	0	0	0	0	0	0	0	0	0	0	0	0
575000	475000	2	1	1	1	1	12	41	3	2017	1	0	0	0	1	953	1760	2017	0	0	0	0	0	0	0	0	0	0	0	0	0	0	40.769
390000	310000	3	1	1	1	1	11	30	7	2017	0	0	0	0	0	3055	4550	2017	0	0	0	0	0	0	0	0	0	0	0	0	0	0
537500	337500	3	1	2	1	1	13	20	6	2017	0	0	0	0	0	1668	2488	2017	0	0	0	0	0	0	0	0	0	0	0	0	0	0
120667	120667	4	1	1	1	1	9	51	4	2017	0	0	1	0	3	1247	1159	2017	1	0	0	0	0	0	1	0	1	0	0	0	0	0	14.4619
600000	425000	1	1	1	1	1	9	44	6	2017	0	0	0	0	0	1411	10307	2017	0	0	0	0	0	0	0	0	0	0	0	0	0	0
156000	71000	4	1	1	1	1	11	25	6	2017	0	0	0	0	0	1501	824	2017	0	0	0	0	0	0	0	0	0	0	0	0	0	0
461626	261626	5	1	1	1	1	12	64	6	2017	0	0	0	0	0	746	10364	2017	0	0	0	0	0	0	0	0	0	0	0	0	0	0
319529	319529	2	1	1	1	1	9	65	6	2017	0	0	0	0	0	241	71494	2017	0	0	0	0	0	0	0	0	0	0	0	0	0	0
512366	512366	1	1	1	1	1	12	36	3	2017	1	0	0	0	1	2186	60424	2017	0	0	0	0	0	0	0	0	0	0	0	0	0	0	3.17923
170000	170000	3	1	2	1	1	19	22	6	2017	0	0	0	0	0	839	1861	2017	0	0	0	0	0	0	0	0	0	0	0	0	0	0
400000	1.06683e+06	1	1	1	1	1	16	57	6	2017	0	0	0	0	0	1564	30845	2017	0	0	0	0	0	0	0	0	0	0	0	0	0	0
380000	180000	1	1	2	1	1	12	65	6	2017	0	0	0	0	0	622	4240	2017	0	0	0	0	0	0	0	0	0	0	0	0	0	0
634000	504000	2	1	1	1	1	9	65	3	2017	1	0	0	0	1	6888	4490	2017	0	0	0	0	0	0	0	0	0	0	0	0	0	0	1.12208
601311	401311	3	1	1	1	1	9	65	7	2017	0	0	0	0	0	492	1669	2017	0	0	0	0	0	0	0	0	0	0	0	0	0	0
610000	510000	2	1	1	1	1	12	34	7	2017	0	0	0	0	0	1614	855	2017	0	0	0	0	0	0	0	0	0	0	0	0	0	0
511667	511667	1	1	1	1	1	12	63	6	2017	0	0	0	0	0	999	40619	2017	0	0	0	0	0	0	0	0	0	0	0	0	0	0
299309	259309	3	1	2	1	1	9	49	6	2017	0	0	0	0	0	1250	32079	2017	0	0	0	0	0	0	0	0	0	0	0	0	0	0
410000	410000	2	1	1	1	1	15	26	4	2017	0.218556	0.781444	0	0	2	1937	868	2017	1	0	0	0	0	0	1	0	1	0	0	0	0	0	8.55681
415000	215000	1	1	1	1	1	9	65	3	2017	1	0	0	0	1	1460	3273	2017	0	0	0	0	0	0	0	0	0	0	0	0	0	0	2.99222
200000	700717	1	1	2	1	1	12	65	3	2017	0.0394737	0	0	0.960526	4	2178	2660	2017	0	0	0	0	0	0	0	0	0	0	0	0	0	0	56.8522
500000	500000	4	1	1	1	1	12	65	5	2017	0.115085	0.884915	0	0	2	894	2983	2017	1	0	0	0	0	0	0	0	0	0	0	0	0	0	48.7501
414588	264588	1	1	1	1	1	15	24	6	2017	0	0	0	0	0	379	1542	2017	0	0	0	0	0	0	0	0	0	0	0	0	0	0
331667	331667	2	1	2	1	1	12	48	2	2017	0.0393056	0	0.960694	0	3	855	21943	2017	1	1	0	1	0	0	0	0	0	0	1	1	0	1	114.191
800000	650000	4	1	2	1	1	11	55	6	2017	0	0	0	0	0	2870	62032	2017	0	0	0	0	0	0	0	0	0	0	0	0	0	0
554216	354216	5	1	1	1	1	9	43	2	2017	0.115198	0.884802	0	0	2	1195	3570	2017	1	1	0	1	0	0	0	0	0	0	1	1	0	1	194.809
155143	155143	1	1	1	1	1	12	57	6	2017	0	0	0	0	0	1400	30153	2017	0	0	0	0	0	0	0	0	0	0	0	0	0	0
484500	334500	4	1	1	1	1	9	36	3	2017	1	0	0	0	1	2018	1450	2017	0	0	0	0	0	0	0	0	0	0	0	0	0	0	6.91951
425000	150000	2	1	1	1	1	9	64	5	2017	0	1	0	0	2	613	1296	2017	1	0	0	0	0	0	0	0	0	0	0	0	0	0	55.9598
390000	240000	3	1	2	1	1	9	53	6	2017	0	0	0	0	0	2095	2058	2017	0	0	0	0	0	0	0	0	0	0	0	0	0	0
205000	105000	3	1	2	1	1	9	62	7	2017	0	0	0	0	0	1292	12767	2017	0	0	0	0	0	0	0	0	0	0	0	0	0	0
709750	709750	5	1	2	1	1	9	49	4	2017	0	0	1	0	3	2995	4674	2017	1	0	0	0	0	0	1	0	1	0	0	0	0	0	2.70888
369353	119353	3	1	1	1	1	9	65	2	2017	0.261297	0	0.738703	0	3	1330	436	2017	1	1	0	1	0	0	0	0	0	0	1	1	0	1	114.514
150000	501000	5	1	1	1	1	9	43	3	2017	1	0	0	0	1	1205	3100	2017	0	0	0	0	0	0	0	0	0	0	0	0	0	0	7.48055
570000	390000	2	1	1	1	1	12	65	4	2017	0	1	0	0	2	1837	30362	2017	1	0	0	0	0	0	1	0	1	0	0	0	0	0	7.67269
183000	183000	2	1	1	1	1	9	42	7	2017	0	0	0	0	0	1300	755	2017	0	0	0	0	0	0	0	0	0	0	0	0	0	0
480485	480485	2	1	1	1	1	16	22	6	2017	0	0	0	0	0	742	11560	2017	0	0	0	0	0	0	0	0	0	0	0	0	0	0
658867	538867	4	1	1	1	1	10	44	3	2017	0.466667	0	0	0.533333	4	1545	2916	2017	0	0	0	0	0	0	0	0	0	0	0	0	0	0	2.80521
716355	716355	5	1	2	1	1	9	52	6	2017	0	0	0	0	0	2723	4789	2017	0	0	0	0	0	0	0	0	0	0	0	0	0	0
847421	497421	1	1	2	1	1	15	56	6	2017	0	0	0	0	0	2241	12407	2017	0	0	0	0	0	0	0	0	0	0	0	0	0	0
398117	398117	2	1	1	1	1	12	65	6	2017	0	0	0	0	0	1561	547	2017	0	0	0	0	0	0	0	0	0	0	0	0	0	0
400000	250000	3	1	2	1	1	9	43	1	2017	1	0	0	0	1	3597	11989	2017	1	1	0	1	0	0	0	0	0	0	1	1	0	1	55.9798
323583	123583	1	1	1	1	1	12	65	6	2017	0	0	0	0	0	811	1295	2017	0	0	0	0	0	0	0	0	0	0	0	0	0	0
680000	680000	1	1	1	1	1	18	61	7	2017	0	0	0	0	0	860	3135	2017	0	0	0	0	0	0	0	0	0	0	0	0	0	0
300000	300000	1	1	1	1	1	14	20	5	2017	1	0	0	0	1	410	410	2017	0	0	0	0	0	0	0	0	0	0	0	0	0	0
505000	355000	2	1	1	1	1	12	50	3	2017	1	0	0	0	1	568	11257	2017	0	0	0	0	0	0	0	0	0	0	0	0	0	0	5.98444
663333	513333	4	1	2	1	1	12	48	2	2017	0.795935	0	0.204065	0	1	1695	2657	2017	1	1	1	0	0	0	0	0	0	1	0	1	0	1	32.2638
580500	430500	4	1	1	1	1	12	40	2	2017	0.706008	0.0587985	0.235194	0	1	1393	437	2017	1	0	0	0	1	0	1	0	1	1	0	0	1	1	89.0565
580000	280000	1	1	1	1	1	12	65	2	2017	0	0	0.0493404	0.95066	4	4406	10996	2017	1	1	0	1	1	0	1	0	1	1	1	1	1	1	128.486
650000	400000	3	1	2	1	1	16	35	5	2017	1	0	0	0	1	1367	4132	2017	0	0	0	0	0	0	0	0	0	0	0	0	0	0
284000	204000	2	1	1	1	1	10	62	6	2017	0	0	0	0	0	1069	3038	2017	0	0	0	0	0	0	0	0	0	0	0	0	0	0
270000	270000	4	1	1	1	1	18	41	3	2017	1	0	0	0	1	360	3362	2017	0	0	0	0	0	0	0	0	0	0	0	0	0	0	7.10652
358423	158423	3	1	1	1	1	9	37	3	2017	0.769195	0.230805	0	0	1	1970	1187	2017	1	0	0	0	1	0	1	0	1	1	0	0	1	1	32.4107
380000	180000	3	1	2	1	1	14	48	7	2017	0	0	0	0	0	409	4721	2017	0	0	0	0	0	0	0	0	0	0	0	0	0	0
263000	113000	4	1	2	1	1	9	65	6	2017	0	0	0	0	0	835	3588	2017	0	0	0	0	0	0	0	0	0	0	0	0	0	0
858542	658542	2	1	2	1	1	12	52	3	2017	1	0	0	0	1	1266	3864	2017	0	0	0	0	0	0	0	0	0	0	0	0	0	0	2.24417
831417	631417	3	1	2	1	1	12	55	3	2017	0.892497	0	0.107503	0	1	448	3688	2017	1	0	0	0	1	0	1	0	1	1	0	0	1	1	12.5724
320000	120000	2	1	1	1	1	18	45	7	2017	0	0	0	0	0	1253	10687	2017	0	0	0	0	0	0	0	0	0	0	0	0	0	0
294458	294458	5	1	2	1	1	12	31	2	2017	1	0	0	0	1	1322	3856	2017	0	0	0	0	0	0	0	0	0	0	0	0	0	0	28.0521
323000	223000	1	1	1	1	1	9	65	6	2017	0	0	0	0	0	1176	70	2017	0	0	0	0	0	0	0	0	0	0	0	0	0	0
497500	347500	4	1	1	1	1	12	57	3	2017	1	0	0	0	1	1158	3110	2017	0	0	0	0	0	0	0	0	0	0	0	0	0	0	7.10652
654422	354422	2	1	1	1	1	9	45	6	2017	0	0	0	0	0	1187	1671	2017	0	0	0	0	0	0	0	0	0	0	0	0	0	0
348000	348000	2	1	2	1	1	12	50	7	2017	0	0	0	0	0	726	3855	2017	0	0	0	0	0	0	0	0	0	0	0	0	0	0
434000	434000	2	1	1	1	1	18	65	4	2017	0.164479	0.835521	0	0	2	161	4560	2017	1	0	0	0	0	0	1	0	1	0	0	0	0	0	56.8503
332800	102800	2	1	1	1	1	9	65	6	2017	0	0	0	0	0	721	2865	2017	0	0	0	0	0	0	0	0	0	0	0	0	0	0
750000	400000	1	1	2	1	1	13	21	6	2017	0	0	0	0	0	1164	21858	2017	0	0	0	0	0	0	0	0	0	0	0	0	0	0
200000	200000	1	1	1	1	1	12	65	6	2017	0	0	0	0	0	202	4427	2017	0	0	0	0	0	0	0	0	0	0	0	0	0	0
390000	190000	1	1	1	1	1	9	65	6	2017	0	0	0	0	0	647	11435	2017	0	0	0	0	0	0	0	0	0	0	0	0	0	0
360000	360000	3	1	1	1	1	18	65	3	2017	0	0	0	1	4	988	10079	2017	1	0	0	0	0	1	0	1	1	0	1	0	1	1	256.085
733000	613000	4	1	2	1	1	9	40	6	2017	0	0	0	0	0	2518	2647	2017	0	0	0	0	0	0	0	0	0	0	0	0	0	0
430000	430000	2	1	1	1	1	12	23	7	2017	0	0	0	0	0	300	30244	2017	0	0	0	0	0	0	0	0	0	0	0	0	0	0
440000	240000	4	1	2	1	1	9	65	6	2017	0	0	0	0	0	960	4683	2017	0	0	0	0	0	0	0	0	0	0	0	0	0	0
880000	700000	4	1	2	1	1	12	23	3	2017	0	1	0	0	2	1793	2771	2017	0	0	0	0	0	0	0	0	0	0	0	0	0	0	10.4728
650000	450000	2	1	1	1	1	9	40	6	2017	0	0	0	0	0	687	808	2017	0	0	0	0	0	0	0	0	0	0	0	0	0	0
712141	562141	4	1	2	1	1	18	41	3	2017	1	0	0	0	1	3731	2397	2017	0	0	0	0	0	0	0	0	0	0	0	0	0	0	9.16367
460000	310000	3	1	1	1	1	9	19	6	2017	0	0	0	0	0	1451	11316	2017	0	0	0	0	0	0	0	0	0	0	0	0	0	0
550000	300000	3	1	1	1	1	9	64	3	2017	1	0	0	0	1	1758	48	2017	0	0	0	0	0	0	0	0	0	0	0	0	0	0	0.561041
297000	147000	1	1	2	1	1	9	65	3	2017	0.853317	0	0	0.146683	1	1007	3668	2017	1	0	0	0	0	0	1	0	1	0	0	0	0	0	4.03256
405000	255000	5	1	1	1	1	16	33	4	2017	1	0	0	0	1	759	985	2017	1	0	0	0	0	0	1	0	1	0	0	0	0	0	0.784863
276201	276201	2	1	1	1	1	11	34	3	2017	1	0	0	0	1	450	21574	2017	0	0	0	0	0	0	0	0	0	0	0	0	0	0	29.9222
286123	136123	2	1	1	1	1	12	27	6	2017	0	0	0	0	0	1419	172	2017	0	0	0	0	0	0	0	0	0	0	0	0	0	0
417500	267500	1	1	2	1	1	9	65	6	2017	0	0	0	0	0	1236	4678	2017	0	0	0	0	0	0	0	0	0	0	0	0	0	0
312000	312000	5	1	1	1	1	10	46	5	2017	0	1	0	0	2	1825	576	2017	1	0	0	0	0	0	0	0	0	0	0	0	0	0	10.8505
611667	411667	3	1	1	1	1	9	53	3	2017	1	0	0	0	1	1629	3435	2017	0	0	0	0	0	0	0	0	0	0	0	0	0	0	2.61819
260000	170000	2	1	2	1	1	9	65	6	2017	0	0	0	0	0	2269	2643	2017	0	0	0	0	0	0	0	0	0	0	0	0	0	0
565000	495000	1	1	1	1	1	9	63	2	2017	1	0	0	0	1	490	21742	2017	1	0	0	0	0	0	1	0	1	0	0	0	0	0	11.8132
482000	482000	2	1	1	1	1	14	20	5	2017	1	0	0	0	1	674	396	2017	0	0	0	0	0	0	0	0	0	0	0	0	0	0
678500	528500	4	1	2	1	1	9	58	7	2017	0	0	0	0	0	1141	3724	2017	0	0	0	0	0	0	0	0	0	0	0	0	0	0
550000	275000	2	1	2	1	1	18	65	3	2017	1	0	0	0	1	2391	3733	2017	0	0	0	0	0	0	0	0	0	0	0	0	0	0	7.48055
700000	700000	1	1	2	1	1	12	24	6	2017	0	0	0	0	0	1601	1952	2017	0	0	0	0	0	0	0	0	0	0	0	0	0	0
440000	440000	1	1	1	1	1	16	60	7	2017	0	0	0	0	0	707	30404	2017	0	0	0	0	0	0	0	0	0	0	0	0	0	0
380000	380000	1	1	1	1	1	12	61	6	2017	0	0	0	0	0	1419	3338	2017	0	0	0	0	0	0	0	0	0	0	0	0	0	0
600000	600000	3	1	2	1	1	12	29	6	2017	0	0	0	0	0	913	2786	2017	0	0	0	0	0	0	0	0	0	0	0	0	0	0
458700	208700	1	1	2	1	1	9	65	6	2017	0	0	0	0	0	625	3902	2017	0	0	0	0	0	0	0	0	0	0	0	0	0	0
650000	500000	2	1	2	1	1	10	41	4	2017	0	0	0	1	4	2247	12725	2017	1	0	0	0	0	0	1	0	1	0	0	0	0	0	9.11819
307667	307667	4	1	1	1	1	12	35	3	2017	1	0	0	0	1	553	1442	2017	0	0	0	0	0	0	0	0	0	0	0	0	0	0	2.24417
597000	397000	2	1	1	1	1	12	63	5	2017	1	0	0	0	1	827	1429	2017	0	0	0	0	0	0	0	0	0	0	0	0	0	0
647000	577000	3	1	1	1	1	11	47	1	2017	1	0	0	0	1	1278	208	2017	1	1	1	0	0	0	1	0	1	1	0	1	0	1	49.7544
363000	213000	1	1	2	1	1	9	65	7	2017	0	0	0	0	0	823	3859	2017	0	0	0	0	0	0	0	0	0	0	0	0	0	0
600000	250000	3	1	2	1	1	9	50	5	2017	0	1	0	0	2	2105	2399	2017	1	0	0	0	0	0	0	0	0	0	0	0	0	0	12.9631
431200	306200	2	1	1	1	1	12	65	6	2017	0	0	0	0	0	1253	3057	2017	0	0	0	0	0	0	0	0	0	0	0	0	0	0
630000	530000	1	1	2	1	1	9	65	6	2017	0	0	0	0	0	2131	12014	2017	0	0	0	0	0	0	0	0	0	0	0	0	0	0
317500	317500	2	1	1	1	1	18	44	3	2017	1	0	0	0	1	274	1280	2017	0	0	0	0	0	0	0	0	0	0	0	0	0	0	11.9689
611000	436000	1	1	2	1	1	18	65	2	2017	0.659724	0.270521	0.069755	0	1	1249	1903	2017	1	1	1	0	0	0	0	0	0	1	0	1	0	1	43.7882
603000	453000	3	1	1	1	1	9	62	3	2017	0	0.199155	0.800845	0	3	289	1266	2017	1	0	0	0	1	0	1	0	1	1	0	0	1	1	18.7808
518083	518083	4	1	2	1	1	10	48	4	2017	1	0	0	0	1	957	3901	2017	1	0	0	0	0	0	1	0	1	0	0	0	0	0	1.17194
649899	649899	4	1	2	1	1	16	39	2	2017	0.612903	0	0.387097	0	1	1447	2636	2017	0	0	0	0	0	0	0	0	0	0	0	0	0	0	57.9743
410400	210400	2	1	2	1	1	9	65	6	2017	0	0	0	0	0	3455	2394	2017	0	0	0	0	0	0	0	0	0	0	0	0	0	0
342000	342000	3	1	1	1	1	13	22	5	2017	0.135917	0.864083	0	0	2	1201	229	2017	1	0	0	0	0	0	0	0	0	0	0	0	0	0	15.1598
451855	151855	2	1	1	1	1	12	65	4	2017	0	0	1	0	3	3777	224	2017	1	0	0	0	0	0	1	0	1	0	0	0	0	0	47.6503
388000	138000	1	1	2	1	1	11	65	6	2017	0	0	0	0	0	894	2671	2017	0	0	0	0	0	0	0	0	0	0	0	0	0	0
348000	258000	2	1	1	1	1	9	55	3	2017	1	0	0	0	1	1709	1114	2017	1	0	0	0	1	0	1	0	1	1	0	0	1	1	9.7906
207502	107502	1	1	1	1	1	9	65	3	2017	1	0	0	0	1	3180	1097	2017	0	0	0	0	0	0	0	0	0	0	0	0	0	0	11.5949
390000	305000	1	1	1	1	1	9	65	7	2017	0	0	0	0	0	1560	30719	2017	0	0	0	0	0	0	0	0	0	0	0	0	0	0
125000	125000	2	1	1	1	1	18	24	6	2017	0	0	0	0	0	930	1208	2017	0	0	0	0	0	0	0	0	0	0	0	0	0	0
303000	103000	2	1	2	1	1	9	65	3	2017	1	0	0	0	1	748	3729	2017	0	0	0	0	0	0	0	0	0	0	0	0	0	0	1.12208
518667	358667	1	1	2	1	1	11	62	6	2017	0	0	0	0	0	789	3911	2017	0	0	0	0	0	0	0	0	0	0	0	0	0	0
310000	310000	3	1	1	1	1	15	52	5	2017	0	0.924437	0.0755629	0	2	653	1025	2017	1	0	0	0	0	0	1	0	1	0	0	0	0	0	937.422
605000	605000	3	1	1	1	1	12	42	7	2017	0	0	0	0	0	1640	2811	2017	0	0	0	0	0	0	0	0	0	0	0	0	0	0
386000	386000	3	1	2	1	1	12	34	1	2017	1	0	0	0	1	2138	2721	2017	1	1	1	0	0	0	1	0	1	1	0	1	0	1	81.2403
491667	491667	1	1	2	1	1	12	42	3	2017	0.711741	0.288259	0	0	1	913	3845	2017	1	0	0	0	1	0	1	0	1	1	0	0	1	1	47.296
350000	350000	3	1	1	1	1	9	29	6	2017	0	0	0	0	0	1157	995	2017	0	0	0	0	0	0	0	0	0	0	0	0	0	0
346000	196000	1	1	1	1	1	9	65	6	2017	0	0	0	0	0	917	185	2017	0	0	0	0	0	0	0	0	0	0	0	0	0	0
340522	340522	1	1	2	1	1	16	36	6	2017	0	0	0	0	0	944	22403	2017	0	0	0	0	0	0	0	0	0	0	0	0	0	0
872808	522808	2	1	2	1	1	12	65	6	2017	0	0	0	0	0	4409	4786	2017	0	0	0	0	0	0	0	0	0	0	0	0	0	0
100000	100000	3	1	1	1	1	12	47	7	2017	0	0	0	0	0	251	21091	2017	0	0	0	0	0	0	0	0	0	0	0	0	0	0
750000	450000	1	1	2	1	1	12	51	7	2017	0	0	0	0	0	1756	1890	2017	0	0	0	0	0	0	0	0	0	0	0	0	0	0
608333	608333	4	1	2	1	1	19	43	6	2017	0	0	0	0	0	1097	41926	2017	0	0	0	0	0	0	0	0	0	0	0	0	0	0
588000	458000	4	1	1	1	1	12	34	3	2017	1	0	0	0	1	670	1251	2017	0	0	0	0	0	0	0	0	0	0	0	0	0	0	3.74028
430000	430000	2	1	1	1	1	12	65	6	2017	0	0	0	0	0	2042	20608	2017	0	0	0	0	0	0	0	0	0	0	0	0	0	0
660000	410000	2	1	1	1	1	12	44	6	2017	0	0	0	0	0	1533	10844	2017	0	0	0	0	0	0	0	0	0	0	0	0	0	0
892000	762000	4	1	2	1	1	12	34	6	2017	0	0	0	0	0	2533	2644	2017	0	0	0	0	0	0	0	0	0	0	0	0	0	0
599508	399508	5	1	1	1	1	11	33	6	2017	0	0	0	0	0	849	21234	2017	0	0	0	0	0	0	0	0	0	0	0	0	0	0
847254	747254	2	1	2	1	1	9	62	6	2017	0	0	0	0	0	2814	2067	2017	0	0	0	0	0	0	0	0	0	0	0	0	0	0
158328	158328	2	1	1	1	1	14	40	7	2017	0	0	0	0	0	549	11212	2017	0	0	0	0	0	0	0	0	0	0	0	0	0	0
508167	328167	1	1	2	1	1	9	65	2	2017	1	0	0	0	1	1445	3725	2017	1	1	1	0	0	0	0	0	0	1	0	1	0	1	43.2682
200000	200000	1	1	1	1	1	16	34	6	2017	0	0	0	0	0	1626	3052	2017	0	0	0	0	0	0	0	0	0	0	0	0	0	0
500000	500000	4	1	1	1	1	16	22	1	2017	0.0729035	0.927097	0	0	2	361	10513	2017	0	0	0	0	0	0	0	0	0	0	0	0	0	0	88.7567
255000	80000	2	1	1	1	1	10	53	3	2017	1	0	0	0	1	829	10384	2017	0	0	0	0	0	0	0	0	0	0	0	0	0	0	11.2208
708875	708875	3	1	2	1	1	9	28	4	2017	0.544223	0	0.455777	0	1	1925	4802	2017	1	0	0	0	0	0	0	1	1	0	0	0	0	0	99.7396
375000	125000	1	1	1	1	1	11	60	6	2017	0	0	0	0	0	1329	10268	2017	0	0	0	0	0	0	0	0	0	0	0	0	0	0
565592	565592	3	1	1	1	1	16	59	6	2017	0	0	0	0	0	1492	10475	2017	0	0	0	0	0	0	0	0	0	0	0	0	0	0
900000	650000	5	1	2	1	1	9	65	7	2017	0	0	0	0	0	1234	4696	2017	0	0	0	0	0	0	0	0	0	0	0	0	0	0
458000	258000	1	1	2	1	1	11	65	3	2017	0	0	0	1	4	1009	11915	2017	0	0	0	0	0	0	0	0	0	0	0	0	0	0	5.23639
514000	264000	3	1	1	1	1	12	54	5	2017	1	0	0	0	1	1773	1199	2017	0	0	0	0	0	0	0	0	0	0	0	0	0	0
434000	334000	1	1	2	1	1	12	65	3	2017	1	0	0	0	1	1380	12396	2017	0	0	0	0	0	0	0	0	0	0	0	0	0	0	0.374028
460000	160000	2	1	2	1	1	12	65	1	2017	1	0	0	0	1	836	4128	2017	0	0	0	0	0	0	0	0	0	0	0	0	0	0	299.222
660000	580000	4	1	1	1	1	10	47	2	2017	0.255273	0.744727	0	0	2	397	1778	2017	1	1	0	1	0	0	0	0	0	0	1	1	0	1	113.962
400000	400000	3	1	2	1	1	14	45	3	2017	1	0	0	0	1	1319	2417	2017	0	0	0	0	0	0	0	0	0	0	0	0	0	0	37.4028
445333	385333	2	1	1	1	1	12	33	2	2017	0	0	0.943271	0.0567287	3	1586	3047	2017	1	1	1	0	0	0	0	0	0	1	0	1	0	1	31.6477
614608	464608	2	1	2	1	1	12	65	4	2017	0	0	1	0	3	661	22738	2017	1	0	0	0	0	0	1	0	1	0	0	0	0	0	7.86543
640000	440000	2	1	1	1	1	12	57	6	2017	0	0	0	0	0	1816	199	2017	0	0	0	0	0	0	0	0	0	0	0	0	0	0
250000	398500	2	1	2	1	1	9	65	3	2017	1	0	0	0	1	1033	4691	2017	0	0	0	0	0	0	0	0	0	0	0	0	0	0	11.2208
661232	661232	5	1	2	1	1	12	48	1	2017	0.802846	0	0	0	1	8112	22708	2017	1	1	0	0	0	0	0	1	1	0	0	0	0	0	376.32
600000	450000	1	1	1	1	1	12	44	2	2017	0.16267	0	0.83733	0	3	1335	374	2017	1	1	0	1	0	0	0	0	0	0	1	1	0	1	89.6729
500000	250000	3	1	1	1	1	12	61	7	2017	0	0	0	0	0	1429	3569	2017	0	0	0	0	0	0	0	0	0	0	0	0	0	0
200000	200000	4	1	2	1	1	12	37	7	2017	0	0	0	0	0	1593	3589	2017	0	0	0	0	0	0	0	0	0	0	0	0	0	0
766667	566667	1	1	2	1	1	12	43	1	2017	0	1	0	0	2	2074	12068	2017	1	1	1	0	0	0	0	0	0	1	0	1	0	1	30.5471
590000	290000	4	1	2	1	1	16	48	2	2017	0	1	0	0	2	2529	12755	2017	0	0	0	0	0	0	0	0	0	0	0	0	0	0	123.429
600000	350000	1	1	1	1	1	12	29	6	2017	0	0	0	0	0	432	30195	2017	0	0	0	0	0	0	0	0	0	0	0	0	0	0
419314	244314	1	1	1	1	1	10	65	3	2017	1	0	0	0	1	1887	50636	2017	0	0	0	0	0	0	0	0	0	0	0	0	0	0	1.49611
648803	448803	2	1	2	1	1	9	50	6	2017	0	0	0	0	0	1728	2491	2017	0	0	0	0	0	0	0	0	0	0	0	0	0	0
534000	334000	2	1	1	1	1	12	65	6	2017	0	0	0	0	0	1567	10423	2017	0	0	0	0	0	0	0	0	0	0	0	0	0	0
481900	281900	1	1	2	1	1	9	65	6	2017	0	0	0	0	0	54	4169	2017	0	0	0	0	0	0	0	0	0	0	0	0	0	0
232500	132500	2	1	1	1	1	9	63	6	2017	0	0	0	0	0	921	11447	2017	0	0	0	0	0	0	0	0	0	0	0	0	0	0
518000	368000	5	1	1	1	1	9	60	3	2017	1	0	0	0	1	1803	3195	2017	0	0	0	0	0	0	0	0	0	0	0	0	0	0	3.74028
320000	220000	3	1	1	1	1	12	37	6	2017	0	0	0	0	0	1973	683	2017	0	0	0	0	0	0	0	0	0	0	0	0	0	0
297000	147000	2	1	1	1	1	9	65	1	2017	1	0	0	0	1	701	3557	2017	1	1	1	0	0	0	0	0	0	1	0	1	0	1	5.40772
300000	300000	2	1	1	1	1	12	37	7	2017	0	0	0	0	0	392	1457	2017	0	0	0	0	0	0	0	0	0	0	0	0	0	0
50000	50000	1	1	1	1	1	10	59	7	2017	0	0	0	0	0	1864	1171	2017	0	0	0	0	0	0	0	0	0	0	0	0	0	0
447456	447456	1	1	2	1	1	18	32	6	2017	0	0	0	0	0	703	1870	2017	0	0	0	0	0	0	0	0	0	0	0	0	0	0
382000	232000	1	1	1	1	1	12	55	6	2017	0	0	0	0	0	1338	1309	2017	0	0	0	0	0	0	0	0	0	0	0	0	0	0
133000	33000	4	1	1	1	1	12	29	3	2017	1	0	0	0	1	1195	1108	2017	0	0	0	0	0	0	0	0	0	0	0	0	0	0	1.87014
677917	377917	3	1	1	1	1	16	50	4	2017	1	0	0	0	1	1682	58	2017	1	0	0	0	0	0	1	0	1	0	0	0	0	0	1.19025
453000	253000	1	1	1	1	1	14	65	6	2017	0	0	0	0	0	1477	3194	2017	0	0	0	0	0	0	0	0	0	0	0	0	0	0
429000	279000	5	1	1	1	1	9	44	1	2017	1	0	0	0	1	1974	685	2017	0	0	0	0	0	0	0	0	0	0	0	0	0	0	26.1819
385000	85000	1	1	1	1	1	18	60	6	2017	0	0	0	0	0	496	1336	2017	0	0	0	0	0	0	0	0	0	0	0	0	0	0
275000	75000	3	1	1	1	1	16	49	6	2017	0	0	0	0	0	1538	588	2017	0	0	0	0	0	0	0	0	0	0	0	0	0	0
660000	460000	3	1	1	1	1	14	64	5	2017	0	1	0	0	2	1983	30673	2017	1	0	0	0	0	0	0	0	0	0	0	0	0	0	393.246
680000	480000	3	1	2	1	1	18	31	6	2017	0	0	0	0	0	1073	2665	2017	0	0	0	0	0	0	0	0	0	0	0	0	0	0
617227	517227	4	1	1	1	1	12	28	5	2017	0.0625235	0.937476	0	0	2	1967	11192	2017	1	0	0	0	0	0	0	0	0	0	0	0	0	0	59.8219
150000	711000	2	1	2	1	1	9	59	7	2017	0	0	0	0	0	923	42125	2017	0	0	0	0	0	0	0	0	0	0	0	0	0	0
302000	102000	3	1	1	1	1	9	65	3	2017	1	0	0	0	1	36	2929	2017	0	0	0	0	0	0	0	0	0	0	0	0	0	0	13.839
374500	274500	2	1	1	1	1	9	58	6	2017	0	0	0	0	0	1962	10420	2017	0	0	0	0	0	0	0	0	0	0	0	0	0	0
434000	304000	1	1	1	1	1	12	60	6	2017	0	0	0	0	0	829	3477	2017	0	0	0	0	0	0	0	0	0	0	0	0	0	0
280000	280000	4	1	1	1	1	9	39	1	2017	1	0	0	0	1	673	3386	2017	1	1	0	1	0	0	0	0	0	0	1	1	0	1	94.0759
705000	355000	4	1	2	1	1	9	65	6	2017	0	0	0	0	0	2551	4617	2017	0	0	0	0	0	0	0	0	0	0	0	0	0	0
412500	312500	5	1	1	1	1	9	30	1	2017	0	1	0	0	2	2010	1439	2017	1	1	1	0	0	0	0	0	0	1	0	1	0	1	36.6337
585570	385570	3	1	1	1	1	9	62	6	2017	0	0	0	0	0	550	21544	2017	0	0	0	0	0	0	0	0	0	0	0	0	0	0
662000	462000	3	1	1	1	1	9	54	3	2017	1	0	0	0	1	3714	60448	2017	0	0	0	0	0	0	0	0	0	0	0	0	0	0	11.2208
593953	473953	2	1	1	1	1	9	65	4	2017	1	0	0	0	1	1744	1149	2017	1	0	0	0	0	0	1	0	1	0	0	0	0	0	2.90079
641385	341385	5	1	1	1	1	12	26	6	2017	0	0	0	0	0	1453	820	2017	0	0	0	0	0	0	0	0	0	0	0	0	0	0
688342	488342	5	1	1	1	1	9	64	5	2017	0	1	0	0	2	4892	4400	2017	1	0	0	0	0	0	0	0	0	0	0	0	0	0	265.006
610000	460000	5	1	1	1	1	12	53	2	2017	1	0	0	0	1	1264	1798	2017	0	0	0	0	0	0	0	0	0	0	0	0	0	0	8.49043
895000	895000	4	1	2	1	1	9	29	7	2017	0	0	0	0	0	1424	4200	2017	0	0	0	0	0	0	0	0	0	0	0	0	0	0
302000	202000	2	1	1	1	1	9	65	6	2017	0	0	0	0	0	230	4564	2017	0	0	0	0	0	0	0	0	0	0	0	0	0	0
527500	277500	2	1	2	1	1	12	65	6	2017	0	0	0	0	0	1313	4011	2017	0	0	0	0	0	0	0	0	0	0	0	0	0	0
440000	300000	1	1	1	1	1	9	56	6	2017	0	0	0	0	0	801	1228	2017	0	0	0	0	0	0	0	0	0	0	0	0	0	0
610000	610000	3	1	1	1	1	12	60	2	2017	0.0539096	0	0.94609	0	3	1374	181	2017	1	0	0	0	0	0	0	0	0	0	0	0	0	0	267.489
556789	359000	1	1	1	1	1	9	65	6	2017	0	0	0	0	0	212	20119	2017	0	0	0	0	0	0	0	0	0	0	0	0	0	0
100000	100000	3	1	1	1	1	16	23	5	2017	1	0	0	0	1	271	905	2017	0	0	0	0	0	0	0	0	0	0	0	0	0	0
357000	207000	1	1	2	1	1	9	65	7	2017	0	0	0	0	0	1596	3624	2017	0	0	0	0	0	0	0	0	0	0	0	0	0	0
793000	393000	4	1	2	1	1	18	29	5	2017	0.0211137	0.958284	0.020602	0	2	3708	4757	2017	1	0	0	0	0	0	1	0	1	0	0	0	0	0	708.598
600000	400000	2	1	1	1	1	18	65	7	2017	0	0	0	0	0	286	11620	2017	0	0	0	0	0	0	0	0	0	0	0	0	0	0
360000	275000	3	1	2	1	1	16	52	3	2017	1	0	0	0	1	2514	2639	2017	0	0	0	0	0	0	0	0	0	0	0	0	0	0	11.2208
582658	422658	5	1	2	1	1	11	38	6	2017	0	0	0	0	0	921	3059	2017	0	0	0	0	0	0	0	0	0	0	0	0	0	0
886000	756000	3	1	2	1	1	12	50	4	2017	0.432222	0.567778	0	0	2	1173	4118	2017	1	0	0	0	0	0	1	0	1	0	0	0	0	0	8.65359
635000	635000	2	1	1	1	1	12	65	3	2017	0	0	0	1	4	595	4308	2017	0	0	0	0	0	0	0	0	0	0	0	0	0	0	1.3091
200402	115402	1	1	1	1	1	9	65	6	2017	0	0	0	0	0	2078	10607	2017	0	0	0	0	0	0	0	0	0	0	0	0	0	0
406783	406783	2	1	1	1	1	16	61	6	2017	0	0	0	0	0	1251	10215	2017	0	0	0	0	0	0	0	0	0	0	0	0	0	0
300000	250000	2	1	1	1	1	12	30	3	2017	1	0	0	0	1	1469	169	2017	0	0	0	0	0	0	0	0	0	0	0	0	0	0	2.99222
193800	13800	1	1	1	1	1	9	60	7	2017	0	0	0	0	0	1892	1058	2017	0	0	0	0	0	0	0	0	0	0	0	0	0	0
376000	376000	4	1	1	1	1	9	52	7	2017	0	0	0	0	0	848	1454	2017	0	0	0	0	0	0	0	0	0	0	0	0	0	0
730000	330000	2	1	2	1	1	14	21	6	2017	0	0	0	0	0	731	41866	2017	0	0	0	0	0	0	0	0	0	0	0	0	0	0
517500	317500	1	1	1	1	1	9	62	3	2017	1	0	0	0	1	1144	366	2017	0	0	0	0	0	0	0	0	0	0	0	0	0	0	2.99222
577000	577000	4	1	2	1	1	9	59	3	2017	1	0	0	0	1	2499	2649	2017	0	0	0	0	0	0	0	0	0	0	0	0	0	0	7.29354
462000	462000	3	1	1	1	1	9	35	3	2017	1	0	0	0	1	1823	10	2017	0	0	0	0	0	0	0	0	0	0	0	0	0	0	3.74028
665000	465000	3	1	2	1	1	9	65	6	2017	0	0	0	0	0	2299	4609	2017	0	0	0	0	0	0	0	0	0	0	0	0	0	0
535000	335000	1	1	1	1	1	9	65	3	2017	1	0	0	0	1	1045	3337	2017	0	0	0	0	0	0	0	0	0	0	0	0	0	0	2.99222
127000	127000	1	1	2	1	1	9	57	4	2017	1	0	0	0	1	1571	2683	2017	1	0	0	0	0	0	1	0	1	0	0	0	0	0	4.17482
348000	148000	3	1	1	1	1	16	60	6	2017	0	0	0	0	0	1523	3117	2017	0	0	0	0	0	0	0	0	0	0	0	0	0	0
600753	350753	5	1	1	1	1	9	65	4	2017	0	0	0	1	4	1430	271	2017	1	0	0	0	0	0	1	0	1	0	0	0	0	0	32.9374
460000	460000	3	1	1	1	1	11	45	3	2017	1	0	0	0	1	889	151	2017	0	0	0	0	0	0	0	0	0	0	0	0	0	0	5.61041
282752	282752	2	1	1	1	1	18	27	1	2017	1	0	0	0	1	578	1009	2017	0	0	0	0	0	0	0	0	0	0	0	0	0	0	18.7014
686000	506000	3	1	1	1	1	9	65	6	2017	0	0	0	0	0	2405	4520	2017	0	0	0	0	0	0	0	0	0	0	0	0	0	0
550000	550000	3	1	1	1	1	13	55	3	2017	1	0	0	0	1	2645	3125	2017	1	0	0	0	0	1	0	1	1	0	1	0	1	1	174.24
620000	170000	1	1	2	1	1	9	65	4	2017	0	0	0	1	4	1786	21845	2017	1	0	0	0	0	0	1	0	1	0	0	0	0	0	25.3559
92500	92500	3	1	1	1	1	13	18	7	2017	0	0	0	0	0	286	1333	2017	0	0	0	0	0	0	0	0	0	0	0	0	0	0
639756	559756	5	1	1	1	1	9	59	3	2017	1	0	0	0	1	678	1754	2017	0	0	0	0	0	0	0	0	0	0	0	0	0	0	0.486236
370833	370833	3	1	2	1	1	12	36	3	2017	0	1	0	0	2	1862	52691	2017	0	0	0	0	0	0	0	0	0	0	0	0	0	0	11.2208
840500	590500	5	1	2	1	1	11	65	6	2017	0	0	0	0	0	2448	12759	2017	0	0	0	0	0	0	0	0	0	0	0	0	0	0
754167	504167	5	1	2	1	1	12	36	6	2017	0	0	0	0	0	2518	2781	2017	0	0	0	0	0	0	0	0	0	0	0	0	0	0
276000	96000	3	1	1	1	1	12	53	7	2017	0	0	0	0	0	815	10753	2017	0	0	0	0	0	0	0	0	0	0	0	0	0	0
250000	80000	1	1	1	1	1	18	64	6	2017	0	0	0	0	0	1258	427	2017	0	0	0	0	0	0	0	0	0	0	0	0	0	0
508000	508000	3	1	2	1	1	18	62	5	2017	0	0.672117	0.327883	0	3	1184	2757	2017	1	0	0	0	0	0	0	1	1	0	0	0	0	0	296.981
466392	416392	5	1	2	1	1	9	55	3	2017	1	0	0	0	1	3518	4764	2017	1	0	0	0	1	0	1	0	1	1	0	0	1	1	6.19225
600000	350000	4	1	1	1	1	12	33	5	2017	0.141083	0.858917	0	0	2	947	60285	2017	1	0	1	0	0	0	1	0	1	1	0	1	0	1	62.1213
606250	286250	2	1	2	1	1	14	65	3	2017	1	0	0	0	1	1655	2624	2017	0	0	0	0	0	0	0	0	0	0	0	0	0	0	10.4728
240000	120000	1	1	1	1	1	9	52	7	2017	0	0	0	0	0	1297	3412	2017	0	0	0	0	0	0	0	0	0	0	0	0	0	0
305000	205000	4	1	1	1	1	9	58	3	2017	1	0	0	0	1	2661	10852	2017	1	0	0	0	0	0	1	0	1	0	0	0	0	0	39.8942
762500	562500	1	1	2	1	1	9	50	7	2017	0	0	0	0	0	1432	2418	2017	0	0	0	0	0	0	0	0	0	0	0	0	0	0
545000	425000	4	1	2	1	1	9	42	6	2017	0	0	0	0	0	1519	1919	2017	0	0	0	0	0	0	0	0	0	0	0	0	0	0
295000	175000	2	1	1	1	1	12	65	2	2017	1	0	0	0	1	2435	50425	2017	1	1	1	0	0	0	0	0	0	1	0	1	0	1	8.07686
40000	700717	1	1	2	1	1	12	65	6	2017	0	0	0	0	0	1910	2116	2017	0	0	0	0	0	0	0	0	0	0	0	0	0	0
546000	546000	4	1	1	1	1	14	34	6	2017	0	0	0	0	0	2625	3497	2017	0	0	0	0	0	0	0	0	0	0	0	0	0	0
509000	329000	2	1	2	1	1	9	65	7	2017	0	0	0	0	0	114	4088	2017	0	0	0	0	0	0	0	0	0	0	0	0	0	0
448500	298500	2	1	2	1	1	9	65	6	2017	0	0	0	0	0	897	2037	2017	0	0	0	0	0	0	0	0	0	0	0	0	0	0
350000	929714	1	1	2	1	1	12	45	6	2017	0	0	0	0	0	635	3933	2017	0	0	0	0	0	0	0	0	0	0	0	0	0	0
227000	142000	1	1	1	1	1	9	65	6	2017	0	0	0	0	0	1519	187	2017	0	0	0	0	0	0	0	0	0	0	0	0	0	0
320000	320000	3	1	2	1	1	15	38	6	2017	0	0	0	0	0	2687	2675	2017	0	0	0	0	0	0	0	0	0	0	0	0	0	0
620000	420000	3	1	1	1	1	12	61	3	2017	1	0	0	0	1	792	1222	2017	0	0	0	0	0	0	0	0	0	0	0	0	0	0	7.48055
664000	504000	2	1	1	1	1	12	39	1	2017	1	0	0	0	1	757	3208	2017	0	0	0	0	0	0	0	0	0	0	0	0	0	0	16.8312
461980	161980	2	1	2	1	1	9	65	6	2017	0	0	0	0	0	2737	2049	2017	0	0	0	0	0	0	0	0	0	0	0	0	0	0
683774	583774	5	1	1	1	1	9	36	3	2017	1	0	0	0	1	2383	4604	2017	0	0	0	0	0	0	0	0	0	0	0	0	0	0	4.86236
533000	533000	4	1	2	1	1	12	28	6	2017	0	0	0	0	0	316	4792	2017	0	0	0	0	0	0	0	0	0	0	0	0	0	0
156080	36080	5	1	1	1	1	9	38	6	2017	0	0	0	0	0	857	3233	2017	0	0	0	0	0	0	0	0	0	0	0	0	0	0
406000	406000	1	1	2	1	1	14	58	3	2017	0	0	1	0	3	5216	4819	2017	1	0	0	0	1	0	1	0	1	1	0	0	1	1	39.1593
207569	207569	2	1	1	1	1	9	63	7	2017	0	0	0	0	0	1091	20813	2017	0	0	0	0	0	0	0	0	0	0	0	0	0	0
548547	378547	4	1	1	1	1	14	64	6	2017	0	0	0	0	0	862	4531	2017	0	0	0	0	0	0	0	0	0	0	0	0	0	0
700000	400000	3	1	2	1	1	9	55	7	2017	0	0	0	0	0	2055	4755	2017	0	0	0	0	0	0	0	0	0	0	0	0	0	0
150000	454167	3	1	2	1	1	9	35	6	2017	0	0	0	0	0	901	41928	2017	0	0	0	0	0	0	0	0	0	0	0	0	0	0
550000	550000	2	1	2	1	1	12	33	3	2017	1	0	0	0	1	1943	21846	2017	0	0	0	0	0	0	0	0	0	0	0	0	0	0	7.85458
203149	3149.42	1	1	1	1	1	9	62	6	2017	0	0	0	0	0	441	1436	2017	0	0	0	0	0	0	0	0	0	0	0	0	0	0
300000	100000	2	1	1	1	1	12	62	3	2017	1	0	0	0	1	236	4526	2017	0	0	0	0	0	0	0	0	0	0	0	0	0	0	12.1559
520000	520000	5	1	1	1	1	11	29	3	2017	1	0	0	0	1	1394	138	2017	0	0	0	0	0	0	0	0	0	0	0	0	0	0	11.2208
1.42178e+06	1.21667e+06	1	1	1	1	1	16	50	6	2017	0	0	0	0	0	634	1007	2017	0	0	0	0	0	0	0	0	0	0	0	0	0	0
464044	264044	2	1	1	1	1	9	65	3	2017	1	0	0	0	1	1711	10946	2017	1	0	0	0	1	0	1	0	1	1	0	0	1	1	2.67616
411000	261000	1	1	2	1	1	12	59	2	2017	0.0210575	0.978942	0	0	2	1982	1994	2017	1	1	0	0	0	0	0	0	0	0	0	0	0	0	206.073
567612	267612	5	1	1	1	1	9	63	6	2017	0	0	0	0	0	850	11562	2017	0	0	0	0	0	0	0	0	0	0	0	0	0	0
661531	661531	5	1	1	1	1	9	32	3	2017	1	0	0	0	1	128	21239	2017	0	0	0	0	0	0	0	0	0	0	0	0	0	0	9.35069
633333	633333	3	1	1	1	1	13	19	5	2017	0	1	0	0	2	581	476	2017	1	0	0	0	0	0	0	0	0	0	0	0	0	0	106.744
47666.7	47666.7	3	1	1	1	1	18	54	5	2017	0.294198	0.705802	0	0	2	406	1138	2017	1	0	0	0	0	0	0	0	0	0	0	0	0	0	389.071
425000	425000	3	1	1	1	1	15	21	3	2017	1	0	0	0	1	906	1203	2017	0	0	0	0	0	0	0	0	0	0	0	0	0	0	3.74028
441000	141000	1	1	1	1	1	12	65	3	2017	1	0	0	0	1	486	4539	2017	0	0	0	0	0	0	0	0	0	0	0	0	0	0	1.49611
880000	680000	2	1	2	1	1	9	65	6	2017	0	0	0	0	0	945	3594	2017	0	0	0	0	0	0	0	0	0	0	0	0	0	0
424000	274000	2	1	1	1	1	12	42	3	2017	0	0	0	1	4	250	1299	2017	0	0	0	0	0	0	0	0	0	0	0	0	0	0	1.49611
579508	329508	2	1	1	1	1	9	65	6	2017	0	0	0	0	0	1949	1693	2017	0	0	0	0	0	0	0	0	0	0	0	0	0	0
528000	528000	4	1	2	1	1	10	59	6	2017	0	0	0	0	0	1224	4632	2017	0	0	0	0	0	0	0	0	0	0	0	0	0	0
656936	206936	1	1	1	1	1	18	65	6	2017	0	0	0	0	0	129	11817	2017	0	0	0	0	0	0	0	0	0	0	0	0	0	0
590000	290000	2	1	2	1	1	11	65	6	2017	0	0	0	0	0	1347	3639	2017	0	0	0	0	0	0	0	0	0	0	0	0	0	0
680000	380000	2	1	1	1	1	10	58	4	2017	0.204885	0	0.795115	0	3	1850	40645	2017	1	0	0	0	0	0	1	0	1	0	0	0	0	0	51.4806
80000	80000	3	1	1	1	1	16	25	5	2017	1	0	0	0	1	915	3268	2017	0	0	0	0	0	0	0	0	0	0	0	0	0	0
722000	542000	3	1	2	1	1	12	57	6	2017	0	0	0	0	0	2488	2108	2017	0	0	0	0	0	0	0	0	0	0	0	0	0	0
450000	250000	1	1	2	1	1	10	47	7	2017	0	0	0	0	0	1721	2112	2017	0	0	0	0	0	0	0	0	0	0	0	0	0	0
348800	348800	4	1	1	1	1	10	24	4	2017	0	0	1	0	3	367	196	2017	1	0	1	0	0	0	1	0	1	1	0	1	0	1	62.1622
669146	669146	5	1	2	1	1	9	52	6	2017	0	0	0	0	0	1898	1899	2017	0	0	0	0	0	0	0	0	0	0	0	0	0	0
600000	400000	4	1	1	1	1	11	56	3	2017	1	0	0	0	1	1024	3415	2017	0	0	0	0	0	0	0	0	0	0	0	0	0	0	9.35069
380000	200000	2	1	2	1	1	12	65	3	2017	1	0	0	0	1	1011	21881	2017	0	0	0	0	0	0	0	0	0	0	0	0	0	0	0.374028
370000	170000	1	1	2	1	1	9	62	7	2017	0	0	0	0	0	823	1947	2017	0	0	0	0	0	0	0	0	0	0	0	0	0	0
382000	382000	4	1	1	1	1	14	20	5	2017	1	0	0	0	1	2896	10472	2017	0	0	0	0	0	0	0	0	0	0	0	0	0	0
465000	290000	2	1	2	1	1	9	65	6	2017	0	0	0	0	0	1402	4163	2017	0	0	0	0	0	0	0	0	0	0	0	0	0	0
490000	265000	1	1	1	1	1	9	65	3	2017	0.444444	0.555556	0	0	2	1220	3023	2017	0	0	0	0	0	0	0	0	0	0	0	0	0	0	33.6625
789583	789583	3	1	2	1	1	14	25	5	2017	0.0242424	0.934931	0.0408262	0	2	1967	2028	2017	1	0	0	0	1	0	1	0	1	1	0	0	1	1	339.43
92500	92500	2	1	2	1	1	9	39	6	2017	0	0	0	0	0	2014	2727	2017	0	0	0	0	0	0	0	0	0	0	0	0	0	0
780000	580000	3	1	2	1	1	12	45	3	2017	1	0	0	0	1	580	3662	2017	0	0	0	0	0	0	0	0	0	0	0	0	0	0	3.17923
615000	615000	5	1	1	1	1	12	39	4	2017	0	0	0	1	4	1538	3122	2017	1	0	0	0	0	0	1	0	1	0	0	0	0	0	12.0902
780957	580957	5	1	2	1	1	12	39	7	2017	0	0	0	0	0	959	3925	2017	0	0	0	0	0	0	0	0	0	0	0	0	0	0
620000	120000	1	1	1	1	1	16	23	6	2017	0	0	0	0	0	549	10907	2017	0	0	0	0	0	0	0	0	0	0	0	0	0	0
550000	550000	3	1	1	1	1	18	43	3	2017	1	0	0	0	1	2549	3244	2017	0	0	0	0	0	0	0	0	0	0	0	0	0	0	33.6625
375000	375000	4	1	1	1	1	9	27	3	2017	1	0	0	0	1	663	11287	2017	0	0	0	0	0	0	0	0	0	0	0	0	0	0	2.24417
614500	434500	4	1	1	1	1	12	64	6	2017	0	0	0	0	0	683	1425	2017	0	0	0	0	0	0	0	0	0	0	0	0	0	0
635000	635000	3	1	1	1	1	9	64	6	2017	0	0	0	0	0	2054	1690	2017	0	0	0	0	0	0	0	0	0	0	0	0	0	0
650000	400000	4	1	1	1	1	12	53	5	2017	1	0	0	0	1	2070	4390	2017	0	0	0	0	0	0	0	0	0	0	0	0	0	0
359000	259000	2	1	1	1	1	9	65	4	2017	0	1	0	0	2	255	11265	2017	1	0	0	0	0	0	1	0	1	0	0	0	0	0	1.09816
402000	302000	3	1	1	1	1	9	65	3	2017	1	0	0	0	1	813	11649	2017	0	0	0	0	0	0	0	0	0	0	0	0	0	0	1.87014
807000	707000	5	1	2	1	1	10	37	6	2017	0	0	0	0	0	1437	2704	2017	0	0	0	0	0	0	0	0	0	0	0	0	0	0
700000	500000	1	1	2	1	1	18	37	6	2017	0	0	0	0	0	462	3692	2017	0	0	0	0	0	0	0	0	0	0	0	0	0	0
540000	540000	2	1	1	1	1	14	32	6	2017	0	0	0	0	0	591	21578	2017	0	0	0	0	0	0	0	0	0	0	0	0	0	0
350000	250000	2	1	1	1	1	9	54	6	2017	0	0	0	0	0	1453	2914	2017	0	0	0	0	0	0	0	0	0	0	0	0	0	0
826667	626667	3	1	2	1	1	12	56	3	2017	1	0	0	0	1	978	3888	2017	1	0	0	0	1	0	1	0	1	1	0	0	1	1	0.721438
470604	190604	2	1	1	1	1	9	56	3	2017	1	0	0	0	1	1343	10327	2017	0	0	0	0	0	0	0	0	0	0	0	0	0	0	67.325
565000	340000	2	1	2	1	1	9	65	6	2017	0	0	0	0	0	1199	3899	2017	0	0	0	0	0	0	0	0	0	0	0	0	0	0
670000	670000	4	1	1	1	1	18	44	4	2017	0	0	1	0	3	1121	677	2017	1	0	0	0	0	0	0	0	0	0	0	0	0	0	342.289
500000	300000	4	1	2	1	1	12	56	5	2017	0	1	0	0	2	1201	3934	2017	1	0	0	0	0	0	0	0	0	0	0	0	0	0	271.615
515000	395000	5	1	1	1	1	9	27	1	2017	1	0	0	0	1	1396	2979	2017	0	0	0	0	0	0	0	0	0	0	0	0	0	0	3.17923
447500	197500	1	1	1	1	1	9	65	1	2017	0	1	0	0	2	137	4585	2017	0	0	0	0	0	0	0	0	0	0	0	0	0	0	112.208
625000	275000	3	1	2	1	1	12	62	6	2017	0	0	0	0	0	2152	2630	2017	0	0	0	0	0	0	0	0	0	0	0	0	0	0
400000	711000	3	1	2	1	1	9	61	5	2017	1	0	0	0	1	2263	4223	2017	0	0	0	0	0	0	0	0	0	0	0	0	0	0
336000	186000	1	1	2	1	1	9	65	7	2017	0	0	0	0	0	2658	12046	2017	0	0	0	0	0	0	0	0	0	0	0	0	0	0
450000	450000	1	1	1	1	1	12	25	3	2017	1	0	0	0	1	1283	6	2017	0	0	0	0	0	0	0	0	0	0	0	0	0	0	1.12208
501000	321000	3	1	1	1	1	12	37	7	2017	0	0	0	0	0	1050	3018	2017	0	0	0	0	0	0	0	0	0	0	0	0	0	0
274000	74000	2	1	1	1	1	9	37	7	2017	0	0	0	0	0	2007	2998	2017	0	0	0	0	0	0	0	0	0	0	0	0	0	0
210000	210000	2	1	1	1	1	16	22	5	2017	1	0	0	0	1	290	11335	2017	0	0	0	0	0	0	0	0	0	0	0	0	0	0
264333	264333	1	1	2	1	1	10	51	4	2017	1	0	0	0	1	1427	2751	2017	1	0	0	0	0	0	0	0	0	0	0	0	0	0	202.335
223177	223177	2	1	1	1	1	10	57	6	2017	0	0	0	0	0	769	10178	2017	0	0	0	0	0	0	0	0	0	0	0	0	0	0
602747	352747	5	1	2	1	1	9	39	7	2017	0	0	0	0	0	2215	2788	2017	0	0	0	0	0	0	0	0	0	0	0	0	0	0
650000	650000	2	1	2	1	1	9	58	6	2017	0	0	0	0	0	2013	2470	2017	0	0	0	0	0	0	0	0	0	0	0	0	0	0
564878	464878	2	1	1	1	1	9	63	4	2017	0	0	0	1	4	503	1536	2017	1	0	0	0	0	0	1	0	1	0	0	0	0	0	16.3269
378000	378000	4	1	1	1	1	15	22	3	2017	1	0	0	0	1	1458	10586	2017	0	0	0	0	0	0	0	0	0	0	0	0	0	0	3.17923
300000	300000	4	1	1	1	1	12	34	7	2017	0	0	0	0	0	1132	30463	2017	0	0	0	0	0	0	0	0	0	0	0	0	0	0
200000	200000	1	1	1	1	1	12	26	3	2017	1	0	0	0	1	3106	2913	2017	0	0	0	0	0	0	0	0	0	0	0	0	0	0	11.2208
459000	109000	1	1	1	1	1	12	61	3	2017	0.86888	0	0	0.13112	1	1832	10289	2017	1	0	0	0	0	0	1	0	1	0	0	0	0	0	11.6227
368086	248086	4	1	1	1	1	10	57	3	2017	1	0	0	0	1	1249	1445	2017	0	0	0	0	0	0	0	0	0	0	0	0	0	0	0.374028
250000	453655	2	1	1	1	1	12	65	2	2017	1	0	0	0	1	1398	3248	2017	0	0	0	0	0	0	0	0	0	0	0	0	0	0	10.6598
302000	182000	2	1	1	1	1	9	57	6	2017	0	0	0	0	0	2525	859	2017	0	0	0	0	0	0	0	0	0	0	0	0	0	0
688646	488646	3	1	2	1	1	12	57	1	2017	0.896645	0.103355	0	0	1	26	3669	2017	0	0	0	0	0	0	1	0	1	0	0	0	0	0	43.0198
740000	490000	2	1	2	1	1	14	61	7	2017	0	0	0	0	0	818	3905	2017	0	0	0	0	0	0	0	0	0	0	0	0	0	0
273000	153000	2	1	2	1	1	12	65	6	2017	0	0	0	0	0	1079	2903	2017	0	0	0	0	0	0	0	0	0	0	0	0	0	0
434000	434000	2	1	1	1	1	12	59	7	2017	0	0	0	0	0	1243	610	2017	0	0	0	0	0	0	0	0	0	0	0	0	0	0
400000	400000	1	1	2	1	1	12	61	6	2017	0	0	0	0	0	2099	2077	2017	0	0	0	0	0	0	0	0	0	0	0	0	0	0
450000	450000	3	1	1	1	1	11	60	6	2017	0	0	0	0	0	1049	10391	2017	0	0	0	0	0	0	0	0	0	0	0	0	0	0
315000	85000	3	1	1	1	1	17	24	5	2017	1	0	0	0	1	1842	3465	2017	0	0	0	0	0	0	0	0	0	0	0	0	0	0
230881	230881	1	1	1	1	1	12	65	6	2017	0	0	0	0	0	1291	726	2017	0	0	0	0	0	0	0	0	0	0	0	0	0	0
450000	250000	1	1	2	1	1	9	65	7	2017	0	0	0	0	0	1245	4075	2017	0	0	0	0	0	0	0	0	0	0	0	0	0	0
318000	318000	3	1	1	1	1	14	57	6	2017	0	0	0	0	0	598	3210	2017	0	0	0	0	0	0	0	0	0	0	0	0	0	0
466000	266000	2	1	1	1	1	12	59	4	2017	0	0	1	0	3	1088	1462	2017	1	0	0	0	0	0	1	0	1	0	0	0	0	0	24.6773
610000	510000	3	1	1	1	1	12	35	2	2017	1	0	0	0	1	1005	3372	2017	1	0	0	0	0	0	1	0	1	0	0	0	0	0	48.8369
520000	220000	1	1	2	1	1	9	65	6	2017	0	0	0	0	0	1144	4624	2017	0	0	0	0	0	0	0	0	0	0	0	0	0	0
345000	95000	1	1	2	1	1	12	65	6	2017	0	0	0	0	0	729	3632	2017	0	0	0	0	0	0	0	0	0	0	0	0	0	0
89201.5	89201.5	1	1	1	1	1	12	65	6	2017	0	0	0	0	0	1506	10731	2017	0	0	0	0	0	0	0	0	0	0	0	0	0	0
572280	522280	3	1	1	1	1	9	65	3	2017	0.194162	0	0.805838	0	3	1880	354	2017	1	0	0	0	1	0	1	0	1	1	0	0	1	1	39.0524
610000	360000	4	1	1	1	1	12	42	1	2017	0	1	0	0	2	1282	1444	2017	1	1	1	0	0	0	0	0	0	1	0	1	0	1	5.76313
385000	385000	4	1	1	1	1	12	25	3	2017	1	0	0	0	1	693	11250	2017	0	0	0	0	0	0	0	0	0	0	0	0	0	0	14.9611
480000	480000	3	1	1	1	1	9	54	6	2017	0	0	0	0	0	1345	1437	2017	0	0	0	0	0	0	0	0	0	0	0	0	0	0
268000	268000	1	1	1	1	1	17	23	6	2017	0	0	0	0	0	349	1035	2017	0	0	0	0	0	0	0	0	0	0	0	0	0	0
395000	395000	4	1	1	1	1	10	42	3	2017	0.163425	0	0.836575	0	3	1682	1119	2017	1	0	0	0	0	1	0	1	1	0	1	0	1	1	64.0831
403000	153000	2	1	1	1	1	9	65	6	2017	0	0	0	0	0	560	1672	2017	0	0	0	0	0	0	0	0	0	0	0	0	0	0
600000	600000	2	1	1	1	1	14	19	6	2017	0	0	0	0	0	547	60	2017	0	0	0	0	0	0	0	0	0	0	0	0	0	0
355000	205000	2	1	1	1	1	9	65	6	2017	0	0	0	0	0	3612	935	2017	0	0	0	0	0	0	0	0	0	0	0	0	0	0
180000	1050000	1	1	1	1	1	16	34	6	2017	0	0	0	0	0	1214	10834	2017	0	0	0	0	0	0	0	0	0	0	0	0	0	0
375000	375000	2	1	1	1	1	16	65	1	2017	0	0	1	0	3	197	80518	2017	1	1	1	0	0	0	0	0	0	1	0	1	0	1	14.7779
652348	352348	3	1	1	1	1	16	38	6	2017	0	0	0	0	0	736	1082	2017	0	0	0	0	0	0	0	0	0	0	0	0	0	0
703000	103000	2	1	2	1	1	12	65	6	2017	0	0	0	0	0	847	22703	2017	0	0	0	0	0	0	0	0	0	0	0	0	0	0
340000	90000	1	1	2	1	1	12	61	6	2017	0	0	0	0	0	759	4110	2017	0	0	0	0	0	0	0	0	0	0	0	0	0	0
700000	700000	1	1	2	1	1	16	39	1	2017	0.3157	0.6843	0	0	2	1094	11834	2017	1	1	0	1	0	0	0	0	0	0	1	1	0	1	94.7806
472000	387000	5	1	1	1	1	9	35	7	2017	0	0	0	0	0	791	3440	2017	0	0	0	0	0	0	0	0	0	0	0	0	0	0
500000	275000	2	1	1	1	1	15	65	4	2017	0	1	0	0	2	1657	40582	2017	1	0	0	0	0	0	1	0	1	0	0	0	0	0	31.269
580000	480000	5	1	1	1	1	9	28	4	2017	0	1	0	0	2	1690	1150	2017	1	0	0	0	0	0	1	0	1	0	0	0	0	0	21.9171
400000	2.22229e+06	3	1	1	1	1	18	41	1	2017	0	0	1	0	3	223	20550	2017	1	1	1	0	0	0	0	0	0	1	0	1	0	1	394.756
671475	551475	2	1	1	1	1	12	29	6	2017	0	0	0	0	0	1182	1109	2017	0	0	0	0	0	0	0	0	0	0	0	0	0	0
664292	364292	5	1	2	1	1	12	49	6	2017	0	0	0	0	0	2826	2071	2017	0	0	0	0	0	0	0	0	0	0	0	0	0	0
539800	419800	2	1	1	1	1	16	46	6	2017	0	0	0	0	0	1314	628	2017	0	0	0	0	0	0	0	0	0	0	0	0	0	0
680000	380000	1	1	1	1	1	16	59	6	2017	0	0	0	0	0	1338	898	2017	0	0	0	0	0	0	0	0	0	0	0	0	0	0
565000	365000	4	1	1	1	1	13	18	7	2017	0	0	0	0	0	839	11432	2017	0	0	0	0	0	0	0	0	0	0	0	0	0	0
466437	216437	4	1	1	1	1	12	37	6	2017	0	0	0	0	0	555	1667	2017	0	0	0	0	0	0	0	0	0	0	0	0	0	0
560000	380000	4	1	2	1	1	9	49	7	2017	0	0	0	0	0	872	3586	2017	0	0	0	0	0	0	0	0	0	0	0	0	0	0
475000	125000	3	1	1	1	1	12	65	6	2017	0	0	0	0	0	587	57	2017	0	0	0	0	0	0	0	0	0	0	0	0	0	0
30000	30000	2	1	1	1	1	15	25	6	2017	0	0	0	0	0	838	20994	2017	0	0	0	0	0	0	0	0	0	0	0	0	0	0
414583	264583	2	1	2	1	1	12	34	7	2017	0	0	0	0	0	905	3914	2017	0	0	0	0	0	0	0	0	0	0	0	0	0	0
625000	625000	2	1	1	1	1	12	56	6	2017	0	0	0	0	0	109	4453	2017	0	0	0	0	0	0	0	0	0	0	0	0	0	0
500000	500000	1	1	2	1	1	19	31	7	2017	0	0	0	0	0	1964	11825	2017	0	0	0	0	0	0	0	0	0	0	0	0	0	0
102000	102000	1	1	1	1	1	9	65	7	2017	0	0	0	0	0	1260	625	2017	0	0	0	0	0	0	0	0	0	0	0	0	0	0
324000	204000	2	1	1	1	1	9	65	3	2017	0	1	0	0	2	986	3325	2017	1	0	0	0	1	0	1	0	1	1	0	0	1	1	8.84717
550000	550000	2	1	1	1	1	16	55	7	2017	0	0	0	0	0	1198	464	2017	0	0	0	0	0	0	0	0	0	0	0	0	0	0
667917	392917	2	1	1	1	1	9	65	1	2017	1	0	0	0	1	182	4594	2017	1	1	0	0	0	0	1	0	1	0	0	0	0	0	273.562
671667	471667	5	1	2	1	1	14	45	6	2017	0	0	0	0	0	808	4616	2017	0	0	0	0	0	0	0	0	0	0	0	0	0	0
344448	224448	3	1	1	1	1	9	65	7	2017	0	0	0	0	0	1560	621	2017	0	0	0	0	0	0	0	0	0	0	0	0	0	0
250000	398500	1	1	2	1	1	9	65	6	2017	0	0	0	0	0	3982	2496	2017	0	0	0	0	0	0	0	0	0	0	0	0	0	0
346667	121667	2	1	1	1	1	9	65	6	2017	0	0	0	0	0	917	4499	2017	0	0	0	0	0	0	0	0	0	0	0	0	0	0
764000	584000	3	1	2	1	1	16	51	7	2017	0	0	0	0	0	958	4113	2017	0	0	0	0	0	0	0	0	0	0	0	0	0	0
433934	283934	2	1	1	1	1	9	59	4	2017	1	0	0	0	1	890	4532	2017	1	0	0	0	0	0	1	0	1	0	0	0	0	0	41.1117
651000	651000	4	1	1	1	1	12	32	3	2017	1	0	0	0	1	4312	4848	2017	0	0	0	0	0	0	0	0	0	0	0	0	0	0	5.61041
200000	200000	1	1	1	1	1	14	20	5	2017	1	0	0	0	1	658	713	2017	0	0	0	0	0	0	0	0	0	0	0	0	0	0
476832	476832	4	1	1	1	1	18	35	5	2017	1	0	0	0	1	750	988	2017	0	0	0	0	0	0	0	0	0	0	0	0	0	0
456667	356667	3	1	2	1	1	9	56	6	2017	0	0	0	0	0	1619	22494	2017	0	0	0	0	0	0	0	0	0	0	0	0	0	0
690000	490000	4	1	2	1	1	9	20	6	2017	0	0	0	0	0	1434	3876	2017	0	0	0	0	0	0	0	0	0	0	0	0	0	0
642395	642395	2	1	2	1	1	14	19	2	2017	0.416077	0	0.583923	0	3	2111	11854	2017	1	0	0	0	1	0	1	0	1	1	0	0	1	1	42.8054
410000	410000	4	1	1	1	1	9	55	7	2017	0	0	0	0	0	457	11478	2017	0	0	0	0	0	0	0	0	0	0	0	0	0	0
330000	330000	3	1	1	1	1	12	57	7	2017	0	0	0	0	0	1152	991	2017	0	0	0	0	0	0	0	0	0	0	0	0	0	0
560000	460000	3	1	1	1	1	10	18	7	2017	0	0	0	0	0	1067	10736	2017	0	0	0	0	0	0	0	0	0	0	0	0	0	0
630000	280000	3	1	2	1	1	14	51	1	2017	0.0999899	0.90001	0	0	2	1890	21972	2017	0	0	0	0	0	0	0	0	0	0	0	0	0	0	62.525
499000	299000	3	1	1	1	1	9	65	7	2017	0	0	0	0	0	301	3467	2017	0	0	0	0	0	0	0	0	0	0	0	0	0	0
475167	325167	1	1	1	1	1	11	65	6	2017	0	0	0	0	0	1715	1092	2017	0	0	0	0	0	0	0	0	0	0	0	0	0	0
130000	30000	1	1	1	1	1	18	30	5	2017	0	1	0	0	2	649	810	2017	1	0	0	0	0	0	0	0	0	0	0	0	0	0	21.661
457500	457500	3	1	1	1	1	12	34	1	2017	1	0	0	0	1	439	1488	2017	0	0	0	0	0	0	0	0	0	0	0	0	0	0	59.8444
792667	542667	3	1	2	1	1	16	23	3	2017	1	0	0	0	1	1457	4142	2017	0	0	0	0	0	0	0	0	0	0	0	0	0	0	21.6936
501000	501000	2	1	1	1	1	14	19	6	2017	0	0	0	0	0	853	891	2017	0	0	0	0	0	0	0	0	0	0	0	0	0	0
700000	400000	5	1	2	1	1	10	54	7	2017	0	0	0	0	0	917	3603	2017	0	0	0	0	0	0	0	0	0	0	0	0	0	0
268000	268000	2	1	1	1	1	9	47	7	2017	0	0	0	0	0	575	21637	2017	0	0	0	0	0	0	0	0	0	0	0	0	0	0
686515	286515	4	1	1	1	1	9	65	4	2017	0	1	0	0	2	3607	10075	2017	1	0	0	0	0	0	1	0	1	0	0	0	0	0	5.21699
683942	533942	2	1	2	1	1	18	65	6	2017	0	0	0	0	0	1345	12676	2017	0	0	0	0	0	0	0	0	0	0	0	0	0	0
225000	655583	1	1	1	1	1	12	64	1	2017	0	0	1	0	3	1296	20288	2017	1	1	1	0	0	0	0	0	0	1	0	1	0	1	43.8501
583000	583000	5	1	1	1	1	11	41	3	2017	1	0	0	0	1	418	4562	2017	0	0	0	0	0	0	0	0	0	0	0	0	0	0	6.35847
400000	200000	1	1	2	1	1	9	65	7	2017	0	0	0	0	0	1838	4697	2017	0	0	0	0	0	0	0	0	0	0	0	0	0	0
390000	140000	1	1	1	1	1	16	62	6	2017	0	0	0	0	0	665	20883	2017	0	0	0	0	0	0	0	0	0	0	0	0	0	0
700000	500000	3	1	2	1	1	12	44	6	2017	0	0	0	0	0	1979	4080	2017	0	0	0	0	0	0	0	0	0	0	0	0	0	0
798000	548000	4	1	2	1	1	9	64	6	2017	0	0	0	0	0	2920	2059	2017	0	0	0	0	0	0	0	0	0	0	0	0	0	0
200000	655583	2	1	1	1	1	10	59	3	2017	0	1	0	0	2	428	3403	2017	1	0	0	0	1	0	1	0	1	1	0	0	1	1	81.6204
347508	147508	1	1	1	1	1	9	65	3	2017	1	0	0	0	1	562	4457	2017	0	0	0	0	0	0	0	0	0	0	0	0	0	0	0.759051
376469	126469	1	1	1	1	1	9	53	7	2017	0	0	0	0	0	694	2807	2017	0	0	0	0	0	0	0	0	0	0	0	0	0	0
300000	300000	2	1	2	1	1	12	52	7	2017	0	0	0	0	0	898	2123	2017	0	0	0	0	0	0	0	0	0	0	0	0	0	0
300000	300000	1	1	1	1	1	9	20	6	2017	0	0	0	0	0	1173	615	2017	0	0	0	0	0	0	0	0	0	0	0	0	0	0
220000	120000	3	1	1	1	1	16	26	5	2017	0	1	0	0	2	2313	41259	2017	1	0	0	0	0	0	0	0	0	0	0	0	0	0	78.3723
635000	535000	2	1	1	1	1	12	58	1	2017	1	0	0	0	1	1416	2977	2017	0	0	0	0	0	0	0	0	0	0	0	0	0	0	0.748055
702000	402000	3	1	2	1	1	9	52	6	2017	0	0	0	0	0	1052	3591	2017	0	0	0	0	0	0	0	0	0	0	0	0	0	0
481250	331250	2	1	1	1	1	9	58	6	2017	0	0	0	0	0	1031	4558	2017	0	0	0	0	0	0	0	0	0	0	0	0	0	0
615000	440000	3	1	2	1	1	18	35	5	2017	1	0	0	0	1	874	1886	2017	0	0	0	0	0	0	0	0	0	0	0	0	0	0
251000	171000	3	1	2	1	1	10	47	3	2017	1	0	0	0	1	1887	2692	2017	0	0	0	0	0	0	0	0	0	0	0	0	0	0	2.24417
160000	160000	1	1	1	1	1	15	20	5	2017	1	0	0	0	1	477	489	2017	0	0	0	0	0	0	0	0	0	0	0	0	0	0
370000	210000	2	1	1	1	1	9	65	7	2017	0	0	0	0	0	1288	4587	2017	0	0	0	0	0	0	0	0	0	0	0	0	0	0
461493	461493	3	1	1	1	1	12	54	5	2017	0	1	0	0	2	627	487	2017	1	0	0	0	0	0	0	0	0	0	0	0	0	0	113.149
604167	404167	5	1	2	1	1	12	49	5	2017	0.352001	0.647999	0	0	2	596	3659	2017	1	0	0	0	0	0	0	0	0	0	0	0	0	0	21.2515
480000	180000	2	1	1	1	1	9	65	6	2017	0	0	0	0	0	1267	10815	2017	0	0	0	0	0	0	0	0	0	0	0	0	0	0
681642	551642	5	1	1	1	1	12	18	2	2017	1	0	0	0	1	2020	3239	2017	1	0	0	0	1	0	1	0	1	1	0	0	1	1	31.5069
632500	432500	5	1	1	1	1	19	57	6	2017	0	0	0	0	0	1355	3006	2017	0	0	0	0	0	0	0	0	0	0	0	0	0	0
435000	195000	1	1	2	1	1	12	65	6	2017	0	0	0	0	0	1833	2048	2017	0	0	0	0	0	0	0	0	0	0	0	0	0	0
496618	376618	2	1	2	1	1	12	58	6	2017	0	0	0	0	0	547	3606	2017	0	0	0	0	0	0	0	0	0	0	0	0	0	0
263378	203378	5	1	1	1	1	9	65	3	2017	1	0	0	0	1	1096	10740	2017	0	0	0	0	0	0	0	0	0	0	0	0	0	0	0.748055
628500	568500	5	1	1	1	1	9	65	6	2017	0	0	0	0	0	1956	40360	2017	0	0	0	0	0	0	0	0	0	0	0	0	0	0
446500	326500	1	1	2	1	1	9	58	3	2017	0	1	0	0	2	1911	3649	2017	1	0	0	0	0	1	0	1	1	0	1	0	1	1	80.6202
100000	100000	3	1	1	1	1	9	65	7	2017	0	0	0	0	0	2119	3238	2017	0	0	0	0	0	0	0	0	0	0	0	0	0	0
507000	307000	5	1	1	1	1	9	49	3	2017	1	0	0	0	1	870	1759	2017	1	0	0	0	1	0	1	0	1	1	0	0	1	1	14.4132
370000	150000	5	1	1	1	1	9	59	6	2017	0	0	0	0	0	425	30850	2017	0	0	0	0	0	0	0	0	0	0	0	0	0	0
300000	300000	3	1	1	1	1	14	21	6	2017	0	0	0	0	0	842	886	2017	0	0	0	0	0	0	0	0	0	0	0	0	0	0
900000	650000	4	1	2	1	1	13	37	5	2017	0	1	0	0	2	2406	2779	2017	1	0	0	0	0	0	1	0	1	0	0	0	0	0	73.1102
407000	407000	4	1	2	1	1	9	38	3	2017	0.6	0	0.4	0	1	1523	2392	2017	0	0	0	0	0	0	0	0	0	0	0	0	0	0	9.35069
399500	149500	1	1	1	1	1	9	65	3	2017	0.366868	0.633132	0	0	2	857	11281	2017	1	0	0	0	1	0	1	0	1	1	0	0	1	1	76.4637
350000	350000	1	1	1	1	1	15	23	5	2017	1	0	0	0	1	1009	20461	2017	0	0	0	0	0	0	0	0	0	0	0	0	0	0
541000	291000	1	1	2	1	1	16	65	3	2017	1	0	0	0	1	635	3658	2017	0	0	0	0	0	0	0	0	0	0	0	0	0	0	3.74028
450000	300000	4	1	1	1	1	9	62	7	2017	0	0	0	0	0	1527	822	2017	0	0	0	0	0	0	0	0	0	0	0	0	0	0
685000	435000	3	1	2	1	1	9	65	6	2017	0	0	0	0	0	1379	3600	2017	0	0	0	0	0	0	0	0	0	0	0	0	0	0
556789	376789	3	1	1	1	1	9	65	6	2017	0	0	0	0	0	505	11599	2017	0	0	0	0	0	0	0	0	0	0	0	0	0	0
485000	185000	1	1	1	1	1	12	52	7	2017	0	0	0	0	0	1376	135	2017	0	0	0	0	0	0	0	0	0	0	0	0	0	0
675000	675000	1	1	1	1	1	17	32	5	2017	0	1	0	0	2	298	1329	2017	1	0	0	0	0	0	0	0	0	0	0	0	0	0	97.4339
216667	216667	3	1	1	1	1	18	50	2	2017	0.596182	0	0.403818	0	3	544	20509	2017	1	1	1	0	0	0	0	0	0	1	0	1	0	1	112.927
301492	301492	2	1	1	1	1	16	24	6	2017	0	0	0	0	0	286	495	2017	0	0	0	0	0	0	0	0	0	0	0	0	0	0
327500	247500	4	1	1	1	1	12	55	3	2017	1	0	0	0	1	1811	1111	2017	0	0	0	0	0	0	0	0	0	0	0	0	0	0	22.4417
653750	653750	2	1	2	1	1	18	32	5	2017	0.0223443	0.763613	0.214043	0	2	1115	4078	2017	1	0	0	0	0	0	0	1	1	0	0	0	0	0	762.197
330000	30000	2	1	2	1	1	9	65	6	2017	0	0	0	0	0	827	2120	2017	0	0	0	0	0	0	0	0	0	0	0	0	0	0
611667	411667	5	1	2	1	1	20	54	4	2017	0.4283	0	0	0.5717	4	265	4164	2017	1	0	0	0	0	0	1	0	1	0	0	0	0	0	17.4657
577760	377760	4	1	2	1	1	10	32	3	2017	1	0	0	0	1	2100	12066	2017	0	0	0	0	0	0	0	0	0	0	0	0	0	0	3.36625
486667	306667	3	1	1	1	1	12	18	6	2017	0	0	0	0	0	673	1427	2017	0	0	0	0	0	0	0	0	0	0	0	0	0	0
490008	240000	1	1	2	1	1	12	65	6	2017	0	0	0	0	0	869	4241	2017	0	0	0	0	0	0	0	0	0	0	0	0	0	0
626645	501645	4	1	1	1	1	9	20	3	2017	1	0	0	0	1	1819	356	2017	0	0	0	0	0	0	0	0	0	0	0	0	0	0	1.87014
620000	500000	2	1	1	1	1	12	37	6	2017	0	0	0	0	0	1799	3106	2017	0	0	0	0	0	0	0	0	0	0	0	0	0	0
670490	670490	1	1	2	1	1	20	48	6	2017	0	0	0	0	0	1457	1832	2017	0	0	0	0	0	0	0	0	0	0	0	0	0	0
440000	290000	2	1	1	1	1	9	56	3	2017	1	0	0	0	1	835	870	2017	1	0	0	0	1	0	1	0	1	1	0	0	1	1	15.6193
100000	655583	1	1	1	1	1	12	60	7	2017	0	0	0	0	0	1779	10358	2017	0	0	0	0	0	0	0	0	0	0	0	0	0	0
413500	333500	4	1	1	1	1	10	53	3	2017	1	0	0	0	1	2887	3035	2017	0	0	0	0	0	0	0	0	0	0	0	0	0	0	3.74028
468000	318000	2	1	1	1	1	9	62	5	2017	1	0	0	0	1	1976	670	2017	0	0	0	0	0	0	0	0	0	0	0	0	0	0
150000	150000	2	1	2	1	1	12	52	6	2017	0	0	0	0	0	2147	2729	2017	0	0	0	0	0	0	0	0	0	0	0	0	0	0
558000	558000	3	1	2	1	1	9	65	1	2017	0	1	0	0	2	4600	2034	2017	1	1	0	1	0	0	0	0	0	0	1	1	0	1	159.554
640000	340000	1	1	1	1	1	12	65	6	2017	0	0	0	0	0	5964	10368	2017	0	0	0	0	0	0	0	0	0	0	0	0	0	0
452000	252000	1	1	1	1	1	12	59	6	2017	0	0	0	0	0	1343	431	2017	0	0	0	0	0	0	0	0	0	0	0	0	0	0
390000	390000	3	1	1	1	1	16	24	5	2017	1	0	0	0	1	287	31340	2017	0	0	0	0	0	0	0	0	0	0	0	0	0	0
350982	200982	1	1	1	1	1	9	65	6	2017	0	0	0	0	0	1660	4517	2017	0	0	0	0	0	0	0	0	0	0	0	0	0	0
400000	400000	1	1	1	1	1	12	36	6	2017	0	0	0	0	0	1982	3397	2017	0	0	0	0	0	0	0	0	0	0	0	0	0	0
400000	50000	5	1	1	1	1	9	44	6	2017	0	0	0	0	0	800	3565	2017	0	0	0	0	0	0	0	0	0	0	0	0	0	0
420100	245100	5	1	2	1	1	9	65	4	2017	1	0	0	0	1	1395	4684	2017	1	0	0	0	0	0	1	0	1	0	0	0	0	0	8.26956
507500	327500	1	1	1	1	1	9	65	3	2017	1	0	0	0	1	147	4586	2017	0	0	0	0	0	0	0	0	0	0	0	0	0	0	1.3465
220000	120000	2	1	1	1	1	9	59	6	2017	0	0	0	0	0	2354	933	2017	0	0	0	0	0	0	0	0	0	0	0	0	0	0
781000	781000	2	1	2	1	1	14	37	2	2017	1	0	0	0	1	1751	3939	2017	0	0	0	0	0	0	0	0	0	0	0	0	0	0	20.5715
647055	497055	3	1	1	1	1	9	52	3	2017	1	0	0	0	1	2139	4516	2017	0	0	0	0	0	0	0	0	0	0	0	0	0	0	2.99222
660000	660000	4	1	1	1	1	10	61	3	2017	1	0	0	0	1	231	11090	2017	0	0	0	0	0	0	0	0	0	0	0	0	0	0	18.7014
557988	477988	5	1	1	1	1	12	19	2	2017	0.53012	0	0.361446	0.108434	3	738	811	2017	0	0	0	0	0	0	0	0	0	0	0	0	0	0	155.221
490000	490000	1	1	2	1	1	9	52	4	2017	0.460259	0.539741	0	0	2	176	3848	2017	1	0	0	0	0	0	1	0	1	0	0	0	0	0	45.5081
480000	480000	1	1	1	1	1	18	65	6	2017	0	0	0	0	0	1134	1158	2017	0	0	0	0	0	0	0	0	0	0	0	0	0	0
546000	346000	2	1	1	1	1	9	65	6	2017	0	0	0	0	0	447	1681	2017	0	0	0	0	0	0	0	0	0	0	0	0	0	0
267900	117900	1	1	2	1	1	9	65	6	2017	0	0	0	0	0	2542	2072	2017	0	0	0	0	0	0	0	0	0	0	0	0	0	0
493000	313000	2	1	1	1	1	9	60	3	2017	1	0	0	0	1	1048	4301	2017	0	0	0	0	0	0	0	0	0	0	0	0	0	0	2.61819
688000	513000	3	1	1	1	1	9	40	2	2017	1	0	0	0	1	476	3543	2017	0	0	0	0	0	0	0	0	0	0	0	0	0	0	121.559
416000	166000	2	1	1	1	1	16	57	5	2017	0	1	0	0	2	848	4334	2017	1	0	0	0	0	0	0	0	0	0	0	0	0	0	6.35968
460000	110000	1	1	1	1	1	14	63	4	2017	0	0	0	1	4	578	20790	2017	1	0	0	0	0	0	1	0	1	0	0	0	0	0	15.2833
400000	400000	5	1	1	1	1	11	31	7	2017	0	0	0	0	0	916	11081	2017	0	0	0	0	0	0	0	0	0	0	0	0	0	0
269383	119383	1	1	1	1	1	9	65	1	2017	0	0	1	0	3	403	11564	2017	1	1	1	0	0	0	0	0	0	1	0	1	0	1	41.472
664167	439167	3	1	1	1	1	12	53	4	2017	1	0	0	0	1	1161	276	2017	1	0	0	0	0	0	1	0	1	0	0	0	0	0	2.09268
300000	398500	3	1	2	1	1	9	65	6	2017	0	0	0	0	0	867	4191	2017	0	0	0	0	0	0	0	0	0	0	0	0	0	0
658860	458860	2	1	1	1	1	9	65	6	2017	0	0	0	0	0	523	11716	2017	0	0	0	0	0	0	0	0	0	0	0	0	0	0
699500	299500	5	1	2	1	1	9	65	3	2017	1	0	0	0	1	1225	4695	2017	0	0	0	0	0	0	0	0	0	0	0	0	0	0	11.2208
383000	383000	2	1	2	1	1	11	43	6	2017	0	0	0	0	0	855	1931	2017	0	0	0	0	0	0	0	0	0	0	0	0	0	0
674958	374958	2	1	2	1	1	12	55	6	2017	0	0	0	0	0	3278	12406	2017	0	0	0	0	0	0	0	0	0	0	0	0	0	0
225300	105300	2	1	1	1	1	9	65	7	2017	0	0	0	0	0	1102	1770	2017	0	0	0	0	0	0	0	0	0	0	0	0	0	0
850000	850000	2	1	2	1	1	12	59	4	2017	0.186936	0	0.813064	0	3	2214	2765	2017	1	0	0	0	0	0	1	0	1	0	0	0	0	0	60.025
439038	359038	5	1	1	1	1	9	60	3	2017	1	0	0	0	1	6646	4423	2017	0	0	0	0	0	0	0	0	0	0	0	0	0	0	5.61041
600000	520000	3	1	1	1	1	9	42	2	2017	1	0	0	0	1	2046	4503	2017	0	0	0	0	0	0	0	0	0	0	0	0	0	0	18.7014
326520	326520	3	1	1	1	1	15	30	2	2017	1	0	0	0	1	658	956	2017	0	0	0	0	0	0	0	0	0	0	0	0	0	0	18.7014
452917	452917	3	1	1	1	1	12	54	2	2017	1	0	0	0	1	180	30258	2017	0	0	0	0	0	0	0	0	0	0	0	0	0	0	4.30132
831467	581467	1	1	2	1	1	9	65	4	2017	0	1	0	0	2	2315	32109	2017	1	0	0	0	0	0	1	0	1	0	0	0	0	0	5.08977
610000	610000	5	1	1	1	1	16	29	3	2017	1	0	0	0	1	635	10241	2017	0	0	0	0	0	0	0	0	0	0	0	0	0	0	1.49611
401799	1790.76	1	1	1	1	1	18	65	6	2017	0	0	0	0	0	219	28	2017	0	0	0	0	0	0	0	0	0	0	0	0	0	0
676667	426667	5	1	1	1	1	12	37	3	2017	1	0	0	0	1	1300	10277	2017	0	0	0	0	0	0	0	0	0	0	0	0	0	0	31.7923
628500	558500	5	1	1	1	1	10	29	3	2017	0.359111	0.640889	0	0	2	669	1247	2017	1	0	0	0	0	0	1	0	1	0	0	0	0	0	70.3811
725000	505000	2	1	2	1	1	12	33	4	2017	0	0	1	0	3	2446	4474	2017	1	0	0	0	0	0	1	0	1	0	0	0	0	0	24.2012
750000	400000	5	1	2	1	1	9	37	3	2017	1	0	0	0	1	2118	2069	2017	0	0	0	0	0	0	0	0	0	0	0	0	0	0	3.74028
818000	718000	4	1	2	1	1	10	25	3	2017	1	0	0	0	1	1125	4197	2017	0	0	0	0	0	0	0	0	0	0	0	0	0	0	2.7304
641667	641667	1	1	1	1	1	18	29	5	2017	0	1	0	0	2	292	1489	2017	1	0	0	0	0	0	0	0	0	0	0	0	0	0	49.219
70000	70000	2	1	1	1	1	18	65	7	2017	0	0	0	0	0	446	1220	2017	0	0	0	0	0	0	0	0	0	0	0	0	0	0
580000	500000	5	1	2	1	1	9	56	6	2017	0	0	0	0	0	2120	12714	2017	0	0	0	0	0	0	0	0	0	0	0	0	0	0
420311	420311	2	1	1	1	1	12	65	7	2017	0	0	0	0	0	487	21531	2017	0	0	0	0	0	0	0	0	0	0	0	0	0	0
348000	123000	2	1	1	1	1	9	63	3	2017	1	0	0	0	1	852	1204	2017	0	0	0	0	0	0	0	0	0	0	0	0	0	0	1.12208
350000	350000	2	1	1	1	1	14	21	7	2017	0	0	0	0	0	350	1791	2017	0	0	0	0	0	0	0	0	0	0	0	0	0	0
638000	438000	2	1	1	1	1	9	58	3	2017	0.848361	0.151639	0	0	1	2042	708	2017	1	0	0	0	1	0	1	0	1	1	0	0	1	1	11.9038
604583	604583	2	1	1	1	1	18	34	2	2017	0.891992	0.108008	0	0	1	759	10948	2017	1	1	1	0	0	0	0	0	0	1	0	1	0	1	62.8976
555000	455000	5	1	1	1	1	12	36	3	2017	1	0	0	0	1	1992	11195	2017	1	0	0	0	1	0	1	0	1	1	0	0	1	1	48.2327
834167	834167	3	1	2	1	1	12	53	3	2017	1	0	0	0	1	931	3857	2017	0	0	0	0	0	0	0	0	0	0	0	0	0	0	19.0754
440000	240000	3	1	2	1	1	9	65	6	2017	0	0	0	0	0	1232	3675	2017	0	0	0	0	0	0	0	0	0	0	0	0	0	0
320000	320000	3	1	1	1	1	14	30	7	2017	0	0	0	0	0	2853	3364	2017	0	0	0	0	0	0	0	0	0	0	0	0	0	0
432000	362000	5	1	1	1	1	12	36	5	2017	0	1	0	0	2	1816	3256	2017	1	0	0	0	0	0	0	0	0	0	0	0	0	0	4.91685
543000	143000	2	1	1	1	1	13	60	6	2017	0	0	0	0	0	701	2941	2017	0	0	0	0	0	0	0	0	0	0	0	0	0	0
375000	375000	4	1	2	1	1	18	42	7	2017	0	0	0	0	0	1461	21823	2017	0	0	0	0	0	0	0	0	0	0	0	0	0	0
298000	148000	1	1	1	1	1	9	65	4	2017	0.136282	0	0	0.863718	4	475	3389	2017	1	0	0	0	0	0	1	0	1	0	0	0	0	0	27.4452
550000	350000	1	1	1	1	1	11	55	6	2017	0	0	0	0	0	1716	3323	2017	0	0	0	0	0	0	0	0	0	0	0	0	0	0
526500	326500	3	1	2	1	1	9	56	3	2017	1	0	0	0	1	330	3686	2017	0	0	0	0	0	0	0	0	0	0	0	0	0	0	11.2208
700000	500000	1	1	2	1	1	12	27	3	2017	0	1	0	0	2	2419	2723	2017	0	0	0	0	0	0	0	0	0	0	0	0	0	0	1.49611
600000	400000	4	1	1	1	1	12	46	3	2017	1	0	0	0	1	840	3328	2017	0	0	0	0	0	0	0	0	0	0	0	0	0	0	7.48055
560000	510000	3	1	1	1	1	9	37	3	2017	1	0	0	0	1	2016	1188	2017	0	0	0	0	0	0	0	0	0	0	0	0	0	0	1.49611
790000	700000	3	1	2	1	1	12	45	2	2017	1	0	0	0	1	931	4077	2017	1	0	0	0	0	0	1	0	1	0	0	0	0	0	58.383
359000	209000	1	1	1	1	1	9	65	3	2017	1	0	0	0	1	476	1556	2017	0	0	0	0	0	0	0	0	0	0	0	0	0	0	1.49611
450000	100000	3	1	2	1	1	11	65	6	2017	0	0	0	0	0	2077	1877	2017	0	0	0	0	0	0	0	0	0	0	0	0	0	0
309167	159167	1	1	1	1	1	9	65	3	2017	1	0	0	0	1	1037	3048	2017	0	0	0	0	0	0	0	0	0	0	0	0	0	0	5.61041
720000	720000	4	1	2	1	1	9	58	7	2017	0	0	0	0	0	859	3926	2017	0	0	0	0	0	0	0	0	0	0	0	0	0	0
580000	580000	3	1	1	1	1	11	51	6	2017	0	0	0	0	0	2209	668	2017	0	0	0	0	0	0	0	0	0	0	0	0	0	0
310000	310000	2	1	2	1	1	10	19	6	2017	0	0	0	0	0	1769	22063	2017	0	0	0	0	0	0	0	0	0	0	0	0	0	0
521500	521500	1	1	2	1	1	14	35	2	2017	1	0	0	0	1	1389	21828	2017	0	0	0	0	0	0	0	0	0	0	0	0	0	0	23.1897
520253	140253	1	1	1	1	1	14	65	4	2017	0	0	0	1	4	213	1330	2017	1	0	0	0	0	0	1	0	1	0	0	0	0	0	22.5815
880000	530000	4	1	2	1	1	12	65	6	2017	0	0	0	0	0	963	2791	2017	0	0	0	0	0	0	0	0	0	0	0	0	0	0
470000	350000	3	1	2	1	1	12	27	3	2017	0	1	0	0	2	780	4717	2017	0	0	0	0	0	0	0	0	0	0	0	0	0	0	3.74028
796673	296673	2	1	2	1	1	9	65	6	2017	0	0	0	0	0	1516	11891	2017	0	0	0	0	0	0	0	0	0	0	0	0	0	0
375000	125000	2	1	1	1	1	9	63	7	2017	0	0	0	0	0	367	1485	2017	0	0	0	0	0	0	0	0	0	0	0	0	0	0
868500	668500	5	1	2	1	1	9	33	2	2017	0.0882987	0	0.911701	0	3	2469	12026	2017	1	1	1	0	0	0	0	0	0	1	0	1	0	1	46.5953
842690	842690	3	1	2	1	1	18	45	3	2017	1	0	0	0	1	182	3611	2017	1	0	0	0	1	0	1	0	1	1	0	0	1	1	21.9797
343000	193000	3	1	1	1	1	9	65	6	2017	0	0	0	0	0	1116	3370	2017	0	0	0	0	0	0	0	0	0	0	0	0	0	0
463250	113250	1	1	1	1	1	19	63	6	2017	0	0	0	0	0	812	1123	2017	0	0	0	0	0	0	0	0	0	0	0	0	0	0
510000	160000	1	1	2	1	1	9	65	7	2017	0	0	0	0	0	1630	2064	2017	0	0	0	0	0	0	0	0	0	0	0	0	0	0
574500	294500	1	1	1	1	1	9	65	6	2017	0	0	0	0	0	708	4329	2017	0	0	0	0	0	0	0	0	0	0	0	0	0	0
358000	248000	1	1	1	1	1	12	47	1	2017	1	0	0	0	1	1598	3410	2017	1	1	0	1	0	0	0	0	0	0	1	1	0	1	55.7994
395000	170000	1	1	1	1	1	9	65	4	2017	0	1	0	0	2	144	3294	2017	1	0	0	0	0	0	1	0	1	0	0	0	0	0	10.6984
452000	252000	3	1	1	1	1	9	47	7	2017	0	0	0	0	0	2443	21522	2017	0	0	0	0	0	0	0	0	0	0	0	0	0	0
400422	200422	1	1	1	1	1	14	63	7	2017	0	0	0	0	0	1065	3509	2017	0	0	0	0	0	0	0	0	0	0	0	0	0	0
780833	630833	4	1	2	1	1	12	61	3	2017	0	0	0	1	4	3642	4807	2017	0	0	0	0	0	0	0	0	0	0	0	0	0	0	3.74028
478283	278283	3	1	1	1	1	12	59	6	2017	0	0	0	0	0	970	3326	2017	0	0	0	0	0	0	0	0	0	0	0	0	0	0
653168	653168	2	1	1	1	1	15	38	4	2017	0	0	0	1	4	2071	3275	2017	1	0	0	0	0	0	1	0	1	0	0	0	0	0	3.04405
800000	500000	2	1	2	1	1	12	27	7	2017	0	0	0	0	0	462	2137	2017	0	0	0	0	0	0	0	0	0	0	0	0	0	0
547500	367500	4	1	1	1	1	9	36	6	2017	0	0	0	0	0	1258	1244	2017	0	0	0	0	0	0	0	0	0	0	0	0	0	0
425853	75852.8	1	1	1	1	1	9	65	6	2017	0	0	0	0	0	1617	20720	2017	0	0	0	0	0	0	0	0	0	0	0	0	0	0
620000	560000	2	1	2	1	1	9	56	7	2017	0	0	0	0	0	1045	4194	2017	0	0	0	0	0	0	0	0	0	0	0	0	0	0
380000	160000	3	1	1	1	1	12	63	3	2017	0.499196	0	0.500804	0	3	139	11819	2017	1	0	0	0	1	0	1	0	1	1	0	0	1	1	8.99111
601800	601800	4	1	1	1	1	12	41	2	2017	0.576147	0.423853	0	0	1	1974	1194	2017	1	1	1	0	0	0	1	0	1	1	0	1	0	1	15.7255
280000	110000	3	1	1	1	1	9	57	7	2017	0	0	0	0	0	1773	1148	2017	0	0	0	0	0	0	0	0	0	0	0	0	0	0
620000	470000	5	1	1	1	1	9	60	1	2017	0	1	0	0	2	608	31543	2017	1	1	0	1	0	0	0	0	0	0	1	1	0	1	170.762
514000	314000	4	1	1	1	1	20	31	3	2017	0	1	0	0	2	943	4497	2017	0	0	0	0	0	0	0	0	0	0	0	0	0	0	11.2208
484000	364000	3	1	1	1	1	10	65	7	2017	0	0	0	0	0	577	91253	2017	0	0	0	0	0	0	0	0	0	0	0	0	0	0
660000	575000	3	1	1	1	1	9	65	4	2017	0	1	0	0	2	3414	1423	2017	1	0	0	0	0	0	1	0	1	0	0	0	0	0	0.953245
221250	21250	1	1	2	1	1	18	60	3	2017	0	1	0	0	2	2034	12144	2017	0	0	0	0	0	0	0	0	0	0	0	0	0	0	56.1041
625000	625000	4	1	1	1	1	12	32	3	2017	1	0	0	0	1	568	965	2017	0	0	0	0	0	0	0	0	0	0	0	0	0	0	93.5069
222000	222000	1	1	2	1	1	12	35	6	2017	0	0	0	0	0	990	4641	2017	0	0	0	0	0	0	0	0	0	0	0	0	0	0
150000	150000	1	1	1	1	1	18	26	6	2017	0	0	0	0	0	1049	20462	2017	0	0	0	0	0	0	0	0	0	0	0	0	0	0
663083	663083	4	1	1	1	1	12	20	3	2017	1	0	0	0	1	1161	2935	2017	0	0	0	0	0	0	0	0	0	0	0	0	0	0	14.026
655000	655000	5	1	1	1	1	14	38	3	2017	0.390707	0	0	0.609293	4	1121	30591	2017	1	0	0	0	0	0	1	0	1	0	0	0	0	0	23.9327
580000	450000	2	1	1	1	1	12	65	6	2017	0	0	0	0	0	1201	20691	2017	0	0	0	0	0	0	0	0	0	0	0	0	0	0
850000	700000	5	1	2	1	1	11	26	6	2017	0	0	0	0	0	1502	11919	2017	0	0	0	0	0	0	0	0	0	0	0	0	0	0
570000	420000	3	1	1	1	1	9	61	7	2017	0	0	0	0	0	555	31809	2017	0	0	0	0	0	0	0	0	0	0	0	0	0	0
410200	410200	3	1	1	1	1	9	55	7	2017	0	0	0	0	0	2849	20175	2017	0	0	0	0	0	0	0	0	0	0	0	0	0	0
350000	150000	2	1	2	1	1	12	60	6	2017	0	0	0	0	0	1691	52672	2017	0	0	0	0	0	0	0	0	0	0	0	0	0	0
280167	200167	2	1	1	1	1	12	65	6	2017	0	0	0	0	0	1647	944	2017	0	0	0	0	0	0	0	0	0	0	0	0	0	0
505435	355435	2	1	1	1	1	12	18	7	2017	0	0	0	0	0	536	1535	2017	0	0	0	0	0	0	0	0	0	0	0	0	0	0
897111	897111	5	1	2	1	1	12	53	3	2017	0.285714	0.714286	0	0	2	822	3988	2017	0	0	0	0	0	0	0	0	0	0	0	0	0	0	15.7092
662296	542296	3	1	1	1	1	12	60	3	2017	0	0	1	0	3	1297	3107	2017	0	0	0	0	0	0	0	0	0	0	0	0	0	0	22.4417
680000	680000	4	1	1	1	1	10	23	3	2017	0.028385	0	0.971615	0	3	419	1788	2017	1	0	0	0	1	0	1	0	1	1	0	0	1	1	39.5309
615000	415000	3	1	1	1	1	14	63	6	2017	0	0	0	0	0	3323	20878	2017	0	0	0	0	0	0	0	0	0	0	0	0	0	0
710000	710000	3	1	2	1	1	18	65	1	2017	0.18078	0.501029	0	0.318191	2	1323	32472	2017	1	1	0	1	0	0	1	0	1	0	1	1	0	1	620.69
500000	500000	2	1	2	1	1	12	52	6	2017	0	0	0	0	0	1461	1920	2017	0	0	0	0	0	0	0	0	0	0	0	0	0	0
800000	800000	5	1	2	1	1	12	33	3	2017	1	0	0	0	1	1006	4103	2017	0	0	0	0	0	0	0	0	0	0	0	0	0	0	11.2208
679000	499000	5	1	1	1	1	10	34	3	2017	0.785469	0.214531	0	0	1	2048	11197	2017	1	0	0	0	0	0	1	0	1	0	0	0	0	0	43.8089
482000	332000	2	1	2	1	1	9	65	7	2017	0	0	0	0	0	1267	12145	2017	0	0	0	0	0	0	0	0	0	0	0	0	0	0
641844	641844	2	1	1	1	1	16	23	5	2017	1	0	0	0	1	822	989	2017	0	0	0	0	0	0	0	0	0	0	0	0	0	0
337500	137500	1	1	1	1	1	9	65	6	2014	0	0	0	0	0	514	1814	2014	0	0	0	0	0	0	0	0	0	0	0	0	0	0
280000	200000	5	1	2	1	1	10	53	3	2008	1	0	0	0	1	2667	544	2008															8.53278
325000	275000	3	1	1	1	1	9	56	7	2014	0	0	0	0	0	140	340	2014	0	0	0	0	0	0	0	0	0	0	0	0	0	0
310000	190000	3	1	2	1	1	9	60	2	2007	1	0	0	0	1	2305	11561	2007															38.0258
850000	850000	5	1	2	1	1	14	35	5	2014	0	0.836994	0.163006	0	2	1423	104276	2014	1	0	0	0	1	0	1	0	1	1	0	0	1	1	157.447
180000	180000	2	1	1	1	1	11	54	1	2011	1	0	0	0	1	2377	3915	2011	0	0	0	0	0	0	0	0	0	0	0	0	0	0	12.1305
311412	311412	2	1	2	1	1	9	54	1	2007	0	1	0	0	2	1322	11574	2007															80.2547
222048	222048	3	1	1	1	1	9	65	6	2014	0	0	0	0	0	578	2616	2014	0	0	0	0	0	0	0	0	0	0	0	0	0	0
486833	406833	3	1	1	1	1	9	65	6	2011	0	0	0	0	0	2157	2647	2011	0	0	0	0	0	0	0	0	0	0	0	0	0	0
321000	321000	4	1	1	1	1	9	19	3	2011	1	0	0	0	1	2377	754	2011	1	0	0	0	1	0	1	0	1	1	0	0	1	1	8.73731
810000	810000	3	1	2	1	1	12	23	2	2014	0.338588	0.280912	0	0.3805	4	1304	4319	2014	1	1	0	1	0	0	0	1	1	0	1	1	0	1	291.636
470000	270000	3	1	1	1	1	14	49	1	2011	1	0	0	0	1	2506	779	2011	0	0	0	0	0	0	0	0	0	0	0	0	0	0	44.4385
276500	276500	4	1	2	1	1	10	34	3	2010	1	0	0	0	1	949	305	2010	0	0	0	0	0	0	0	0	0	0	0	0	0	0	27.8074
125000	75000	1	1	2	1	1	10	65	6	2011	0	0	0	0	0	1601	3580	2011	0	0	0	0	0	0	0	0	0	0	0	0	0	0
395000	275000	1	1	1	1	1	10	59	7	2014	0	0	0	0	0	52	5132	2014	0	0	0	0	0	0	0	0	0	0	0	0	0	0
448000	198000	1	1	1	1	1	12	65	6	2014	0	0	0	0	0	868	6255319	2014	0	0	0	0	0	0	0	0	0	0	0	0	0	0
221000	221000	3	1	1	1	1	14	27	3	2011	1	0	0	0	1	2377	717	2011	1	0	0	0	0	0	0	0	0	0	0	0	0	0	83.3039
470000	230000	2	1	2	1	1	9	65	5	2011	0	1	0	0	2	1244	3267	2011	1	0	0	0	1	0	1	0	1	1	0	0	1	1	51.1837
350000	350000	3	1	2	1	1	14	32	2	2007	1	0	0	0	1	1322	11900	2007															39.0499
544000	394000	4	1	2	1	1	12	36	2	2014	0.11308	0.860576	0.0263432	0	2	1791	4238	2014	1	1	0	1	0	0	1	0	1	0	1	1	0	1	157.014
350000	190000	2	1	2	1	1	9	65	6	2010	0	0	0	0	0	1810	1238	2010	0	0	0	0	0	0	0	0	0	0	0	0	0	0
250000	429500	1	1	2	1	1	11	65	6	2014	0	0	0	0	0	497	1046	2014	0	0	0	0	0	0	0	0	0	0	0	0	0	0
625192	475192	5	1	1	1	1	12	63	3	2014	1	0	0	0	1	1360	3025	2014	0	0	0	0	0	0	0	0	0	0	0	0	0	0	1.09029
350000	350000	4	1	2	1	1	11	46	3	2007	1	0	0	0	1	1322	10905	2007															8.24804
202333	202333	5	1	2	1	1	11	42	6	2007	0	0	0	0	0	1322	5960	2007
460633	460633	4	1	2	1	1	12	49	2	2014	1	0	0	0	1	4357	8879352	2014	1	1	1	0	0	0	0	0	0	1	0	1	0	1	26.3039
78000	78000	2	1	2	1	1	12	65	7	2007	0	0	0	0	0	2305	6114	2007
496000	276000	3	1	2	1	1	9	65	3	2014	1	0	0	0	1	67	1842	2014	0	0	0	0	0	0	0	0	0	0	0	0	0	0	5.71882
324000	204000	5	1	1	1	1	12	54	7	2014	0	0	0	0	0	1749	2712	2014	0	0	0	0	0	0	0	0	0	0	0	0	0	0
470000	300000	2	1	2	1	1	9	65	7	2011	0	0	0	0	0	1244	3555	2011	0	0	0	0	0	0	0	0	0	0	0	0	0	0
140000	90000	1	1	1	1	1	9	65	5	2007	1	0	0	0	1	3506	2671	2007															4.75142
88000	88000	1	1	1	1	1	9	65	3	2011	1	0	0	0	1	2377	2548	2011	0	0	0	0	0	0	0	0	0	0	0	0	0	0	3.82371
322500	322500	2	1	2	1	1	13	38	2	2010	0	0	1	0	3	1618	1235	2010	1	1	1	0	0	0	1	0	1	1	0	1	0	1	85.9611
110000	110000	1	1	1	1	1	9	65	6	2011	0	0	0	0	0	2377	289	2011	0	0	0	0	0	0	0	0	0	0	0	0	0	0
125000	125000	2	1	2	1	1	13	48	3	2011	1	0	0	0	1	1628	3403	2011	1	0	0	0	1	0	1	0	1	1	0	0	1	1	34.0988
110000	110000	4	1	2	1	1	9	39	7	2007	0	0	0	0	0	1322	11781	2007
100000	382500	1	1	1	1	1	9	65	6	2014	0	0	0	0	0	587	380	2014	0	0	0	0	0	0	0	0	0	0	0	0	0	0
120000	275000	1	1	2	1	1	9	65	3	2010	0	0	0.733333	0.266667	3	1700	255	2010	1	0	0	0	1	0	1	0	1	1	0	0	1	1	17.656
322500	322500	3	1	2	1	1	12	50	3	2014	0	0	0	1	4	477	5385	2014	0	0	0	0	0	0	0	0	0	0	0	0	0	0	1.24611
641500	461500	4	1	2	1	1	12	35	6	2014	0	0	0	0	0	57	2134	2014	0	0	0	0	0	0	0	0	0	0	0	0	0	0
450000	200000	1	1	2	1	1	9	65	6	2014	0	0	0	0	0	957	1348	2014	0	0	0	0	0	0	0	0	0	0	0	0	0	0
200000	200000	1	1	2	1	1	10	44	3	2011	1	0	0	0	1	1628	2913	2011	0	0	0	0	0	0	0	0	0	0	0	0	0	0	0.242179
665000	565000	5	1	2	1	1	12	53	7	2014	0	0	0	0	0	2671	3637	2014	0	0	0	0	0	0	0	0	0	0	0	0	0	0
361000	361000	5	1	2	1	1	9	44	1	2008	0	1	0	0	2	1834	16	2008															72.5317
200000	200000	4	1	1	1	1	9	57	3	2011	1	0	0	0	1	2377	177	2011	0	0	0	0	0	0	0	0	0	0	0	0	0	0	9.61248
300000	300000	2	1	1	1	1	12	46	3	2011	1	0	0	0	1	2377	2754	2011	0	0	0	0	0	0	0	0	0	0	0	0	0	0	2.86767
266667	266667	4	1	2	1	1	10	55	3	2010	1	0	0	0	1	945	1230	2010	0	0	0	0	0	0	0	0	0	0	0	0	0	0	11.2017
300000	300000	1	1	1	1	1	17	49	6	2011	0	0	0	0	0	1523	606	2011	0	0	0	0	0	0	0	0	0	0	0	0	0	0
400000	400000	3	1	2	1	1	13	39	7	2007	0	0	0	0	0	1322	10163	2007
260000	180000	3	1	2	1	1	9	48	3	2008	1	0	0	0	1	2667	226	2008
430000	430000	2	1	2	1	1	9	65	7	2011	0	0	0	0	0	1113	1015	2011	0	0	0	0	0	0	0	0	0	0	0	0	0	0
412000	237000	2	1	1	1	1	9	65	6	2014	0	0	0	0	0	590	5331	2014	0	0	0	0	0	0	0	0	0	0	0	0	0	0
235000	125000	2	1	2	1	1	9	65	4	2011	0	0	0	1	4	1601	2893	2011	1	0	0	0	0	0	1	0	1	0	0	0	0	0	35.1717
175000	75000	5	1	2	1	1	12	44	5	2010	1	0	0	0	1	664	1457	2010	1	0	0	0	0	0	0	0	0	0	0	0	0	0	10.0529
700000	700000	1	1	1	1	1	12	52	7	2014	0	0	0	0	0	131	102310	2014	0	0	0	0	0	0	0	0	0	0	0	0	0	0
212500	212500	1	1	2	1	1	12	24	3	2009	1	0	0	0	1	1368	359	2009															6.85822
169000	169000	2	1	2	1	1	9	64	6	2010	0	0	0	0	0	1710	131	2010	0	0	0	0	0	0	0	0	0	0	0	0	0	0
710000	530000	5	1	1	1	1	12	39	2	2014	0	0	1	0	3	4916	5280	2014	1	1	0	1	0	1	0	1	1	0	1	1	1	1	815.089
345000	220000	1	1	2	1	1	13	65	7	2014	0	0	0	0	0	948	3605	2014	0	0	0	0	0	0	0	0	0	0	0	0	0	0
290000	290000	5	1	2	1	1	9	40	3	2008	1	0	0	0	1	1382	344	2008
278000	200000	1	1	2	1	1	9	61	7	2007	0	0	0	0	0	2305	11888	2007
410000	310000	5	1	1	1	1	11	55	3	2011	1	0	0	0	1	2157	276	2011	0	0	0	0	0	0	0	0	0	0	0	0	0	0	12.1089
150000	100000	1	1	1	1	1	9	65	4	2014	1	0	0	0	1	6058	101778	2014	1	0	0	0	0	0	1	0	1	0	0	0	0	0	4.71047
425000	375000	2	1	1	1	1	9	65	6	2011	0	0	0	0	0	2157	2295	2011	0	0	0	0	0	0	0	0	0	0	0	0	0	0
325000	200000	1	1	1	1	1	9	65	6	2011	0	0	0	0	0	2916	472	2011	0	0	0	0	0	0	0	0	0	0	0	0	0	0
173333	173333	1	1	2	1	1	12	65	4	2007	1	0	0	0	1	1322	6131	2007															11.1153
506500	506500	3	1	1	1	1	12	26	3	2014	1	0	0	0	1	450	2657	2014	0	0	0	0	0	0	0	0	0	0	0	0	0	0	6.69941
353082	103082	2	1	1	1	1	9	65	6	2014	0	0	0	0	0	1051	3034	2014	0	0	0	0	0	0	0	0	0	0	0	0	0	0
100000	352738	1	1	1	1	1	9	58	6	2011	0	0	0	0	0	2916	2590	2011	0	0	0	0	0	0	0	0	0	0	0	0	0	0
350000	250000	2	1	2	1	1	12	52	6	2011	0	0	0	0	0	1244	1401	2011	0	0	0	0	0	0	0	0	0	0	0	0	0	0
280000	595731	5	1	2	1	1	12	47	7	2011	0	0	0	0	0	1509	3507	2011	0	0	0	0	0	0	0	0	0	0	0	0	0	0
720000	370000	2	1	1	1	1	16	48	6	2014	0	0	0	0	0	389	2654	2014	0	0	0	0	0	0	0	0	0	0	0	0	0	0
428600	358600	3	1	1	1	1	12	44	2	2014	0.0344954	0	0	0.965505	4	2282	2741	2014	0	0	0	0	0	0	0	0	0	0	0	0	0	0	116.941
310000	310000	4	1	2	1	1	9	37	3	2009	1	0	0	0	1	1368	2332	2009
380000	230000	1	1	2	1	1	12	65	6	2010	0	0	0	0	0	1927	1633	2010	0	0	0	0	0	0	0	0	0	0	0	0	0	0
227833	177833	1	1	2	1	1	9	65	6	2007	0	0	0	0	0	2305	10116	2007
380000	380000	3	1	1	1	1	12	25	3	2014	1	0	0	0	1	751	3338	2014	0	0	0	0	0	0	0	0	0	0	0	0	0	0	0.789714
300000	150000	3	1	2	1	1	12	50	3	2007	1	0	0	0	1	385	11105	2007															13.658
654000	554000	3	1	2	1	1	12	44	6	2014	0	0	0	0	0	292	1461	2014	0	0	0	0	0	0	0	0	0	0	0	0	0	0
389000	189000	1	1	1	1	1	9	65	6	2014	0	0	0	0	0	1892	1798	2014	0	0	0	0	0	0	0	0	0	0	0	0	0	0
319000	279000	3	1	1	1	1	11	60	6	2011	0	0	0	0	0	2916	417	2011	0	0	0	0	0	0	0	0	0	0	0	0	0	0
230000	230000	5	1	2	1	1	11	55	2	2011	1	0	0	0	1	1628	2156	2011	0	0	0	0	0	0	0	0	0	0	0	0	0	0	57.0377
111000	81000	3	1	1	1	1	9	65	4	2007	1	0	0	0	1	3118	4479	2007															2.24728
500000	500000	3	1	1	1	1	9	61	6	2011	0	0	0	0	0	1523	2467	2011	0	0	0	0	0	0	0	0	0	0	0	0	0	0
300000	300000	4	1	2	1	1	15	49	3	2008	1	0	0	0	1	1382	1247	2008															3.21059
270000	270000	3	1	1	1	1	12	27	2	2007	0.438156	0.561844	0	0	1	2737	3411	2007															101.684
370000	290000	2	1	1	1	1	12	47	6	2011	0	0	0	0	0	2157	273	2011	0	0	0	0	0	0	0	0	0	0	0	0	0	0
440000	340000	4	1	2	1	1	9	58	6	2008	0	0	0	0	0	2360	545	2008
182500	160000	3	1	2	1	1	10	58	7	2008	0	0	0	0	0	2667	232	2008
510000	390000	3	1	1	1	1	12	51	3	2011	1	0	0	0	1	2506	2339	2011	0	0	0	0	0	0	0	0	0	0	0	0	0	0	101.31
336000	236000	4	1	1	1	1	10	58	3	2014	1	0	0	0	1	338	255	2014	0	0	0	0	0	0	0	0	0	0	0	0	0	0	18.2679
400000	400000	3	1	1	1	1	12	28	3	2014	1	0	0	0	1	751	3345	2014	0	0	0	0	0	0	0	0	0	0	0	0	0	0	2.33646
665000	540000	2	1	1	1	1	12	61	3	2011	1	0	0	0	1	2157	2741	2011	0	0	0	0	0	0	0	0	0	0	0	0	0	0	8.04568
200000	200000	3	1	1	1	1	9	56	3	2011	1	0	0	0	1	2377	2311	2011	0	0	0	0	0	0	0	0	0	0	0	0	0	0	7.56178
315000	315000	2	1	2	1	1	12	50	3	2010	1	0	0	0	1	1185	1490	2010	0	0	0	0	0	0	0	0	0	0	0	0	0	0	11.5864
285000	225000	3	1	2	1	1	9	61	2	2010	0	0	1	0	3	1554	1818	2010	1	1	0	1	0	0	0	0	0	0	1	1	0	1	138.716
700000	500000	4	1	1	1	1	12	43	6	2014	0	0	0	0	0	4432	6419351	2014	0	0	0	0	0	0	0	0	0	0	0	0	0	0
700000	450000	1	1	1	1	1	17	65	1	2014	0	0	1	0	3	193	1557	2014	0	0	0	0	0	0	0	0	0	0	0	0	0	0	408.371
240000	240000	3	1	2	1	1	9	59	7	2010	0	0	0	0	0	1649	1250	2010	0	0	0	0	0	0	0	0	0	0	0	0	0	0
216250	66250	5	1	1	1	1	9	64	3	2007	1	0	0	0	1	3506	2741	2007															12.3875
314977	164977	3	1	1	1	1	12	56	3	2014	0.500885	0	0	0.499115	1	1118	103190	2014	1	0	0	0	1	0	1	0	1	1	0	0	1	1	21.3464
105000	105000	2	1	2	1	1	9	65	6	2008	0	0	0	0	0	1382	993	2008
374000	374000	2	1	1	1	1	12	65	7	2011	0	0	0	0	0	1523	2476	2011	0	0	0	0	0	0	0	0	0	0	0	0	0	0
422250	380917	3	1	1	1	1	12	43	3	2007	1	0	0	0	1	1759	1020	2007															12.584
346898	256898	4	1	1	1	1	9	65	6	2011	0	0	0	0	0	2157	413	2011	0	0	0	0	0	0	0	0	0	0	0	0	0	0
650000	650000	2	1	2	1	1	12	45	6	2014	0	0	0	0	0	1428	103923	2014	0	0	0	0	0	0	0	0	0	0	0	0	0	0
180000	180000	4	1	2	1	1	10	52	3	2008	1	0	0	0	1	3784	33	2008
271936	211936	3	1	1	1	1	9	34	7	2014	0	0	0	0	0	2191	2739	2014	0	0	0	0	0	0	0	0	0	0	0	0	0	0
550000	500000	5	1	1	1	1	9	58	3	2014	1	0	0	0	1	1917	3091	2014	0	0	0	0	0	0	0	0	0	0	0	0	0	0	15.9125
250000	429500	2	1	2	1	1	12	65	6	2014	0	0	0	0	0	549	1400	2014	0	0	0	0	0	0	0	0	0	0	0	0	0	0
655921	655921	5	1	2	1	1	9	46	3	2014	0.304012	0	0	0.695988	4	22	1387	2014	0	0	0	0	0	0	0	0	0	0	0	0	0	0	50.9781
700000	700000	2	1	1	1	1	13	45	3	2014	0	0	0	1	4	2008	1672	2014	0	0	0	0	0	0	0	0	0	0	0	0	0	0	122.376
668000	568000	5	1	1	1	1	12	25	3	2014	0	0	1	0	3	1486	120	2014	1	0	0	0	1	0	1	0	1	1	0	0	1	1	2.70932
200000	200000	2	1	1	1	1	14	46	5	2011	0.477746	0	0	0.522254	1	2377	2770	2011	1	0	0	0	1	0	1	0	1	1	0	0	1	1	96.6123
40000	20000	1	1	1	1	1	9	65	1	2007	1	0	0	0	1	2886	1801	2007															14.2197
929000	579000	3	1	2	1	1	9	65	6	2014	0	0	0	0	0	42	1338	2014	0	0	0	0	0	0	0	0	0	0	0	0	0	0
418000	418000	5	1	2	1	1	9	49	3	2008	1	0	0	0	1	1834	1255	2008
281500	211500	4	1	1	1	1	14	45	3	2007	1	0	0	0	1	3118	4494	2007															7.79888
412500	412500	5	1	2	1	1	13	47	2	2010	0.668538	0.195263	0	0.136199	1	1618	1255	2010	1	1	1	0	0	0	0	0	0	1	0	1	0	1	51.6927
926667	926667	2	1	2	1	1	15	30	5	2014	0	1	0	0	2	1872	4369	2014	1	0	0	0	0	0	0	1	1	0	0	0	0	0	110.452
494600	494600	5	1	2	1	1	12	29	3	2009	1	0	0	0	1	1368	241	2009
200000	200000	3	1	2	1	1	15	31	6	2011	0	0	0	0	0	1628	2111	2011	0	0	0	0	0	0	0	0	0	0	0	0	0	0
427311	307311	5	1	2	1	1	9	52	3	2008	1	0	0	0	1	2360	1149	2008															2.18817
262760	262760	2	1	2	1	1	10	65	5	2007	1	0	0	0	1	2305	5995	2007															13.2046
455000	230000	2	1	2	1	1	17	65	3	2009	1	0	0	0	1	1071	2707	2009															6.55852
500000	500000	2	1	1	1	1	15	65	3	2011	1	0	0	0	1	1523	259	2011	0	0	0	0	0	0	0	0	0	0	0	0	0	0	6.1099
439066	439066	5	1	1	1	1	9	59	3	2011	1	0	0	0	1	2157	2555	2011	1	0	0	0	1	0	1	0	1	1	0	0	1	1	59.834
655250	525250	3	1	2	1	1	12	48	6	2011	0	0	0	0	0	1244	2872	2011	0	0	0	0	0	0	0	0	0	0	0	0	0	0
170000	170000	5	1	2	1	1	9	39	3	2010	1	0	0	0	1	1001	457	2010	0	0	0	0	0	0	0	0	0	0	0	0	0	0	0.556499
630000	630000	2	1	2	1	1	12	59	2	2014	0.0206346	0.327152	0.652213	0	3	2835	3897	2014	1	1	1	0	1	0	1	0	1	1	0	1	1	1	23.9196
370000	370000	5	1	2	1	1	9	48	7	2008	0	0	0	0	0	1834	112	2008
375000	255000	1	1	2	1	1	9	65	3	2007	0.625926	0	0	0.374074	1	2305	11344	2007															2.52445
433333	433333	2	1	2	1	1	16	52	3	2011	1	0	0	0	1	1113	3281	2011	0	0	0	0	0	0	0	0	0	0	0	0	0	0	48.4358
410000	410000	5	1	2	1	1	10	53	3	2009	1	0	0	0	1	1368	544	2009
908290	758290	3	1	2	1	1	9	63	3	2014	1	0	0	0	1	450	5384	2014	0	0	0	0	0	0	0	0	0	0	0	0	0	0	2.80376
405000	405000	1	1	2	1	1	11	50	6	2011	0	0	0	0	0	1113	2093	2011	0	0	0	0	0	0	0	0	0	0	0	0	0	0
620000	470000	2	1	1	1	1	11	63	3	2011	1	0	0	0	1	2157	569	2011	0	0	0	0	0	0	0	0	0	0	0	0	0	0	0.47137
400000	350000	3	1	2	1	1	9	46	3	2010	1	0	0	0	1	1517	2088	2010	0	0	0	0	0	0	0	0	0	0	0	0	0	0	119.168
80000	80000	2	1	2	1	1	12	21	7	2009	0	0	0	0	0	2799	5028	2009
850000	700000	5	1	1	1	1	9	45	3	2011	1	0	0	0	1	2157	2579	2011	0	0	0	0	0	0	0	0	0	0	0	0	0	0	1.08765
465000	415000	5	1	1	1	1	9	50	7	2011	0	0	0	0	0	2157	573	2011	0	0	0	0	0	0	0	0	0	0	0	0	0	0
57000	57000	2	1	1	1	1	9	57	6	2011	0	0	0	0	0	2377	496	2011	0	0	0	0	0	0	0	0	0	0	0	0	0	0
460000	350000	4	1	1	1	1	12	47	4	2014	0.0701908	0.431603	0.498207	0	3	38	105091	2014	1	0	0	1	0	0	0	1	1	0	1	1	0	1	246.791
350000	350000	2	1	1	1	1	17	40	3	2014	0.876131	0.123869	0	0	2	3115	3067	2014	0	0	0	0	0	0	0	0	0	0	0	0	0	0	46.3781
150000	275000	1	1	2	1	1	9	65	4	2010	0	1	0	0	2	1386	1218	2010	1	0	0	0	0	0	1	0	1	0	0	0	0	0	8.61578
860000	500000	2	1	2	1	1	16	33	5	2014	0	1	0	0	2	369	2148	2014	1	0	0	0	0	0	0	0	0	0	0	0	0	0	254.729
700192	140000	2	1	1	1	1	9	65	6	2014	0	0	0	0	0	1078	101736	2014	0	0	0	0	0	0	0	0	0	0	0	0	0	0
200000	200000	2	1	1	1	1	12	60	3	2011	1	0	0	0	1	2377	415	2011	0	0	0	0	0	0	0	0	0	0	0	0	0	0	0.652591
361000	306000	4	1	2	1	1	9	53	3	2014	1	0	0	0	1	2120	4300	2014	1	0	0	0	1	0	1	0	1	1	0	0	1	1	9.83141
230000	530000	1	1	1	1	1	12	56	3	2011	1	0	0	0	1	2916	2771	2011	1	0	0	0	1	0	1	0	1	1	0	0	1	1	39.8935
410000	250000	5	1	2	1	1	9	44	3	2014	1	0	0	0	1	2469	4232	2014	0	0	0	0	0	0	0	0	0	0	0	0	0	0	2.56468
440000	220000	5	1	2	1	1	10	29	3	2011	1	0	0	0	1	1244	1650	2011	0	0	0	0	0	0	0	0	0	0	0	0	0	0	25.1611
850000	600000	2	1	2	1	1	10	65	6	2014	0	0	0	0	0	23	2131	2014	0	0	0	0	0	0	0	0	0	0	0	0	0	0
400000	400000	2	1	1	1	1	9	49	3	2014	1	0	0	0	1	2419	3140	2014	0	0	0	0	0	0	0	0	0	0	0	0	0	0	0.789836
100000	275000	2	1	2	1	1	9	65	4	2010	0	0	1	0	3	1386	1460	2010	1	0	0	0	0	0	1	0	1	0	0	0	0	0	12.3764
296000	176000	1	1	2	1	1	9	65	6	2008	0	0	0	0	0	2667	721	2008
150000	150000	1	1	1	1	1	9	55	6	2011	0	0	0	0	0	2377	31	2011	0	0	0	0	0	0	0	0	0	0	0	0	0	0
899198	899198	2	1	2	1	1	15	65	6	2014	0	0	0	0	0	1892	4383	2014	0	0	0	0	0	0	0	0	0	0	0	0	0	0
337000	97000	1	1	2	1	1	9	65	3	2007	1	0	0	0	1	63	11001	2007															0.719027
364000	364000	3	1	1	1	1	16	51	2	2011	1	0	0	0	1	1523	2817	2011	0	0	0	0	0	0	0	0	0	0	0	0	0	0	8.84148
480000	480000	4	1	2	1	1	10	59	2	2010	1	0	0	0	1	803	1029	2010	0	0	0	0	0	0	0	0	0	0	0	0	0	0	97.0073
170000	170000	4	1	2	1	1	11	40	1	2010	1	0	0	0	1	1005	1631	2010	0	0	0	0	0	0	0	0	0	0	0	0	0	0	3.28676
260000	260000	3	1	2	1	1	12	23	1	2007	1	0	0	0	1	261	11027	2007															9.43433
290000	290000	3	1	2	1	1	12	37	7	2009	0	0	0	0	0	2799	457	2009
125000	125000	3	1	1	1	1	13	19	6	2014	0	0	0	0	0	366	2954	2014	0	0	0	0	0	0	0	0	0	0	0	0	0	0
800000	641250	3	1	1	1	1	12	41	7	2014	0	0	0	0	0	345	5292	2014	0	0	0	0	0	0	0	0	0	0	0	0	0	0
641667	641667	1	1	2	1	1	18	33	1	2014	1	0	0	0	1	169	1056	2014	0	0	0	0	0	0	0	0	0	0	0	0	0	0	129.699
717500	717500	3	1	2	1	1	12	29	3	2014	1	0	0	0	1	5854	5545	2014	0	0	0	0	0	0	0	0	0	0	0	0	0	0	11.5486
216150	216150	3	1	2	1	1	9	59	7	2011	0	0	0	0	0	1628	1023	2011	0	0	0	0	0	0	0	0	0	0	0	0	0	0
464000	414000	3	1	2	1	1	13	43	2	2010	0.135332	0.864668	0	0	2	2673	2092	2010	1	1	1	0	0	0	0	0	0	1	0	1	0	1	31.5296
159000	159000	1	1	2	1	1	9	46	3	2008	1	0	0	0	1	1382	1363	2008
595000	445000	2	1	2	1	1	16	50	6	2011	0	0	0	0	0	1509	2134	2011	0	0	0	0	0	0	0	0	0	0	0	0	0	0
406334	406334	5	1	2	1	1	9	47	1	2010	0	0	1	0	3	750	864	2010	0	0	0	0	0	0	0	0	0	0	0	0	0	0	12.8801
120000	120000	1	1	2	1	1	9	65	7	2011	0	0	0	0	0	1628	1041	2011	0	0	0	0	0	0	0	0	0	0	0	0	0	0
230000	230000	3	1	1	1	1	9	55	3	2011	1	0	0	0	1	2377	2226	2011	0	0	0	0	0	0	0	0	0	0	0	0	0	0	0.870122
275561	275561	2	1	1	1	1	9	65	3	2007	0	0	1	0	3	2467	4773	2007															18.3211
496667	356667	5	1	2	1	1	16	50	4	2014	0.113818	0.886182	0	0	2	504	4262	2014	1	0	0	0	0	0	0	1	1	0	0	0	0	0	66.3029
210000	90000	3	1	2	1	1	9	37	3	2011	1	0	0	0	1	1509	1626	2011	0	0	0	0	0	0	0	0	0	0	0	0	0	0	29.2916
452000	352000	2	1	1	1	1	12	65	6	2011	0	0	0	0	0	2157	2483	2011	0	0	0	0	0	0	0	0	0	0	0	0	0	0
252000	200000	3	1	1	1	1	15	37	3	2007	0.0681547	0	0	0.931845	4	3118	4879	2007															21.0999
490417	340417	2	1	2	1	1	12	59	6	2014	0	0	0	0	0	585	1480	2014	0	0	0	0	0	0	0	0	0	0	0	0	0	0
380000	300000	5	1	2	1	1	12	35	6	2007	0	0	0	0	0	2305	11158	2007
700000	500000	2	1	1	1	1	14	65	7	2014	0	0	0	0	0	595	2644	2014	0	0	0	0	0	0	0	0	0	0	0	0	0	0
510000	360000	1	1	1	1	1	9	57	7	2014	0	0	0	0	0	294	105053	2014	0	0	0	0	0	0	0	0	0	0	0	0	0	0
461228	461228	5	1	2	1	1	13	43	6	2009	0	0	0	0	0	1368	2575	2009
220000	150000	4	1	2	1	1	12	39	1	2011	0	0	1	0	3	1509	3435	2011	1	1	0	1	0	0	0	0	0	0	1	1	0	1	52.7344
108818	108818	2	1	1	1	1	9	47	2	2007	1	0	0	0	1	172	4898	2007															75.0103
240000	140000	1	1	2	1	1	9	65	2	2007	1	0	0	0	1	2305	5972	2007															94.8521
270000	270000	2	1	2	1	1	12	37	7	2011	0	0	0	0	0	1628	1563	2011	0	0	0	0	0	0	0	0	0	0	0	0	0	0
410000	320000	2	1	2	1	1	15	48	4	2007	0.206676	0	0.117584	0.675741	1	2305	10168	2007															42.0316
280000	280000	2	1	2	1	1	9	65	3	2008	1	0	0	0	1	1382	1029	2008															12.8376
340000	270000	3	1	1	1	1	9	53	6	2007	0	0	0	0	0	2737	2900	2007
232000	232000	2	1	1	1	1	17	26	5	2014	1	0	0	0	1	1174	103357	2014	0	0	0	0	0	0	0	0	0	0	0	0	0	0
420000	280000	2	1	2	1	1	9	50	7	2010	0	0	0	0	0	1125	1253	2010	0	0	0	0	0	0	0	0	0	0	0	0	0	0
635000	535000	5	1	2	1	1	9	47	5	2014	1	0	0	0	1	97	1171	2014	0	0	0	0	0	0	0	0	0	0	0	0	0	0
672731	672731	4	1	1	1	1	17	38	5	2014	0	1	0	0	2	1021	102995	2014	1	0	0	0	0	0	0	1	1	0	0	0	0	0	51.1135
101000	21000	3	1	1	1	1	9	43	3	2011	1	0	0	0	1	2916	619	2011	0	0	0	0	0	0	0	0	0	0	0	0	0	0	5.40737
420000	420000	3	1	2	1	1	12	51	2	2010	0.799217	0	0.200783	0	1	840	1801	2010	0	0	0	0	0	0	0	0	0	0	0	0	0	0	114.535
250000	250000	1	1	1	1	1	12	22	3	2007	1	0	0	0	1	1759	2081	2007															38.1658
410500	310500	2	1	1	1	1	9	65	6	2014	0	0	0	0	0	971	102885	2014	0	0	0	0	0	0	0	0	0	0	0	0	0	0
340000	340000	2	1	2	1	1	13	23	3	2008	1	0	0	0	1	1834	3171	2008
370000	370000	2	1	2	1	1	12	51	3	2010	1	0	0	0	1	825	246	2010	0	0	0	0	0	0	0	0	0	0	0	0	0	0	7.94452
567053	417053	2	1	2	1	1	9	65	6	2014	0	0	0	0	0	4433	5375	2014	0	0	0	0	0	0	0	0	0	0	0	0	0	0
130000	620000	1	1	2	1	1	12	57	3	2010	1	0	0	0	1	691	483	2010	0	0	0	0	0	0	0	0	0	0	0	0	0	0	1.97691
399667	399667	5	1	2	1	1	12	34	3	2010	1	0	0	0	1	919	1198	2010	0	0	0	0	0	0	0	0	0	0	0	0	0	0	8.30304
568000	568000	5	1	2	1	1	9	38	3	2014	1	0	0	0	1	2278	4294	2014	0	0	0	0	0	0	0	0	0	0	0	0	0	0	8.55744
222500	172500	3	1	1	1	1	12	37	3	2007	1	0	0	0	1	3118	4657	2007															7.34093
190000	190000	1	1	2	1	1	11	47	6	2009	0	0	0	0	0	2799	66	2009
584000	434000	5	1	2	1	1	12	65	3	2014	0	0	0	1	4	1400	5373	2014	0	0	0	0	0	0	0	0	0	0	0	0	0	0	2.36951
610000	360000	2	1	2	1	1	10	65	2	2014	0.663335	0.336665	0	0	1	1410	1152	2014	1	1	1	0	0	0	0	0	0	1	0	1	0	1	45.6001
250000	250000	4	1	2	1	1	14	22	6	2014	0	0	0	0	0	356	1473	2014	0	0	0	0	0	0	0	0	0	0	0	0	0	0
292000	142000	2	1	1	1	1	9	65	4	2014	0	0	0	1	4	463	103487	2014	1	0	0	0	0	0	1	0	1	0	0	0	0	0	17.6559
320000	220000	3	1	2	1	1	9	64	3	2010	1	0	0	0	1	1443	2041	2010	0	0	0	0	0	0	0	0	0	0	0	0	0	0	4.76671
434167	434167	4	1	1	1	1	12	37	1	2014	1	0	0	0	1	428	3469	2014	1	1	1	0	0	0	0	0	0	1	0	1	0	1	46.1731
590000	490000	4	1	1	1	1	12	65	3	2014	1	0	0	0	1	1201	101716	2014	0	0	0	0	0	0	0	0	0	0	0	0	0	0	1.71688
169000	169000	2	1	2	1	1	9	65	6	2010	0	0	0	0	0	1687	1195	2010	0	0	0	0	0	0	0	0	0	0	0	0	0	0
408000	408000	3	1	2	1	1	9	55	2	2011	1	0	0	0	1	1113	917	2011	1	1	0	1	0	0	0	0	0	0	1	1	0	1	121.813
477833	417833	5	1	1	1	1	12	19	7	2011	0	0	0	0	0	2157	2602	2011	0	0	0	0	0	0	0	0	0	0	0	0	0	0
356667	356667	1	1	2	1	1	13	31	4	2011	0.431015	0	0.568985	0	1	1113	834	2011	1	0	0	0	0	0	0	1	1	0	0	0	0	0	144.267
414000	264000	1	1	2	1	1	9	65	7	2014	0	0	0	0	0	1102	2138	2014	0	0	0	0	0	0	0	0	0	0	0	0	0	0
500000	400000	2	1	1	1	1	9	65	6	2011	0	0	0	0	0	2916	2779	2011	0	0	0	0	0	0	0	0	0	0	0	0	0	0
235000	235000	3	1	2	1	1	12	28	3	2011	1	0	0	0	1	1628	2139	2011	0	0	0	0	0	0	0	0	0	0	0	0	0	0	6.9842
424167	424167	5	1	2	1	1	12	44	4	2008	1	0	0	0	1	1834	2007	2008
240000	140000	4	1	2	1	1	10	47	1	2008	1	0	0	0	1	2667	51	2008															12.5673
300000	300000	1	1	2	1	1	12	28	6	2011	0	0	0	0	0	1628	2072	2011	0	0	0	0	0	0	0	0	0	0	0	0	0	0
250000	250000	5	1	2	1	1	13	32	3	2008	1	0	0	0	1	1382	346	2008
415000	225000	2	1	2	1	1	9	65	7	2011	0	0	0	0	0	1244	1561	2011	0	0	0	0	0	0	0	0	0	0	0	0	0	0
326000	186000	5	1	2	1	1	9	65	1	2010	0	0	1	0	3	1333	327	2010	1	1	1	0	0	0	0	0	0	1	0	1	0	1	17.3379
230000	230000	5	1	1	1	1	9	63	3	2007	0	0	1	0	3	2737	3714	2007															3.85066
150000	100000	1	1	2	1	1	9	65	6	2009	0	0	0	0	0	3554	554	2009
400000	300000	4	1	2	1	1	9	56	7	2007	0	0	0	0	0	385	12088	2007
80000	40000	4	1	1	1	1	10	54	6	2007	0	0	0	0	0	3506	4024	2007
310000	240000	2	1	2	1	1	10	53	4	2008	0.382463	0.617537	0	0	1	2360	947	2008															14.5713
110000	110000	1	1	1	1	1	16	46	5	2007	1	0	0	0	1	2737	3716	2007															55.6882
525000	445000	3	1	2	1	1	9	35	3	2014	1	0	0	0	1	36	1170	2014	1	0	0	0	1	0	1	0	1	1	0	0	1	1	5.57856
78000	78000	1	1	1	1	1	9	65	6	2011	0	0	0	0	0	2377	2746	2011	0	0	0	0	0	0	0	0	0	0	0	0	0	0
445000	195000	2	1	1	1	1	9	65	6	2011	0	0	0	0	0	2157	2778	2011	0	0	0	0	0	0	0	0	0	0	0	0	0	0
200000	200000	3	1	2	1	1	9	42	3	2007	1	0	0	0	1	1322	12095	2007															11.8127
200000	200000	4	1	2	1	1	9	33	3	2007	1	0	0	0	1	1322	12100	2007															8.18496
420000	300000	4	1	2	1	1	10	47	2	2010	0.333165	0.666835	0	0	1	1267	1878	2010	0	0	0	0	0	0	0	0	0	0	0	0	0	0	69.5536
625000	625000	1	1	2	1	1	12	34	3	2014	1	0	0	0	1	6758	5395	2014	0	0	0	0	0	0	0	0	0	0	0	0	0	0	11.7442
150000	90000	1	1	1	1	1	10	65	7	2007	0	0	0	0	0	539	2142	2007
600000	500000	3	1	1	1	1	9	47	3	2014	0	0.402166	0.597834	0	3	645	103271	2014	1	0	0	0	1	0	1	0	1	1	0	0	1	1	17.3922
140000	140000	1	1	1	1	1	12	56	6	2007	0	0	0	0	0	5887	16213	2007
280000	220000	3	1	1	1	1	9	50	2	2014	0	1	0	0	2	1456	5132396	2014	1	1	1	0	0	0	0	0	0	1	0	1	0	1	33.0939
365000	305000	3	1	2	1	1	10	47	3	2007	1	0	0	0	1	2305	12105	2007															1.86947
200000	424000	4	1	2	1	1	12	41	3	2010	1	0	0	0	1	651	1925	2010	0	0	0	0	0	0	0	0	0	0	0	0	0	0	5.04076
250000	250000	2	1	2	1	1	16	30	1	2010	1	0	0	0	1	1005	471	2010	0	0	0	0	0	0	0	0	0	0	0	0	0	0	14.633
465000	465000	4	1	2	1	1	11	46	3	2011	1	0	0	0	1	1113	4005	2011	0	0	0	0	0	0	0	0	0	0	0	0	0	0	21.4091
395583	245583	3	1	2	1	1	12	42	3	2007	1	0	0	0	1	63	11181	2007															3.08575
440000	340000	3	1	2	1	1	9	48	7	2014	0	0	0	0	0	96	1184	2014	0	0	0	0	0	0	0	0	0	0	0	0	0	0
625000	625000	4	1	1	1	1	12	33	6	2014	0	0	0	0	0	450	102944	2014	0	0	0	0	0	0	0	0	0	0	0	0	0	0
201776	201776	3	1	2	1	1	10	37	7	2010	0	0	0	0	0	1748	1983	2010	0	0	0	0	0	0	0	0	0	0	0	0	0	0
231000	231000	5	1	1	1	1	10	26	3	2011	1	0	0	0	1	2377	360	2011	0	0	0	0	0	0	0	0	0	0	0	0	0	0	6.1686
395833	395833	4	1	1	1	1	15	32	3	2007	1	0	0	0	1	196	1753	2007															82.6935
605000	485000	5	1	2	1	1	12	52	3	2014	1	0	0	0	1	321	1352	2014	0	0	0	0	0	0	0	0	0	0	0	0	0	0	10.5699
350000	350000	5	1	2	1	1	9	63	2	2011	0.0974349	0.820648	0	0.0819171	2	1113	2145	2011	1	1	1	0	0	0	0	0	0	1	0	1	0	1	36.5484
545000	545000	1	1	1	1	1	12	50	6	2014	0	0	0	0	0	559	105129	2014	0	0	0	0	0	0	0	0	0	0	0	0	0	0
765000	565000	3	1	2	1	1	9	65	6	2014	0	0	0	0	0	158	2299	2014	0	0	0	0	0	0	0	0	0	0	0	0	0	0
385833	325833	3	1	2	1	1	10	65	4	2007	1	0	0	0	1	2305	11154	2007															6.29094
170000	90000	2	1	2	1	1	9	65	7	2014	0	0	0	0	0	11380	5380	2014	0	0	0	0	0	0	0	0	0	0	0	0	0	0
125000	125000	2	1	2	1	1	10	32	6	2007	0	0	0	0	0	261	11495	2007
200000	100000	1	1	2	1	1	9	65	7	2010	0	0	0	0	0	2023	216	2010	0	0	0	0	0	0	0	0	0	0	0	0	0	0
400000	250000	3	1	1	1	1	9	65	3	2011	1	0	0	0	1	2157	2615	2011	0	0	0	0	0	0	0	0	0	0	0	0	0	0	0.435061
252500	152500	2	1	2	1	1	9	65	6	2007	0	0	0	0	0	2305	11408	2007
505000	455000	5	1	1	1	1	9	43	3	2014	0.0576386	0	0.942361	0	3	758	101603	2014	1	0	0	0	0	1	0	1	1	0	1	0	1	1	90.363
599154	238220	4	1	1	1	1	10	27	7	2014	0	0	0	0	0	3004	5288	2014	0	0	0	0	0	0	0	0	0	0	0	0	0	0
354217	294217	3	1	2	1	1	9	63	3	2014	1	0	0	0	1	291	2290	2014	0	0	0	0	0	0	0	0	0	0	0	0	0	0	3.32043
454167	354167	4	1	1	1	1	9	43	7	2014	0	0	0	0	0	2261	103150	2014	0	0	0	0	0	0	0	0	0	0	0	0	0	0
483000	413000	2	1	1	1	1	9	65	3	2014	1	0	0	0	1	221	241	2014	0	0	0	0	0	0	0	0	0	0	0	0	0	0	4.66605
241190	221190	4	1	1	1	1	11	35	3	2007	1	0	0	0	1	2886	1671	2007															10.9128
130000	30000	1	1	2	1	1	9	65	6	2010	0	0	0	0	0	1903	1180	2010	0	0	0	0	0	0	0	0	0	0	0	0	0	0
121833	81833.3	2	1	1	1	1	10	52	3	2007	1	0	0	0	1	3506	3016	2007															1.83051
496469	496469	2	1	2	1	1	9	65	7	2011	0	0	0	0	0	1113	2096	2011	0	0	0	0	0	0	0	0	0	0	0	0	0	0
210000	210000	5	1	2	1	1	9	39	3	2008	1	0	0	0	1	1382	111	2008															10.698
155000	95000	1	1	2	1	1	9	65	6	2011	0	0	0	0	0	1601	2937	2011	0	0	0	0	0	0	0	0	0	0	0	0	0	0
353333	353333	3	1	2	1	1	12	41	3	2010	1	0	0	0	1	919	125	2010	0	0	0	0	0	0	0	0	0	0	0	0	0	0	6.06121
650000	450000	4	1	1	1	1	12	40	4	2014	0	1	0	0	2	13149	1767	2014	1	0	0	0	0	0	1	0	1	0	0	0	0	0	9.28271
500000	400000	2	1	1	1	1	14	28	2	2014	0.711574	0.288426	0	0	1	941	4441	2014	1	1	1	0	0	0	0	0	0	1	0	1	0	1	92.6886
191000	121000	2	1	1	1	1	9	65	7	2014	0	0	0	0	0	1716	1741	2014	0	0	0	0	0	0	0	0	0	0	0	0	0	0
351167	351167	3	1	2	1	1	9	27	2	2010	1	0	0	0	1	1618	1176	2010	1	1	0	1	0	0	0	0	0	0	1	1	0	1	83.8176
395000	285000	3	1	1	1	1	9	47	2	2014	0.0212667	0	0.978733	0	3	13149	436	2014	1	1	1	0	0	0	0	0	0	1	0	1	0	1	27.8546
220000	220000	1	1	2	1	1	13	61	6	2011	0	0	0	0	0	1628	3262	2011	0	0	0	0	0	0	0	0	0	0	0	0	0	0
190000	380000	2	1	2	1	1	12	65	3	2007	1	0	0	0	1	63	10564	2007															2.64413
345000	345000	2	1	2	1	1	12	45	3	2007	1	0	0	0	1	2305	6014	2007															1.43805
225300	175300	5	1	1	1	1	10	48	3	2011	1	0	0	0	1	2916	2452	2011	0	0	0	0	0	0	0	0	0	0	0	0	0	0	8.87625
331500	331500	5	1	2	1	1	12	45	2	2007	1	0	0	0	1	3950	15800	2007															74.1591
215000	120000	5	1	2	1	1	9	65	3	2007	1	0	0	0	1	2305	10259	2007															11.0778
100000	500000	2	1	1	1	1	10	65	6	2011	0	0	0	0	0	2916	208	2011	0	0	0	0	0	0	0	0	0	0	0	0	0	0
284167	284167	5	1	2	1	1	10	38	1	2010	0	0	1	0	3	1039	1612	2010	1	1	1	0	0	0	0	0	0	1	0	1	0	1	5.29758
400667	250667	4	1	1	1	1	9	41	4	2011	1	0	0	0	1	2157	796	2011	1	0	0	0	0	0	1	0	1	0	0	0	0	0	34.6748
364000	294000	1	1	2	1	1	9	65	6	2009	0	0	0	0	0	3883	943	2009
850000	600000	4	1	2	1	1	9	64	3	2014	0.934133	0.0658675	0	0	1	1783	4197	2014	1	0	0	0	0	0	1	0	1	0	0	0	0	0	32.7295
1.28333e+06	1200000	2	1	1	1	1	13	61	6	2007	0	0	0	0	0	2737	2786	2007
276000	276000	2	1	2	1	1	9	64	3	2007	1	0	0	0	1	1322	12214	2007															20.6201
448000	328000	2	1	2	1	1	9	59	6	2009	0	0	0	0	0	2393	618	2009
422500	272500	4	1	2	1	1	12	54	3	2011	1	0	0	0	1	1244	1572	2011	0	0	0	0	0	0	0	0	0	0	0	0	0	0	10.2417
437000	237000	2	1	2	1	1	9	64	6	2011	0	0	0	0	0	1244	3472	2011	0	0	0	0	0	0	0	0	0	0	0	0	0	0
495000	375000	4	1	1	1	1	12	39	7	2014	0	0	0	0	0	389	109	2014	0	0	0	0	0	0	0	0	0	0	0	0	0	0
250000	100000	1	1	2	1	1	14	43	6	2010	0	0	0	0	0	1903	367	2010	0	0	0	0	0	0	0	0	0	0	0	0	0	0
375000	375000	5	1	1	1	1	9	52	7	2011	0	0	0	0	0	1523	2761	2011	0	0	0	0	0	0	0	0	0	0	0	0	0	0
373175	173175	2	1	1	1	1	9	65	6	2011	0	0	0	0	0	2157	2787	2011	0	0	0	0	0	0	0	0	0	0	0	0	0	0
505000	325000	2	1	2	1	1	12	23	6	2011	0	0	0	0	0	1601	3654	2011	0	0	0	0	0	0	0	0	0	0	0	0	0	0
730000	550000	4	1	2	1	1	9	44	7	2014	0	0	0	0	0	365	104038	2014	0	0	0	0	0	0	0	0	0	0	0	0	0	0
250000	250000	3	1	2	1	1	12	31	3	2010	1	0	0	0	1	1001	1170	2010	0	0	0	0	0	0	0	0	0	0	0	0	0	0	8.61668
437000	337000	4	1	2	1	1	9	63	3	2010	0.769291	0	0.230709	0	1	1364	226	2010	1	0	0	0	0	0	1	0	1	0	0	0	0	0	28.002
285197	285197	3	1	2	1	1	10	45	3	2007	1	0	0	0	1	1322	12174	2007															3.55868
257316	217316	5	1	1	1	1	9	40	3	2011	1	0	0	0	1	2916	2407	2011	0	0	0	0	0	0	0	0	0	0	0	0	0	0	5.13886
850000	600000	3	1	2	1	1	12	60	3	2014	1	0	0	0	1	815	5424	2014	0	0	0	0	0	0	0	0	0	0	0	0	0	0	9.09159
652396	472396	3	1	1	1	1	9	65	6	2014	0	0	0	0	0	288	1818	2014	0	0	0	0	0	0	0	0	0	0	0	0	0	0
260000	200000	4	1	2	1	1	9	49	2	2007	0	0	1	0	3	2305	12132	2007															32.3286
500000	350000	4	1	2	1	1	12	54	3	2011	1	0	0	0	1	1244	3543	2011	0	0	0	0	0	0	0	0	0	0	0	0	0	0	30.8048
220000	220000	5	1	2	1	1	10	46	3	2007	1	0	0	0	1	2305	11535	2007															30.2121
320000	200000	5	1	2	1	1	10	41	6	2007	0	0	0	0	0	63	12196	2007
90000	352738	1	1	1	1	1	9	59	6	2011	0	0	0	0	0	2916	3964	2011	0	0	0	0	0	0	0	0	0	0	0	0	0	0
240000	185000	4	1	2	1	1	9	33	3	2007	1	0	0	0	1	63	12198	2007															3.94505
187000	150000	2	1	1	1	1	15	51	3	2007	1	0	0	0	1	3506	2404	2007															4.31416
144000	144000	5	1	1	1	1	9	42	6	2007	0	0	0	0	0	2737	2670	2007
613623	363623	3	1	2	1	1	12	52	5	2014	0.0219842	0.978016	0	0	2	2279	4203	2014	1	0	0	0	0	0	0	0	0	0	0	0	0	0	254.954
100000	100000	5	1	2	1	1	9	40	7	2007	0	0	0	0	0	1322	11378	2007
780000	630000	3	1	2	1	1	9	65	1	2014	1	0	0	0	1	3123	5581	2014	0	0	0	0	0	0	0	0	0	0	0	0	0	0	27.8372
376000	286000	3	1	2	1	1	10	56	7	2008	0	0	0	0	0	2360	3474	2008
336000	136000	1	1	2	1	1	9	65	7	2014	0	0	0	0	0	157	102135	2014	0	0	0	0	0	0	0	0	0	0	0	0	0	0
170000	170000	4	1	2	1	1	12	45	3	2008	1	0	0	0	1	1382	3397	2008
490000	490000	1	1	2	1	1	14	22	6	2007	0	0	0	0	0	93	7117	2007
577500	477500	4	1	1	1	1	12	24	6	2014	0	0	0	0	0	1856	5236	2014	0	0	0	0	0	0	0	0	0	0	0	0	0	0
438000	288000	3	1	2	1	1	9	65	7	2014	0	0	0	0	0	269	2225	2014	0	0	0	0	0	0	0	0	0	0	0	0	0	0
902500	902500	4	1	2	1	1	12	32	6	2014	0	0	0	0	0	1238	5415	2014	0	0	0	0	0	0	0	0	0	0	0	0	0	0
165000	75000	2	1	2	1	1	9	54	3	2011	1	0	0	0	1	1601	873	2011	0	0	0	0	0	0	0	0	0	0	0	0	0	0	5.64361
480000	480000	3	1	1	1	1	17	25	2	2014	0.472556	0	0.527444	0	3	1023	105146	2014	1	1	1	0	1	0	1	0	1	1	0	1	1	1	258.51
245000	195000	5	1	2	1	1	9	49	7	2010	0	0	0	0	0	1437	2069	2010	0	0	0	0	0	0	0	0	0	0	0	0	0	0
430000	280000	2	1	2	1	1	9	65	6	2011	0	0	0	0	0	1244	3626	2011	0	0	0	0	0	0	0	0	0	0	0	0	0	0
565000	565000	2	1	1	1	1	16	26	6	2014	0	0	0	0	0	323	105211	2014	0	0	0	0	0	0	0	0	0	0	0	0	0	0
700000	450000	3	1	2	1	1	9	63	3	2014	0	0	1	0	3	164	102156	2014	0	0	0	0	0	0	0	0	0	0	0	0	0	0	16.3226
460000	460000	4	1	2	1	1	12	42	3	2010	1	0	0	0	1	777	1163	2010	0	0	0	0	0	0	0	0	0	0	0	0	0	0	7.94452
210000	210000	3	1	2	1	1	10	24	2	2007	1	0	0	0	1	2305	12210	2007															51.9757
282000	232000	2	1	1	1	1	9	60	4	2014	0	1	0	0	2	1410	5132558	2014	1	0	0	0	0	0	1	0	1	0	0	0	0	0	15.2039
200000	500000	5	1	2	1	1	12	38	7	2011	0	0	0	0	0	1509	977	2011	0	0	0	0	0	0	0	0	0	0	0	0	0	0
150000	150000	1	1	2	1	1	9	65	7	2010	0	0	0	0	0	1756	180	2010	0	0	0	0	0	0	0	0	0	0	0	0	0	0
368333	238333	4	1	1	1	1	13	61	3	2007	0.575027	0	0.424973	0	1	3506	3778	2007															37.1323
464000	364000	5	1	2	1	1	12	54	6	2010	0	0	0	0	0	1919	1142	2010	0	0	0	0	0	0	0	0	0	0	0	0	0	0
385000	385000	4	1	2	1	1	12	32	4	2011	1	0	0	0	1	1113	3402	2011	1	0	0	0	0	0	0	1	1	0	0	0	0	0	78.8029
370000	180000	2	1	2	1	1	9	62	6	2011	0	0	0	0	0	1244	943	2011	0	0	0	0	0	0	0	0	0	0	0	0	0	0
227000	227000	3	1	2	1	1	12	44	3	2007	0.85204	0.14796	0	0	1	1322	10727	2007															3.70902
200000	200000	1	1	2	1	1	12	39	2	2009	1	0	0	0	1	2799	2017	2009
407083	407083	2	1	2	1	1	11	30	7	2007	0	0	0	0	0	1322	9909	2007
640000	520000	2	1	2	1	1	11	26	6	2014	0	0	0	0	0	3222	7901102	2014	0	0	0	0	0	0	0	0	0	0	0	0	0	0
534000	414000	4	1	2	1	1	12	34	2	2014	0.245306	0.754694	0	0	1	105	632	2014	1	1	1	0	0	0	0	0	0	1	0	1	0	1	206.929
192000	192000	1	1	2	1	1	10	65	3	2011	0.403057	0	0.596943	0	1	1628	3176	2011	1	0	0	0	1	0	1	0	1	1	0	0	1	1	15.1224
335500	265500	4	1	1	1	1	12	38	1	2014	1	0	0	0	1	930	188	2014	0	0	0	0	0	0	0	0	0	0	0	0	0	0	5.81655
275000	100000	3	1	1	1	1	13	42	1	2014	0.0261147	0.973885	0	0	2	183	3434	2014	1	1	1	0	0	0	0	0	0	1	0	1	0	1	502.767
175000	429500	1	1	2	1	1	12	65	3	2014	1	0	0	0	1	656	8888113	2014	0	0	0	0	0	0	0	0	0	0	0	0	0	0	1.94925
350000	250000	4	1	2	1	1	9	65	6	2008	0	0	0	0	0	2360	629	2008
275000	275000	1	1	1	1	1	14	33	2	2014	0.274844	0	0.725156	0	3	2160	5548424	2014	1	1	1	0	0	0	0	0	0	1	0	1	0	1	11.4249
326000	206000	2	1	2	1	1	13	65	2	2011	0.274117	0	0.725883	0	3	1601	1570	2011	1	1	0	1	0	0	1	0	1	0	1	1	0	1	176.954
502000	402000	2	1	1	1	1	12	42	4	2014	0	1	0	0	2	193	5326	2014	1	0	0	0	0	0	1	0	1	0	0	0	0	0	19.5928
400000	300000	3	1	1	1	1	12	39	7	2014	0	0	0	0	0	1779	5056	2014	0	0	0	0	0	0	0	0	0	0	0	0	0	0
600000	425000	3	1	2	1	1	12	65	6	2014	0	0	0	0	0	236	746	2014	0	0	0	0	0	0	0	0	0	0	0	0	0	0
334500	327000	4	1	1	1	1	9	28	6	2014	0	0	0	0	0	1721	5058	2014	0	0	0	0	0	0	0	0	0	0	0	0	0	0
632042	513000	2	1	1	1	1	11	65	1	2014	1	0	0	0	1	2229	5063	2014	0	0	0	0	0	0	0	0	0	0	0	0	0	0	3.90268
200000	200000	3	1	2	1	1	10	51	3	2009	1	0	0	0	1	2799	1603	2009															97.8175
414500	344500	5	1	1	1	1	9	65	4	2011	1	0	0	0	1	2157	2291	2011	1	0	0	0	0	0	1	0	1	0	0	0	0	0	9.30284
500000	500000	2	1	1	1	1	12	48	3	2011	1	0	0	0	1	1523	64	2011	0	0	0	0	0	0	0	0	0	0	0	0	0	0	6.33161
248000	128000	4	1	1	1	1	9	65	6	2007	0	0	0	0	0	3506	4348	2007
422000	372000	5	1	2	1	1	9	42	3	2008	1	0	0	0	1	2360	335	2008
505698	505698	2	1	2	1	1	17	58	2	2014	1	0	0	0	1	25	2163	2014	0	0	0	0	0	0	0	0	0	0	0	0	0	0	6.07248
610000	610000	4	1	2	1	1	10	19	7	2014	0	0	0	0	0	1507	1151	2014	0	0	0	0	0	0	0	0	0	0	0	0	0	0
191167	191167	4	1	1	1	1	14	26	2	2007	1	0	0	0	1	2737	4023	2007															4.90873
184000	184000	3	1	1	1	1	9	35	4	2007	1	0	0	0	1	2737	3304	2007															6.21395
200000	200000	1	1	2	1	1	9	57	7	2007	0	0	0	0	0	261	12232	2007
458123	408123	5	1	2	1	1	9	65	4	2009	0.462035	0	0.537965	0	1	2393	1075	2009															26.1944
330083	280083	5	1	1	1	1	12	43	2	2007	0.0302121	0.969788	0	0	2	3506	3645	2007															81.9014
261000	201000	5	1	1	1	1	9	65	7	2007	0	0	0	0	0	3506	3415	2007
377000	177000	5	1	1	1	1	10	47	2	2011	0.218368	0	0.781632	0	3	2157	2793	2011	1	1	0	1	1	0	1	0	1	1	1	1	1	1	121.556
279987	179987	3	1	1	1	1	10	46	3	2014	1	0	0	0	1	1315	3298	2014	0	0	0	0	0	0	0	0	0	0	0	0	0	0	0.473828
120000	90000	2	1	2	1	1	9	64	2	2007	1	0	0	0	1	2305	12257	2007															43.2035
455000	305000	3	1	1	1	1	15	42	3	2011	1	0	0	0	1	2157	227	2011	0	0	0	0	0	0	0	0	0	0	0	0	0	0	1.58252
420000	270000	2	1	2	1	1	11	65	4	2011	0	0	0	1	4	1244	1028	2011	1	0	0	0	0	0	0	1	1	0	0	0	0	0	59.8596
210000	210000	2	1	2	1	1	9	65	4	2008	0.186257	0	0.474198	0.339546	1	1487	2165	2008															27.5799
444575	294575	1	1	1	1	1	13	55	6	2014	0	0	0	0	0	6081	1695	2014	0	0	0	0	0	0	0	0	0	0	0	0	0	0
437500	337500	4	1	2	1	1	9	65	6	2011	0	0	0	0	0	1244	3562	2011	0	0	0	0	0	0	0	0	0	0	0	0	0	0
705000	505000	4	1	1	1	1	13	22	4	2014	0.0723716	0.927628	0	0	2	437	5306	2014	1	0	0	0	0	0	1	0	1	0	0	0	0	0	53.8196
421000	171000	3	1	2	1	1	14	65	3	2010	1	0	0	0	1	1288	2065	2010	0	0	0	0	0	0	0	0	0	0	0	0	0	0	2.25131
270000	220000	4	1	2	1	1	10	33	7	2007	0	0	0	0	0	2305	625	2007
597500	597500	3	1	2	1	1	9	27	7	2014	0	0	0	0	0	454	1045	2014	0	0	0	0	0	0	0	0	0	0	0	0	0	0
135000	135000	2	1	1	1	1	12	39	3	2011	1	0	0	0	1	2377	710	2011	0	0	0	0	0	0	0	0	0	0	0	0	0	0	9.68715
440000	310000	3	1	1	1	1	12	51	3	2014	1	0	0	0	1	385	99	2014	0	0	0	0	0	0	0	0	0	0	0	0	0	0	20.2303
220000	220000	3	1	1	1	1	12	63	3	2011	1	0	0	0	1	2377	2289	2011	1	0	0	0	1	0	1	0	1	1	0	0	1	1	4.89318
145000	75000	1	1	1	1	1	12	65	7	2011	0	0	0	0	0	2916	351	2011	0	0	0	0	0	0	0	0	0	0	0	0	0	0
459000	259000	3	1	1	1	1	9	65	4	2014	0	1	0	0	2	1196	103486	2014	1	0	0	0	0	0	1	0	1	0	0	0	0	0	21.362
502500	352500	5	1	2	1	1	12	32	3	2014	1	0	0	0	1	1886	104174	2014	0	0	0	0	0	0	0	0	0	0	0	0	0	0	6.3824
344250	344250	3	1	2	1	1	13	33	3	2010	1	0	0	0	1	777	1149	2010	0	0	0	0	0	0	0	0	0	0	0	0	0	0	14.9326
225000	75000	5	1	2	1	1	12	65	6	2010	0	0	0	0	0	1862	1589	2010	0	0	0	0	0	0	0	0	0	0	0	0	0	0
400000	400000	1	1	2	1	1	12	28	1	2008	1	0	0	0	1	1834	1187	2008															114.745
501667	501667	2	1	1	1	1	13	55	6	2014	0	0	0	0	0	2051	4685322	2014	0	0	0	0	0	0	0	0	0	0	0	0	0	0
677500	457500	3	1	1	1	1	9	31	7	2014	0	0	0	0	0	1764	5347	2014	0	0	0	0	0	0	0	0	0	0	0	0	0	0
374000	224000	3	1	2	1	1	9	65	3	2007	1	0	0	0	1	385	10961	2007															7.83624
162000	72000	2	1	2	1	1	10	65	3	2007	1	0	0	0	1	2305	11638	2007															13.5955
350000	150000	2	1	2	1	1	9	65	6	2014	0	0	0	0	0	151	2166	2014	0	0	0	0	0	0	0	0	0	0	0	0	0	0
420000	340000	2	1	2	1	1	13	21	5	2010	1	0	0	0	1	1745	97	2010	1	0	0	0	0	0	0	0	0	0	0	0	0	0	135.311
330000	330000	5	1	1	1	1	11	18	3	2014	1	0	0	0	1	147	5300	2014	0	0	0	0	0	0	0	0	0	0	0	0	0	0	11.5255
63000	63000	2	1	1	1	1	10	50	3	2011	1	0	0	0	1	2377	2227	2011	0	0	0	0	0	0	0	0	0	0	0	0	0	0	9.20279
580000	400000	3	1	2	1	1	12	65	3	2014	1	0	0	0	1	54	1843	2014	0	0	0	0	0	0	0	0	0	0	0	0	0	0	4.39517
570000	420000	4	1	1	1	1	9	36	3	2014	1	0	0	0	1	576	3443	2014	0	0	0	0	0	0	0	0	0	0	0	0	0	0	4.40191
220000	100000	2	1	2	1	1	15	59	6	2008	0	0	0	0	0	2667	2343	2008
840000	840000	4	1	2	1	1	13	26	3	2014	1	0	0	0	1	2467	7617497	2014	0	0	0	0	0	0	0	0	0	0	0	0	0	0	15.9443
201000	145000	1	1	1	1	1	9	60	6	2011	0	0	0	0	0	3565	2612	2011	0	0	0	0	0	0	0	0	0	0	0	0	0	0
470000	470000	2	1	1	1	1	10	59	7	2014	0	0	0	0	0	1331	5240	2014	0	0	0	0	0	0	0	0	0	0	0	0	0	0
440000	360000	4	1	2	1	1	14	46	6	2008	0	0	0	0	0	2360	336	2008
125700	75700	2	1	1	1	1	9	59	7	2011	0	0	0	0	0	2916	2631	2011	0	0	0	0	0	0	0	0	0	0	0	0	0	0
600000	450000	3	1	2	1	1	9	60	3	2014	1	0	0	0	1	470	1479	2014	0	0	0	0	0	0	0	0	0	0	0	0	0	0	2.72724
870000	695000	3	1	2	1	1	9	65	6	2014	0	0	0	0	0	178	1869	2014	0	0	0	0	0	0	0	0	0	0	0	0	0	0
70000	70000	4	1	2	1	1	15	42	3	2011	1	0	0	0	1	1628	3346	2011	0	0	0	0	0	0	0	0	0	0	0	0	0	0	21.2999
339000	339000	3	1	1	1	1	9	41	7	2011	0	0	0	0	0	2377	268	2011	0	0	0	0	0	0	0	0	0	0	0	0	0	0
452000	392000	2	1	1	1	1	12	45	3	2011	1	0	0	0	1	2157	629	2011	0	0	0	0	0	0	0	0	0	0	0	0	0	0	5.06528
350000	170000	1	1	2	1	1	9	65	6	2014	0	0	0	0	0	74	102210	2014	0	0	0	0	0	0	0	0	0	0	0	0	0	0
350000	350000	2	1	2	1	1	12	60	3	2010	1	0	0	0	1	919	170	2010	0	0	0	0	0	0	0	0	0	0	0	0	0	0	7.27633
260000	260000	2	1	1	1	1	12	40	3	2007	1	0	0	0	1	2737	3528	2007															17.4731
292083	292083	2	1	2	1	1	12	65	3	2007	1	0	0	0	1	2305	11547	2007															4.31972
737000	617000	5	1	1	1	1	12	52	6	2014	0	0	0	0	0	5043	1676	2014	0	0	0	0	0	0	0	0	0	0	0	0	0	0
208000	208000	1	1	1	1	1	11	61	3	2014	0.820865	0	0.179135	0	1	649	104456	2014	1	0	0	0	1	0	1	0	1	1	0	0	1	1	6.76704
156667	156667	4	1	1	1	1	14	36	4	2011	1	0	0	0	1	2377	2288	2011	1	0	0	0	0	0	1	0	1	0	0	0	0	0	29.8271
650000	400000	2	1	1	1	1	12	48	3	2014	1	0	0	0	1	283	5015	2014	0	0	0	0	0	0	0	0	0	0	0	0	0	0	1.18475
160000	60000	3	1	2	1	1	9	47	6	2008	0	0	0	0	0	2667	952	2008
406000	286000	4	1	2	1	1	10	36	3	2008	1	0	0	0	1	2768	46	2008
302000	215000	3	1	2	1	1	9	39	7	2011	0	0	0	0	0	1509	3471	2011	0	0	0	0	0	0	0	0	0	0	0	0	0	0
320457	220457	2	1	2	1	1	9	55	7	2008	0	0	0	0	0	2360	494	2008
254167	254167	2	1	2	1	1	17	28	3	2008	1	0	0	0	1	1382	3296	2008															4.3664
245000	125000	1	1	1	1	1	9	65	3	2014	1	0	0	0	1	1098	1639	2014	0	0	0	0	0	0	0	0	0	0	0	0	0	0	1.74856
682000	532000	4	1	2	1	1	11	45	2	2014	0	0.359511	0.0540349	0.586454	2	106	2170	2014	1	1	1	0	1	0	1	0	1	1	0	1	1	1	393.143
480000	400000	3	1	1	1	1	16	38	3	2014	1	0	0	0	1	409	5297	2014	0	0	0	0	0	0	0	0	0	0	0	0	0	0	181.634
482000	132000	2	1	1	1	1	12	44	6	2011	0	0	0	0	0	2157	2658	2011	0	0	0	0	0	0	0	0	0	0	0	0	0	0
450000	450000	4	1	1	1	1	12	32	2	2011	1	0	0	0	1	1523	2172	2011	0	0	0	0	0	0	0	0	0	0	0	0	0	0	5.77558
334000	134000	1	1	2	1	1	10	65	6	2014	0	0	0	0	0	130	1138	2014	0	0	0	0	0	0	0	0	0	0	0	0	0	0
450000	450000	4	1	2	1	1	11	42	3	2011	1	0	0	0	1	1113	1426	2011	0	0	0	0	0	0	0	0	0	0	0	0	0	0	8.87625
348000	198000	4	1	1	1	1	12	56	4	2011	0	0	1	0	3	2157	2360	2011	1	0	0	0	0	0	0	1	1	0	0	0	0	0	75.2374
250000	130000	1	1	2	1	1	10	65	7	2010	0	0	0	0	0	1804	1540	2010	0	0	0	0	0	0	0	0	0	0	0	0	0	0
310000	250000	4	1	1	1	1	9	38	6	2014	0	0	0	0	0	1147	2802	2014	0	0	0	0	0	0	0	0	0	0	0	0	0	0
160000	160000	3	1	2	1	1	12	55	6	2008	0	0	0	0	0	1382	154	2008
166000	166000	2	1	1	1	1	9	52	3	2014	1	0	0	0	1	39	1514	2014	0	0	0	0	0	0	0	0	0	0	0	0	0	0	1.21447
345000	195000	1	1	2	1	1	9	65	6	2010	0	0	0	0	0	1865	1137	2010	0	0	0	0	0	0	0	0	0	0	0	0	0	0
91000	91000	2	1	2	1	1	9	65	7	2007	0	0	0	0	0	261	11036	2007
386667	306667	4	1	1	1	1	12	25	3	2007	1	0	0	0	1	539	2773	2007															3.94505
400000	1.32038e+06	5	1	2	1	1	17	43	3	2010	1	0	0	0	1	1385	1276	2010	0	0	0	0	0	0	0	0	0	0	0	0	0	0	17.4117
140000	100000	1	1	1	1	1	9	47	6	2011	0	0	0	0	0	2916	2688	2011	0	0	0	0	0	0	0	0	0	0	0	0	0	0
270000	270000	2	1	2	1	1	9	65	7	2007	0	0	0	0	0	261	12126	2007
120000	455000	2	1	2	1	1	9	64	6	2010	0	0	0	0	0	1976	322	2010	0	0	0	0	0	0	0	0	0	0	0	0	0	0
330000	330000	3	1	1	1	1	12	37	6	2011	0	0	0	0	0	2377	763	2011	0	0	0	0	0	0	0	0	0	0	0	0	0	0
747255	747255	5	1	2	1	1	12	47	1	2014	0	1	0	0	2	141	202296	2014	1	1	1	0	0	0	0	0	0	1	0	1	0	1	39.0674
400000	400000	2	1	2	1	1	9	65	1	2010	0	1	0	0	2	1148	889	2010	1	1	0	1	0	0	0	0	0	0	1	1	0	1	52.0921
432000	432000	2	1	2	1	1	12	30	3	2010	1	0	0	0	1	780	35	2010	0	0	0	0	0	0	0	0	0	0	0	0	0	0	12.6171
600000	600000	4	1	1	1	1	12	22	6	2014	0	0	0	0	0	434	105041	2014	0	0	0	0	0	0	0	0	0	0	0	0	0	0
460000	370000	2	1	2	1	1	9	63	7	2011	0	0	0	0	0	1244	2098	2011	0	0	0	0	0	0	0	0	0	0	0	0	0	0
177500	177500	5	1	1	1	1	17	51	5	2007	1	0	0	0	1	5887	16842	2007															76.3381
213333	213333	4	1	2	1	1	12	41	3	2007	0.61808	0	0	0.38192	1	2305	6123	2007															6.0893
212000	112000	1	1	2	1	1	9	65	7	2010	0	0	0	0	0	1796	1231	2010	0	0	0	0	0	0	0	0	0	0	0	0	0	0
401417	401417	3	1	1	1	1	12	34	1	2007	0	0	1	0	3	508	3177	2007															59.9527
600000	450000	2	1	1	1	1	15	31	3	2014	1	0	0	0	1	50	5006	2014	0	0	0	0	0	0	0	0	0	0	0	0	0	0	6.62151
672500	672500	4	1	1	1	1	12	53	2	2014	1	0	0	0	1	420	4494	2014	0	0	0	0	0	0	0	0	0	0	0	0	0	0	19.1761
267500	147500	2	1	2	1	1	9	65	5	2009	1	0	0	0	1	3554	5538	2009															41.4779
200000	530000	2	1	1	1	1	12	58	6	2011	0	0	0	0	0	2916	491	2011	0	0	0	0	0	0	0	0	0	0	0	0	0	0
480000	400000	2	1	1	1	1	9	65	6	2011	0	0	0	0	0	2506	2392	2011	0	0	0	0	0	0	0	0	0	0	0	0	0	0
200000	200000	5	1	2	1	1	12	39	3	2011	1	0	0	0	1	1628	2869	2011	0	0	0	0	0	0	0	0	0	0	0	0	0	0	2.53264
140000	90000	3	1	1	1	1	14	46	6	2007	0	0	0	0	0	3506	2827	2007
458000	358000	3	1	2	1	1	9	45	6	2009	0	0	0	0	0	2393	1150	2009
340000	340000	3	1	1	1	1	9	41	6	2011	0	0	0	0	0	2377	92	2011	0	0	0	0	0	0	0	0	0	0	0	0	0	0
255000	205000	3	1	1	1	1	9	53	6	2011	0	0	0	0	0	2916	151	2011	0	0	0	0	0	0	0	0	0	0	0	0	0	0
350000	300000	3	1	1	1	1	12	57	3	2007	1	0	0	0	1	3506	4139	2007															39.1977
77000	77000	1	1	2	1	1	9	65	6	2011	0	0	0	0	0	1628	3376	2011	0	0	0	0	0	0	0	0	0	0	0	0	0	0
350000	250000	4	1	2	1	1	12	49	7	2010	0	0	0	0	0	1067	1507	2010	0	0	0	0	0	0	0	0	0	0	0	0	0	0
390000	320000	4	1	1	1	1	9	37	3	2011	1	0	0	0	1	2157	152	2011	0	0	0	0	0	0	0	0	0	0	0	0	0	0	6.27076
520667	520667	4	1	2	1	1	11	25	3	2009	0.943856	0.0561437	0	0	1	1368	5078	2009															113.546
417500	417500	4	1	2	1	1	12	36	3	2011	1	0	0	0	1	1113	1939	2011	0	0	0	0	0	0	0	0	0	0	0	0	0	0	5.08575
327000	327000	5	1	2	1	1	12	30	7	2010	0	0	0	0	0	2169	1872	2010	0	0	0	0	0	0	0	0	0	0	0	0	0	0
231500	161500	1	1	1	1	1	9	65	3	2014	1	0	0	0	1	736	318	2014	0	0	0	0	0	0	0	0	0	0	0	0	0	0	1.26386
900000	650000	5	1	2	1	1	12	40	3	2014	0.503652	0	0	0.496348	1	21	2281	2014	0	0	0	0	0	0	0	0	0	0	0	0	0	0	9.25589
50000	375000	4	1	1	1	1	9	53	3	2011	1	0	0	0	1	2916	631	2011	0	0	0	0	0	0	0	0	0	0	0	0	0	0	5.01122
657000	597000	4	1	1	1	1	10	45	4	2014	0.0216586	0.978341	0	0	2	683	1607	2014	1	0	1	0	0	0	1	0	1	1	0	1	0	1	61.127
300000	300000	3	1	1	1	1	17	29	1	2011	1	0	0	0	1	2377	214	2011	0	0	0	0	0	0	0	0	0	0	0	0	0	0	7.27057
136000	76000	2	1	2	1	1	9	65	3	2010	1	0	0	0	1	82	1654	2010	0	0	0	0	0	0	0	0	0	0	0	0	0	0	11.3554
180000	700000	1	1	1	1	1	12	60	7	2014	0	0	0	0	0	744	201796	2014	0	0	0	0	0	0	0	0	0	0	0	0	0	0
920000	770000	2	1	2	1	1	12	49	6	2014	0	0	0	0	0	243	102028	2014	0	0	0	0	0	0	0	0	0	0	0	0	0	0
444600	444600	3	1	2	1	1	12	38	2	2011	1	0	0	0	1	1113	3589	2011	1	1	1	0	0	0	1	0	1	1	0	1	0	1	88.4029
464000	464000	4	1	2	1	1	11	40	3	2011	1	0	0	0	1	277	1896	2011	0	0	0	0	0	0	0	0	0	0	0	0	0	0	20.288
435000	285000	2	1	2	1	1	12	65	6	2014	0	0	0	0	0	417	2181	2014	0	0	0	0	0	0	0	0	0	0	0	0	0	0
145000	85000	1	1	2	1	1	9	65	7	2014	0	0	0	0	0	47	101481	2014	0	0	0	0	0	0	0	0	0	0	0	0	0	0
365000	280000	4	1	1	1	1	12	22	7	2014	0	0	0	0	0	1828	5237	2014	0	0	0	0	0	0	0	0	0	0	0	0	0	0
387984	387984	2	1	1	1	1	9	49	3	2011	1	0	0	0	1	1523	2810	2011	1	0	0	0	1	0	1	0	1	1	0	0	1	1	32.571
458355	338355	3	1	1	1	1	12	40	2	2011	0.848165	0	0	0.151835	1	2157	628	2011	1	0	0	0	0	0	1	0	1	0	0	0	0	0	43.8186
200000	700000	3	1	1	1	1	12	57	3	2014	1	0	0	0	1	1003	5183	2014	0	0	0	0	0	0	0	0	0	0	0	0	0	0	26.3067
105840	75840	1	1	2	1	1	9	65	6	2010	0	0	0	0	0	1850	1125	2010	0	0	0	0	0	0	0	0	0	0	0	0	0	0
720000	720000	4	1	1	1	1	12	28	4	2014	0.24498	0	0.75502	0	3	3464	4520040	2014	1	0	0	0	0	0	1	0	1	0	0	0	0	0	25.2772
486626	430186	1	1	1	1	1	10	38	3	2011	1	0	0	0	1	2377	2811	2011	0	0	0	0	0	0	0	0	0	0	0	0	0	0	9.85343
210000	110000	1	1	2	1	1	9	65	6	2008	0	0	0	0	0	2667	726	2008
286500	286500	4	1	2	1	1	12	47	3	2009	1	0	0	0	1	1368	3480	2009
100012	100012	4	1	1	1	1	16	48	7	2007	0	0	0	0	0	172	4901	2007
704000	704000	3	1	2	1	1	9	59	6	2014	0	0	0	0	0	982	104313	2014	0	0	0	0	0	0	0	0	0	0	0	0	0	0
285000	185000	3	1	2	1	1	9	59	6	2009	0	0	0	0	0	3554	317	2009
450000	450000	2	1	1	1	1	9	25	6	2011	0	0	0	0	0	1523	2184	2011	0	0	0	0	0	0	0	0	0	0	0	0	0	0
380000	380000	1	1	1	1	1	13	20	6	2011	0	0	0	0	0	2377	580	2011	0	0	0	0	0	0	0	0	0	0	0	0	0	0
200000	150000	4	1	1	1	1	9	35	3	2011	1	0	0	0	1	2916	2701	2011	0	0	0	0	0	0	0	0	0	0	0	0	0	0	1.97118
490000	490000	3	1	2	1	1	9	41	1	2009	1	0	0	0	1	1368	1402	2009
420000	320000	5	1	1	1	1	11	63	1	2011	0.310471	0	0.689529	0	1	2157	2389	2011	1	1	1	0	0	0	1	0	1	1	0	1	0	1	56.7196
445000	410000	4	1	2	1	1	12	46	6	2008	0	0	0	0	0	2768	205	2008
230000	130000	2	1	1	1	1	9	65	3	2011	1	0	0	0	1	2916	170	2011	0	0	0	0	0	0	0	0	0	0	0	0	0	0	2.42179
304000	244000	5	1	1	1	1	9	65	4	2011	0	1	0	0	2	2916	2422	2011	1	0	0	0	0	0	0	1	1	0	0	0	0	0	92.3201
215000	100000	1	1	2	1	1	9	63	3	2007	1	0	0	0	1	6663	17513	2007															58.2869
255634	255634	4	1	1	1	1	12	33	3	2014	1	0	0	0	1	2109	2737	2014	0	0	0	0	0	0	0	0	0	0	0	0	0	0	28.0324
250000	250000	4	1	2	1	1	9	55	7	2007	0	0	0	0	0	1322	10155	2007
350000	170000	1	1	2	1	1	9	65	4	2014	0	1	0	0	2	2702	5487	2014	1	0	0	0	0	0	1	0	1	0	0	0	0	0	22.2722
647500	497500	4	1	2	1	1	16	38	5	2014	0	1	0	0	2	119	1149	2014	1	0	0	0	0	0	0	1	1	0	0	0	0	0	134.667
460000	410000	3	1	1	1	1	9	63	2	2011	1	0	0	0	1	2157	2279	2011	1	1	1	0	0	0	0	0	0	1	0	1	0	1	29.3529
209293	109293	2	1	1	1	1	9	56	1	2007	1	0	0	0	1	5887	15081	2007															75.1606
615749	500000	1	1	2	1	1	10	48	3	2009	1	0	0	0	1	2799	927	2009
340130	340130	4	1	2	1	1	10	48	5	2011	1	0	0	0	1	1628	3338	2011	1	0	0	0	0	0	0	0	0	0	0	0	0	0	60.4378
256000	156000	2	1	2	1	1	9	65	7	2011	0	0	0	0	0	1601	2915	2011	0	0	0	0	0	0	0	0	0	0	0	0	0	0
385000	300000	2	1	2	1	1	9	65	6	2010	0	0	0	0	0	1985	89	2010	0	0	0	0	0	0	0	0	0	0	0	0	0	0
362000	280000	4	1	2	1	1	9	36	7	2008	0	0	0	0	0	2768	166	2008
400000	400000	5	1	2	1	1	10	57	6	2008	0	0	0	0	0	1834	416	2008
449566	269566	2	1	2	1	1	10	65	6	2011	0	0	0	0	0	1244	3991	2011	0	0	0	0	0	0	0	0	0	0	0	0	0	0
188000	188000	4	1	2	1	1	12	33	3	2008	1	0	0	0	1	1382	32	2008															2.75865
100000	100000	5	1	2	1	1	9	47	7	2010	0	0	0	0	0	1807	93	2010	0	0	0	0	0	0	0	0	0	0	0	0	0	0
85000	280000	1	1	1	1	1	9	65	6	2011	0	0	0	0	0	2916	783	2011	0	0	0	0	0	0	0	0	0	0	0	0	0	0
398000	238000	1	1	1	1	1	9	65	3	2014	1	0	0	0	1	1165	3203	2014	0	0	0	0	0	0	0	0	0	0	0	0	0	0	3.11601
270000	200000	3	1	1	1	1	12	59	6	2007	0	0	0	0	0	2886	2045	2007
428000	428000	3	1	2	1	1	13	25	3	2008	1	0	0	0	1	1834	101	2008															3.08939
125000	55000	2	1	2	1	1	9	52	7	2011	0	0	0	0	0	1601	1636	2011	0	0	0	0	0	0	0	0	0	0	0	0	0	0
320000	260000	4	1	1	1	1	12	49	4	2007	1	0	0	0	1	3506	3346	2007															23.5461
315000	175000	3	1	2	1	1	12	50	7	2009	0	0	0	0	0	2393	3338	2009
90000	50000	1	1	2	1	1	9	65	6	2011	0	0	0	0	0	1601	3330	2011	0	0	0	0	0	0	0	0	0	0	0	0	0	0
210000	150000	3	1	1	1	1	10	40	3	2007	1	0	0	0	1	3506	3127	2007															21.1689
401088	331088	5	1	1	1	1	15	45	3	2007	0.545582	0	0	0.454418	1	3506	2821	2007															15.8353
291014	291014	5	1	1	1	1	10	43	3	2007	1	0	0	0	1	3387	16434	2007															102.218
300000	200000	4	1	2	1	1	9	53	3	2010	1	0	0	0	1	1700	816	2010	0	0	0	0	0	0	0	0	0	0	0	0	0	0	9.93065
168400	168400	2	1	1	1	1	9	65	6	2011	0	0	0	0	0	2916	2782	2011	0	0	0	0	0	0	0	0	0	0	0	0	0	0
685500	595500	3	1	2	1	1	14	47	4	2014	0.408726	0	0	0.591274	4	254	102098	2014	1	0	0	0	0	0	1	0	1	0	0	0	0	0	44.3652
299910	180000	1	1	1	1	1	9	65	6	2014	0	0	0	0	0	997	5248	2014	0	0	0	0	0	0	0	0	0	0	0	0	0	0
629000	349000	1	1	1	1	1	12	65	6	2014	0	0	0	0	0	1115	538	2014	0	0	0	0	0	0	0	0	0	0	0	0	0	0
748650	628650	5	1	2	1	1	9	46	6	2014	0	0	0	0	0	354	2220	2014	0	0	0	0	0	0	0	0	0	0	0	0	0	0
350000	1300000	1	1	1	1	1	17	35	6	2014	0	0	0	0	0	937	2584	2014	0	0	0	0	0	0	0	0	0	0	0	0	0	0
400000	400000	3	1	1	1	1	12	21	4	2014	0	0	1	0	3	429	102534	2014	1	0	0	0	0	0	1	0	1	0	0	0	0	0	23.9386
360000	360000	4	1	2	1	1	12	55	3	2007	0.00450957	0.99549	0	0	2	771	9057	2007															164.373
742500	742500	4	1	2	1	1	9	39	3	2014	1	0	0	0	1	1443	3568	2014	1	0	0	0	1	0	1	0	1	1	0	0	1	1	3.95459
78000	78000	1	1	1	1	1	9	65	6	2011	0	0	0	0	0	2377	2823	2011	0	0	0	0	0	0	0	0	0	0	0	0	0	0
295000	295000	3	1	2	1	1	12	41	7	2007	0	0	0	0	0	261	6230	2007
384300	304300	3	1	1	1	1	9	57	6	2007	0	0	0	0	0	3506	3606	2007
149300	149300	1	1	2	1	1	12	40	4	2010	0	0	1	0	3	966	832	2010	1	0	0	0	0	0	1	0	1	0	0	0	0	0	13.3866
150000	50000	1	1	2	1	1	9	52	4	2010	1	0	0	0	1	1486	75	2010	1	0	0	0	0	0	1	0	1	0	0	0	0	0	16.4126
194330	144330	2	1	1	1	1	9	39	3	2011	1	0	0	0	1	2916	2562	2011	0	0	0	0	0	0	0	0	0	0	0	0	0	0	1.71407
929000	749000	4	1	2	1	1	9	65	2	2014	0.019084	0.727759	0.253157	0	2	4164	5412	2014	1	1	0	1	0	0	0	1	1	0	1	1	0	1	271.687
132000	82000	3	1	1	1	1	9	65	6	2007	0	0	0	0	0	3118	4915	2007
135000	100000	2	1	2	1	1	9	65	6	2007	0	0	0	0	0	63	12206	2007
410000	330000	2	1	2	1	1	9	65	6	2008	0	0	0	0	0	2360	1425	2008
325000	325000	5	1	2	1	1	12	30	3	2007	1	0	0	0	1	1322	12102	2007															16.6301
180000	180000	3	1	2	1	1	17	26	1	2014	0	1	0	0	2	1311	104328	2014	0	0	0	0	0	0	0	0	0	0	0	0	0	0	18.0506
140000	90000	1	1	1	1	1	9	65	7	2011	0	0	0	0	0	2916	2276	2011	0	0	0	0	0	0	0	0	0	0	0	0	0	0
380000	250000	2	1	2	1	1	9	65	7	2011	0	0	0	0	0	1244	3394	2011	0	0	0	0	0	0	0	0	0	0	0	0	0	0
446667	446667	5	1	2	1	1	10	36	3	2010	1	0	0	0	1	919	1152	2010	0	0	0	0	0	0	0	0	0	0	0	0	0	0	43.5632
556667	556667	3	1	2	1	1	12	29	2	2014	1	0	0	0	1	1945	4166	2014	0	0	0	0	0	0	0	0	0	0	0	0	0	0	8.53027
302000	182000	3	1	1	1	1	9	47	3	2011	1	0	0	0	1	3565	462	2011	0	0	0	0	0	0	0	0	0	0	0	0	0	0	6.145
320000	320000	5	1	2	1	1	12	33	4	2007	1	0	0	0	1	1322	11558	2007															44.7071
264750	264750	3	1	2	1	1	15	29	2	2007	1	0	0	0	1	1322	11904	2007															23.2235
320000	200000	1	1	1	1	1	9	60	7	2014	0	0	0	0	0	1830	2825	2014	0	0	0	0	0	0	0	0	0	0	0	0	0	0
444000	324000	3	1	1	1	1	12	64	6	2011	0	0	0	0	0	2157	2418	2011	0	0	0	0	0	0	0	0	0	0	0	0	0	0
170000	380000	2	1	2	1	1	10	65	7	2007	0	0	0	0	0	189	9135	2007
400000	250000	3	1	1	1	1	9	49	7	2014	0	0	0	0	0	479	103409	2014	0	0	0	0	0	0	0	0	0	0	0	0	0	0
721500	571500	4	1	2	1	1	12	37	7	2014	0	0	0	0	0	1915	4149	2014	0	0	0	0	0	0	0	0	0	0	0	0	0	0
616000	466000	3	1	2	1	1	9	65	7	2014	0	0	0	0	0	3797	7654022	2014	0	0	0	0	0	0	0	0	0	0	0	0	0	0
219000	180000	5	1	1	1	1	9	45	3	2007	1	0	0	0	1	3506	2413	2007															5.75222
410000	360000	4	1	1	1	1	11	40	2	2007	0.0022737	0	0.997487	0.00023883	3	3506	2197	2007															174.898
357000	357000	2	1	1	1	1	15	29	3	2007	1	0	0	0	1	2467	4791	2007															3.90845
322000	202000	3	1	1	1	1	10	56	6	2011	0	0	0	0	0	2916	2275	2011	0	0	0	0	0	0	0	0	0	0	0	0	0	0
524000	324000	4	1	2	1	1	14	29	4	2014	0	1	0	0	2	165	2003	2014	1	0	0	0	0	0	1	0	1	0	0	0	0	0	4.94916
145369	95369.3	4	1	1	1	1	12	35	3	2007	1	0	0	0	1	2886	1798	2007															2.01328
412000	362000	4	1	1	1	1	9	65	6	2007	0	0	0	0	0	3506	3414	2007
510000	390000	3	1	2	1	1	10	65	4	2011	0	1	0	0	2	1244	3405	2011	1	0	0	0	0	0	1	0	1	0	0	0	0	0	17.2788
440000	340000	1	1	2	1	1	9	54	3	2011	1	0	0	0	1	1244	1960	2011	0	0	0	0	0	0	0	0	0	0	0	0	0	0	1.88548
450000	450000	2	1	2	1	1	12	27	7	2011	0	0	0	0	0	1113	1013	2011	0	0	0	0	0	0	0	0	0	0	0	0	0	0
657000	557000	5	1	1	1	1	12	42	7	2014	0	0	0	0	0	258	239	2014	0	0	0	0	0	0	0	0	0	0	0	0	0	0
530000	380000	2	1	2	1	1	9	65	7	2014	0	0	0	0	0	384	2197	2014	0	0	0	0	0	0	0	0	0	0	0	0	0	0
400000	200000	3	1	2	1	1	14	49	1	2008	1	0	0	0	1	2360	1103	2008
800000	800000	4	1	2	1	1	12	39	2	2014	0.322619	0.677381	0	0	2	332	5543	2014	0	0	0	0	0	0	0	0	0	0	0	0	0	0	28.571
126967	126967	3	1	1	1	1	9	58	7	2007	0	0	0	0	0	2467	4488	2007
280000	280000	1	1	1	1	1	13	55	3	2011	0	1	0	0	2	2377	2198	2011	1	0	0	0	0	1	0	1	1	0	1	0	1	1	187.734
300000	300000	5	1	2	1	1	9	56	3	2010	1	0	0	0	1	1039	319	2010	0	0	0	0	0	0	0	0	0	0	0	0	0	0	7.94452
646700	526700	4	1	1	1	1	13	49	3	2014	1	0	0	0	1	3870	143	2014	0	0	0	0	0	0	0	0	0	0	0	0	0	0	116.258
567500	367500	4	1	1	1	1	12	42	1	2014	0	0	1	0	3	353	3351	2014	1	1	0	1	0	0	0	0	0	0	1	1	0	1	70.4647
329500	277333	1	1	1	1	1	9	65	6	2007	0	0	0	0	0	5887	15133	2007
226000	146000	3	1	2	1	1	9	65	7	2008	0	0	0	0	0	2667	2329	2008
383250	383250	3	1	1	1	1	12	45	4	2007	1	0	0	0	1	1759	1741	2007															6.28488
345000	265000	5	1	2	1	1	10	26	3	2010	1	0	0	0	1	1517	1462	2010	0	0	0	0	0	0	0	0	0	0	0	0	0	0	1034
570000	320000	5	1	2	1	1	9	38	6	2014	0	0	0	0	0	95	1178	2014	0	0	0	0	0	0	0	0	0	0	0	0	0	0
15000	593000	2	1	1	1	1	10	60	6	2007	0	0	0	0	0	5887	15161	2007
265000	225000	2	1	1	1	1	12	65	6	2014	0	0	0	0	0	527	3098	2014	0	0	0	0	0	0	0	0	0	0	0	0	0	0
318000	168000	2	1	1	1	1	9	65	7	2011	0	0	0	0	0	2916	2828	2011	0	0	0	0	0	0	0	0	0	0	0	0	0	0
792667	592667	5	1	2	1	1	9	40	7	2014	0	0	0	0	0	671	4243	2014	0	0	0	0	0	0	0	0	0	0	0	0	0	0
236000	106000	1	1	2	1	1	12	65	6	2011	0	0	0	0	0	1509	3500	2011	0	0	0	0	0	0	0	0	0	0	0	0	0	0
182000	182000	2	1	2	1	1	9	65	3	2011	1	0	0	0	1	1628	3638	2011	0	0	0	0	0	0	0	0	0	0	0	0	0	0	6.68163
270792	270792	4	1	2	1	1	12	27	2	2008	0	1	0	0	2	1382	391	2008
345000	120000	1	1	2	1	1	12	65	6	2014	0	0	0	0	0	295	1849	2014	0	0	0	0	0	0	0	0	0	0	0	0	0	0
500000	500000	1	1	2	1	1	17	37	3	2014	1	0	0	0	1	2330	104305	2014	0	0	0	0	0	0	0	0	0	0	0	0	0	0	11.7051
321000	301000	5	1	1	1	1	9	42	3	2011	1	0	0	0	1	3565	164	2011	0	0	0	0	0	0	0	0	0	0	0	0	0	0	12.3259
315083	135083	1	1	2	1	1	12	65	4	2007	1	0	0	0	1	385	10298	2007															5.53643
306750	216750	3	1	1	1	1	9	64	3	2007	1	0	0	0	1	3506	3786	2007															4.12402
740000	520000	4	1	1	1	1	12	45	2	2014	1	0	0	0	1	3318	4520037	2014	0	0	0	0	0	0	0	0	0	0	0	0	0	0	24.77
830000	680000	5	1	2	1	1	9	65	4	2014	0	1	0	0	2	148	2203	2014	1	0	0	0	0	0	1	0	1	0	0	0	0	0	0.995359
309500	309500	3	1	1	1	1	12	35	6	2011	0	0	0	0	0	2377	2586	2011	0	0	0	0	0	0	0	0	0	0	0	0	0	0
320000	320000	3	1	1	1	1	11	56	6	2011	0	0	0	0	0	2377	2211	2011	0	0	0	0	0	0	0	0	0	0	0	0	0	0
160000	80000	1	1	1	1	1	12	65	7	2007	0	0	0	0	0	3118	4790	2007
297000	227000	4	1	2	1	1	9	55	7	2011	0	0	0	0	0	1244	1989	2011	0	0	0	0	0	0	0	0	0	0	0	0	0	0
318000	318000	5	1	2	1	1	10	62	3	2007	1	0	0	0	1	261	522	2007															19.015
188000	128000	2	1	1	1	1	15	65	6	2014	0	0	0	0	0	1118	2812	2014	0	0	0	0	0	0	0	0	0	0	0	0	0	0
505000	365000	3	1	1	1	1	9	49	6	2011	0	0	0	0	0	2506	180	2011	0	0	0	0	0	0	0	0	0	0	0	0	0	0
150000	150000	1	1	1	1	1	12	56	7	2007	0	0	0	0	0	2737	2675	2007
386667	386667	2	1	2	1	1	12	46	3	2007	0.64212	0.198822	0	0.159058	1	1322	10529	2007															126.629
113177	113177	5	1	1	1	1	9	46	7	2011	0	0	0	0	0	2916	2651	2011	0	0	0	0	0	0	0	0	0	0	0	0	0	0
192000	192000	4	1	1	1	1	12	28	3	2007	1	0	0	0	1	2737	4131	2007															3.69881
725000	540000	2	1	1	1	1	12	49	3	2014	1	0	0	0	1	58	103481	2014	0	0	0	0	0	0	0	0	0	0	0	0	0	0	1.964
179333	179333	2	1	1	1	1	12	65	1	2007	1	0	0	0	1	5887	15195	2007															7.2587
250000	70000	3	1	1	1	1	9	65	7	2014	0	0	0	0	0	68	5338	2014	0	0	0	0	0	0	0	0	0	0	0	0	0	0
453167	403167	3	1	1	1	1	12	48	2	2011	1	0	0	0	1	2157	370	2011	1	1	1	0	1	0	1	0	1	1	0	1	1	1	69.0122
191000	101000	2	1	2	1	1	9	62	7	2011	0	0	0	0	0	1601	2912	2011	0	0	0	0	0	0	0	0	0	0	0	0	0	0
410000	260000	5	1	2	1	1	9	44	3	2011	1	0	0	0	1	3691	1594	2011	0	0	0	0	0	0	0	0	0	0	0	0	0	0	9.44049
550000	250000	2	1	2	1	1	12	65	3	2014	1	0	0	0	1	221	745	2014	0	0	0	0	0	0	0	0	0	0	0	0	0	0	1.48886
172000	112000	1	1	2	1	1	9	65	7	2008	0	0	0	0	0	2667	554	2008
523729	270000	5	1	1	1	1	12	39	5	2014	0.00147857	0.9726	0	0.0259214	2	431	105226	2014	1	0	0	0	0	0	0	1	1	0	0	0	0	0	133.708
260000	260000	2	1	2	1	1	10	65	3	2011	1	0	0	0	1	1628	2038	2011	0	0	0	0	0	0	0	0	0	0	0	0	0	0	0.857037
242000	142000	4	1	2	1	1	10	36	3	2009	1	0	0	0	1	3554	176	2009
426000	346000	4	1	2	1	1	9	65	4	2011	0.0837163	0	0	0.916284	4	1244	3201	2011	1	0	0	0	0	0	1	0	1	0	0	0	0	0	28.5827
278295	208295	4	1	2	1	1	12	35	3	2008	1	0	0	0	1	2667	2359	2008															4.3638
188583	188583	4	1	2	1	1	12	30	3	2007	0	0	0	1	4	1322	10724	2007															13.6264
460510	390510	5	1	1	1	1	9	34	3	2011	1	0	0	0	1	2157	489	2011	0	0	0	0	0	0	0	0	0	0	0	0	0	0	9.426
278000	178000	1	1	2	1	1	12	65	6	2014	0	0	0	0	0	2115	3639	2014	0	0	0	0	0	0	0	0	0	0	0	0	0	0
170917	170917	3	1	2	1	1	12	40	7	2007	0	0	0	0	0	261	12285	2007
560000	480000	5	1	1	1	1	9	40	7	2014	0	0	0	0	0	2943	207	2014	0	0	0	0	0	0	0	0	0	0	0	0	0	0
600000	450000	3	1	1	1	1	14	65	7	2011	0	0	0	0	0	2157	2577	2011	0	0	0	0	0	0	0	0	0	0	0	0	0	0
343333	343333	3	1	2	1	1	12	42	3	2007	1	0	0	0	1	1322	6127	2007															68.4956
330000	330000	1	1	1	1	1	14	65	6	2011	0	0	0	0	0	2377	319	2011	0	0	0	0	0	0	0	0	0	0	0	0	0	0
450000	450000	5	1	2	1	1	13	45	2	2010	1	0	0	0	1	777	1261	2010	0	0	0	0	0	0	0	0	0	0	0	0	0	0	53.2991
199000	199000	3	1	2	1	1	9	39	3	2008	1	0	0	0	1	1382	3060	2008
370000	370000	3	1	2	1	1	12	26	2	2014	0.224726	0.560527	0.214747	0	2	37	2206	2014	1	1	0	1	0	0	1	0	1	0	1	1	0	1	264.853
680000	530000	2	1	2	1	1	12	65	6	2011	0	0	0	0	0	1244	3411	2011	0	0	0	0	0	0	0	0	0	0	0	0	0	0
615000	415000	2	1	2	1	1	9	65	3	2014	1	0	0	0	1	131	2307	2014	0	0	0	0	0	0	0	0	0	0	0	0	0	0	71.7972
260000	260000	5	1	2	1	1	10	43	3	2011	1	0	0	0	1	1628	963	2011	0	0	0	0	0	0	0	0	0	0	0	0	0	0	9.68715
380000	260000	4	1	1	1	1	12	53	6	2007	0	0	0	0	0	539	3189	2007
402750	402750	1	1	1	1	1	13	32	3	2007	1	0	0	0	1	3387	15280	2007															6.11203
445000	245000	3	1	2	1	1	9	35	6	2014	0	0	0	0	0	94	1173	2014	0	0	0	0	0	0	0	0	0	0	0	0	0	0
519000	399000	5	1	1	1	1	9	65	4	2014	0	0	0	1	4	41	3417	2014	1	0	0	0	0	0	1	0	1	0	0	0	0	0	2.97844
46500	46500	3	1	1	1	1	12	53	3	2011	1	0	0	0	1	2377	2444	2011	0	0	0	0	0	0	0	0	0	0	0	0	0	0	16.3818
346000	226000	3	1	2	1	1	12	65	3	2014	1	0	0	0	1	461	101440	2014	0	0	0	0	0	0	0	0	0	0	0	0	0	0	10.0522
404500	404500	4	1	2	1	1	12	32	1	2010	1	0	0	0	1	1148	1038	2010	1	1	1	0	0	0	0	0	0	1	0	1	0	1	22.2616
270000	270000	1	1	1	1	1	13	57	6	2011	0	0	0	0	0	2377	3913	2011	0	0	0	0	0	0	0	0	0	0	0	0	0	0
525000	375000	2	1	2	1	1	12	65	3	2011	1	0	0	0	1	1244	3363	2011	0	0	0	0	0	0	0	0	0	0	0	0	0	0	2.00128
617800	317800	4	1	1	1	1	9	48	7	2014	0	0	0	0	0	1110	1689	2014	0	0	0	0	0	0	0	0	0	0	0	0	0	0
88528	58528	2	1	1	1	1	9	46	6	2007	0	0	0	0	0	3506	4142	2007
189000	89000	1	1	2	1	1	9	65	3	2007	0.0394523	0.960548	0	0	2	2305	10201	2007															32.8054
150000	150000	1	1	2	1	1	10	63	7	2010	0	0	0	0	0	1748	2	2010	0	0	0	0	0	0	0	0	0	0	0	0	0	0
260000	260000	2	1	2	1	1	9	65	2	2011	0.102891	0	0	0.897109	4	1628	2863	2011	1	0	0	0	0	0	1	0	1	0	0	0	0	0	20.1047
250000	250000	2	1	2	1	1	12	43	3	2011	1	0	0	0	1	1628	3659	2011	0	0	0	0	0	0	0	0	0	0	0	0	0	0	1.28555
394833	394833	4	1	1	1	1	10	35	3	2007	1	0	0	0	1	1759	1072	2007															42.0313
585000	500000	2	1	1	1	1	16	58	4	2014	1	0	0	0	1	1693	2652	2014	1	0	0	0	0	0	0	1	1	0	0	0	0	0	143.689
360333	360333	2	1	2	1	1	9	64	4	2011	1	0	0	0	1	1113	3775	2011	1	0	0	0	0	0	1	0	1	0	0	0	0	0	18.6676
556333	426333	5	1	2	1	1	9	51	1	2011	0	1	0	0	2	1244	1996	2011	0	0	0	0	0	0	0	0	0	0	0	0	0	0	60.3275
290000	200000	2	1	2	1	1	9	57	7	2007	0	0	0	0	0	385	10216	2007
329000	329000	2	1	2	1	1	12	36	5	2011	1	0	0	0	1	1628	2873	2011	1	0	0	0	0	0	1	0	1	0	0	0	0	0	138.641
510000	410000	4	1	2	1	1	9	52	5	2014	0	1	0	0	2	3383	5580	2014	1	0	0	0	0	0	0	0	0	0	0	0	0	0	19.445
175000	75000	1	1	2	1	1	9	65	6	2010	0	0	0	0	0	1911	474	2010	0	0	0	0	0	0	0	0	0	0	0	0	0	0
460000	210000	3	1	1	1	1	12	65	3	2014	1	0	0	0	1	646	5209	2014	0	0	0	0	0	0	0	0	0	0	0	0	0	0	3.70257
400000	400000	5	1	1	1	1	11	33	3	2011	1	0	0	0	1	1523	446	2011	0	0	0	0	0	0	0	0	0	0	0	0	0	0	3.65925
608250	488250	3	1	2	1	1	9	65	6	2014	0	0	0	0	0	3146	5387	2014	0	0	0	0	0	0	0	0	0	0	0	0	0	0
350000	350000	4	1	2	1	1	10	27	3	2010	1	0	0	0	1	919	1613	2010	0	0	0	0	0	0	0	0	0	0	0	0	0	0	17.4374
206000	206000	3	1	2	1	1	9	52	6	2011	0	0	0	0	0	1628	3545	2011	0	0	0	0	0	0	0	0	0	0	0	0	0	0
220000	100000	1	1	2	1	1	10	65	7	2011	0	0	0	0	0	1601	2909	2011	0	0	0	0	0	0	0	0	0	0	0	0	0	0
225000	145000	4	1	2	1	1	15	60	3	2007	1	0	0	0	1	6663	15400	2007															20.1209
308500	8500	1	1	1	1	1	12	65	6	2014	0	0	0	0	0	473	2315	2014	0	0	0	0	0	0	0	0	0	0	0	0	0	0
555833	355833	2	1	1	1	1	16	20	3	2014	1	0	0	0	1	1621	2626	2014	1	0	0	0	1	0	1	0	1	1	0	0	1	1	8.4557
121000	121000	1	1	2	1	1	9	63	6	2011	0	0	0	0	0	1628	3708	2011	0	0	0	0	0	0	0	0	0	0	0	0	0	0
300000	300000	3	1	1	1	1	12	27	3	2011	0	1	0	0	2	2377	3950	2011	1	0	0	0	1	0	1	0	1	1	0	0	1	1	47.476
625000	475000	4	1	2	1	1	9	32	7	2014	0	0	0	0	0	102	1176	2014	0	0	0	0	0	0	0	0	0	0	0	0	0	0
188000	188000	3	1	2	1	1	9	52	3	2010	1	0	0	0	1	1185	1587	2010	0	0	0	0	0	0	0	0	0	0	0	0	0	0	3.97226
470000	430000	4	1	1	1	1	9	65	6	2011	0	0	0	0	0	2157	173	2011	0	0	0	0	0	0	0	0	0	0	0	0	0	0
852500	602500	3	1	2	1	1	13	58	3	2014	0.148149	0	0.851851	0	3	1493	4181	2014	1	0	0	0	0	1	0	1	1	0	1	0	1	1	164.213
450000	300000	5	1	2	1	1	10	45	3	2014	1	0	0	0	1	1582	3531	2014	0	0	0	0	0	0	0	0	0	0	0	0	0	0	7.1753
235000	125000	3	1	2	1	1	9	65	6	2007	0	0	0	0	0	385	11034	2007
735000	515000	2	1	1	1	1	20	65	3	2014	1	0	0	0	1	1017	5347303	2014	0	0	0	0	0	0	0	0	0	0	0	0	0	0	10.7134
585000	385000	4	1	1	1	1	18	29	3	2014	1	0	0	0	1	1086	5940562	2014	0	0	0	0	0	0	0	0	0	0	0	0	0	0	51.1929
430000	395000	5	1	2	1	1	9	49	7	2008	0	0	0	0	0	2360	142	2008
650000	400000	1	1	2	1	1	12	57	3	2014	1	0	0	0	1	205	2012	2014	0	0	0	0	0	0	0	0	0	0	0	0	0	0	5.99098
399800	399800	5	1	2	1	1	10	39	2	2011	0.312756	0.687244	0	0	1	1113	3563	2011	1	1	1	0	0	0	0	0	0	1	0	1	0	1	2.08658
330000	150000	1	1	2	1	1	12	62	7	2011	0	0	0	0	0	1509	3361	2011	0	0	0	0	0	0	0	0	0	0	0	0	0	0
213000	153000	1	1	2	1	1	9	65	6	2011	0	0	0	0	0	1601	3583	2011	0	0	0	0	0	0	0	0	0	0	0	0	0	0
350000	350000	2	1	2	1	1	17	52	7	2009	0	0	0	0	0	1368	5097	2009
231667	231667	4	1	2	1	1	12	26	3	2007	0.787941	0	0.212059	0	1	1322	11640	2007															57.5781
145000	145000	2	1	1	1	1	12	24	3	2007	1	0	0	0	1	1759	2105	2007															6.54596
350000	513000	4	1	1	1	1	12	65	3	2014	1	0	0	0	1	323	100031	2014	0	0	0	0	0	0	0	0	0	0	0	0	0	0	1.9475
326620	266620	2	1	2	1	1	9	39	7	2007	0	0	0	0	0	1322	6121	2007
200000	200000	4	1	2	1	1	9	31	7	2008	0	0	0	0	0	1382	614	2008
310000	10000	1	1	1	1	1	18	25	5	2014	0	1	0	0	2	433	3224	2014	1	0	0	0	0	0	0	0	0	0	0	0	0	0	79.6393
486333	326333	2	1	1	1	1	10	65	3	2011	1	0	0	0	1	2157	2448	2011	0	0	0	0	0	0	0	0	0	0	0	0	0	0	0.435061
412000	262000	2	1	2	1	1	9	65	7	2011	0	0	0	0	0	1244	2903	2011	0	0	0	0	0	0	0	0	0	0	0	0	0	0
355000	105000	1	1	2	1	1	9	65	6	2010	0	0	0	0	0	1927	2049	2010	0	0	0	0	0	0	0	0	0	0	0	0	0	0
477500	427500	3	1	1	1	1	9	57	7	2014	0	0	0	0	0	478	295	2014	0	0	0	0	0	0	0	0	0	0	0	0	0	0
400000	400000	1	1	2	1	1	12	65	3	2010	1	0	0	0	1	825	206	2010	0	0	0	0	0	0	0	0	0	0	0	0	0	0	5.27177
417000	417000	5	1	2	1	1	12	30	3	2011	1	0	0	0	1	1113	1398	2011	0	0	0	0	0	0	0	0	0	0	0	0	0	0	16.3323
640000	620000	2	1	2	1	1	12	58	6	2010	0	0	0	0	0	1890	1812	2010	0	0	0	0	0	0	0	0	0	0	0	0	0	0
254000	134000	1	1	1	1	1	9	65	7	2014	0	0	0	0	0	2399	206	2014	0	0	0	0	0	0	0	0	0	0	0	0	0	0
421583	421583	5	1	2	1	1	9	41	4	2009	1	0	0	0	1	1368	111	2009															20.5142
450000	350000	4	1	2	1	1	12	29	5	2011	1	0	0	0	1	1244	1630	2011	1	0	0	0	0	0	0	0	0	0	0	0	0	0	5.36508
364833	264833	3	1	1	1	1	10	65	1	2011	1	0	0	0	1	2157	3820	2011	1	1	0	1	0	0	0	0	0	0	1	1	0	1	64.2714
413785	303785	1	1	1	1	1	9	64	6	2014	0	0	0	0	0	4913	304	2014	0	0	0	0	0	0	0	0	0	0	0	0	0	0
223000	153000	2	1	2	1	1	9	62	3	2011	1	0	0	0	1	1601	3623	2011	1	0	0	0	1	0	1	0	1	1	0	0	1	1	20.0498
184167	184167	3	1	1	1	1	12	28	1	2011	1	0	0	0	1	2377	349	2011	1	1	1	0	0	0	0	0	0	1	0	1	0	1	9.03899
450000	300000	3	1	1	1	1	9	52	3	2014	1	0	0	0	1	893	3408	2014	0	0	0	0	0	0	0	0	0	0	0	0	0	0	11.6712
205000	205000	3	1	2	1	1	12	25	3	2007	1	0	0	0	1	261	714	2007															1.46005
765000	515000	3	1	2	1	1	17	51	7	2014	0	0	0	0	0	116	202052	2014	0	0	0	0	0	0	0	0	0	0	0	0	0	0
777417	597417	4	1	2	1	1	12	32	3	2014	1	0	0	0	1	1903	4240	2014	0	0	0	0	0	0	0	0	0	0	0	0	0	0	26.469
400000	400000	4	1	2	1	1	12	37	6	2011	0	0	0	0	0	1113	2043	2011	0	0	0	0	0	0	0	0	0	0	0	0	0	0
410833	410833	3	1	2	1	1	12	65	3	2007	1	0	0	0	1	1322	10541	2007															37.1059
211833	171833	1	1	2	1	1	9	65	4	2008	1	0	0	0	1	3784	80	2008															16.683
344000	344000	3	1	2	1	1	9	39	6	2009	0	0	0	0	0	2799	158	2009
250000	160000	1	1	2	1	1	12	51	1	2014	0	1	0	0	2	2787	5635	2014	0	0	0	0	0	0	0	0	0	0	0	0	0	0	334.565
270000	270000	3	1	2	1	1	10	50	7	2010	0	0	0	0	0	1748	1016	2010	0	0	0	0	0	0	0	0	0	0	0	0	0	0
289000	169000	2	1	2	1	1	12	24	6	2008	0	0	0	0	0	2667	5028	2008
160000	160000	3	1	2	1	1	11	38	2	2007	1	0	0	0	1	1322	10158	2007															91.6186
888333	708333	2	1	2	1	1	15	50	2	2014	0.820359	0	0	0.179641	4	672	4244	2014	0	0	0	0	0	0	0	0	0	0	0	0	0	0	3.31579
850000	700000	5	1	2	1	1	10	40	4	2014	0.232454	0.767546	0	0	2	372	2076	2014	1	0	0	0	0	0	1	0	1	0	0	0	0	0	29.6455
275000	275000	2	1	1	1	1	15	35	4	2014	0	1	0	0	2	1694	3113	2014	1	0	0	0	0	0	1	0	1	0	0	0	0	0	5.27106
287000	167000	4	1	1	1	1	12	33	1	2011	0.381114	0	0.618886	0	1	2916	700	2011	0	0	0	0	0	0	0	0	0	0	0	0	0	0	112.455
390000	390000	2	1	1	1	1	15	22	6	2011	0	0	0	0	0	1523	649	2011	0	0	0	0	0	0	0	0	0	0	0	0	0	0
575000	575000	2	1	1	1	1	16	24	1	2014	1	0	0	0	1	1324	5099	2014	0	0	0	0	0	0	0	0	0	0	0	0	0	0	303.203
400000	400000	3	1	2	1	1	12	54	6	2011	0	0	0	0	0	1628	2855	2011	0	0	0	0	0	0	0	0	0	0	0	0	0	0
165000	115000	2	1	1	1	1	9	65	4	2007	1	0	0	0	1	3118	5101	2007															3.91794
150000	150000	3	1	1	1	1	12	34	6	2007	0	0	0	0	0	2737	3237	2007
617500	317500	3	1	2	1	1	9	65	6	2014	0	0	0	0	0	17	1431	2014	0	0	0	0	0	0	0	0	0	0	0	0	0	0
500000	250000	5	1	2	1	1	9	48	7	2014	0	0	0	0	0	2173	3538	2014	0	0	0	0	0	0	0	0	0	0	0	0	0	0
500000	275000	1	1	2	1	1	12	50	3	2014	1	0	0	0	1	3130	103898	2014	0	0	0	0	0	0	0	0	0	0	0	0	0	0	0.987295
250000	150000	2	1	2	1	1	13	65	6	2011	0	0	0	0	0	1601	2896	2011	0	0	0	0	0	0	0	0	0	0	0	0	0	0
300000	200000	2	1	1	1	1	9	53	3	2011	1	0	0	0	1	2916	2496	2011	0	0	0	0	0	0	0	0	0	0	0	0	0	0	4.17886
670000	520000	5	1	2	1	1	11	36	2	2014	0	0.0290951	0.970905	0	3	1488	4045	2014	1	1	0	1	0	1	1	1	1	0	1	1	1	1	255.307
900000	900000	5	1	2	1	1	9	50	6	2014	0	0	0	0	0	2756	3641	2014	0	0	0	0	0	0	0	0	0	0	0	0	0	0
240000	160000	5	1	2	1	1	9	53	3	2009	1	0	0	0	1	2393	231	2009
345000	170000	1	1	2	1	1	12	65	6	2014	0	0	0	0	0	1709	3628	2014	0	0	0	0	0	0	0	0	0	0	0	0	0	0
250000	250000	1	1	1	1	1	11	59	3	2011	1	0	0	0	1	2377	61	2011	0	0	0	0	0	0	0	0	0	0	0	0	0	0	6.145
103500	63500	2	1	1	1	1	9	55	4	2007	0	0	0	1	4	3118	4444	2007															30.0707
400000	200000	2	1	2	1	1	12	65	6	2011	0	0	0	0	0	1601	2073	2011	0	0	0	0	0	0	0	0	0	0	0	0	0	0
126000	126000	3	1	1	1	1	9	58	3	2007	1	0	0	0	1	1759	1986	2007															15.3781
210000	210000	1	1	2	1	1	10	30	1	2010	1	0	0	0	1	966	1445	2010	0	0	0	0	0	0	0	0	0	0	0	0	0	0	4.59933
250000	200000	5	1	1	1	1	9	60	3	2007	1	0	0	0	1	2886	1693	2007															10.1661
150000	150000	3	1	2	1	1	12	38	7	2007	0	0	0	0	0	1322	5557	2007
110000	110000	1	1	2	1	1	12	65	7	2011	0	0	0	0	0	1628	1042	2011	0	0	0	0	0	0	0	0	0	0	0	0	0	0
150000	20000	4	1	2	1	1	9	50	3	2010	1	0	0	0	1	1437	1162	2010	0	0	0	0	0	0	0	0	0	0	0	0	0	0	23.8336
310000	210000	2	1	2	1	1	9	65	6	2011	0	0	0	0	0	1601	2866	2011	0	0	0	0	0	0	0	0	0	0	0	0	0	0
212000	212000	5	1	2	1	1	9	51	1	2009	1	0	0	0	1	2799	904	2009															31.0061
210000	150000	2	1	2	1	1	12	55	6	2010	0	0	0	0	0	1862	1820	2010	0	0	0	0	0	0	0	0	0	0	0	0	0	0
712179	216000	2	1	1	1	1	12	65	6	2014	0	0	0	0	0	51	102378	2014	0	0	0	0	0	0	0	0	0	0	0	0	0	0
629908	529908	2	1	1	1	1	9	45	6	2014	0	0	0	0	0	610	2991	2014	0	0	0	0	0	0	0	0	0	0	0	0	0	0
600000	600000	3	1	1	1	1	12	25	2	2014	0.0669059	0	0.933094	0	3	348	5349	2014	1	1	1	0	0	0	0	0	0	1	0	1	0	1	43.0625
470000	350000	4	1	1	1	1	9	39	6	2014	0	0	0	0	0	3537	1753	2014	0	0	0	0	0	0	0	0	0	0	0	0	0	0
673000	423000	2	1	1	1	1	9	65	7	2014	0	0	0	0	0	1329	276	2014	0	0	0	0	0	0	0	0	0	0	0	0	0	0
461000	461000	5	1	1	1	1	11	42	5	2011	0	0	1	0	3	1523	2416	2011	1	0	1	0	0	0	1	0	1	1	0	1	0	1	37.999
280000	150000	1	1	2	1	1	10	59	3	2011	1	0	0	0	1	1601	831	2011	0	0	0	0	0	0	0	0	0	0	0	0	0	0	0.428518
622000	522000	4	1	1	1	1	12	27	3	2014	1	0	0	0	1	4265	100495	2014	0	0	0	0	0	0	0	0	0	0	0	0	0	0	21.6181
600000	600000	5	1	2	1	1	13	39	6	2014	0	0	0	0	0	1314	3557	2014	0	0	0	0	0	0	0	0	0	0	0	0	0	0
446000	326000	3	1	2	1	1	12	35	5	2011	1	0	0	0	1	3691	3642	2011	1	0	0	0	0	0	0	1	1	0	0	0	0	0	187.353
207500	177500	5	1	1	1	1	9	45	6	2011	0	0	0	0	0	2916	420	2011	0	0	0	0	0	0	0	0	0	0	0	0	0	0
220000	100000	3	1	1	1	1	15	36	6	2014	0	0	0	0	0	910	3018	2014	0	0	0	0	0	0	0	0	0	0	0	0	0	0
512500	432500	4	1	1	1	1	10	33	3	2011	1	0	0	0	1	2157	748	2011	1	0	0	0	1	0	1	0	1	1	0	0	1	1	48.417
410150	370150	4	1	1	1	1	9	45	7	2011	0	0	0	0	0	2157	484	2011	0	0	0	0	0	0	0	0	0	0	0	0	0	0
391000	141000	2	1	1	1	1	9	65	3	2014	0	0	1	0	3	98	5328	2014	0	0	0	0	0	0	0	0	0	0	0	0	0	0	56.2742
542500	450000	4	1	2	1	1	9	57	6	2009	0	0	0	0	0	2799	1612	2009
779034	779034	4	1	2	1	1	15	25	5	2014	0.421954	0.578045	0	0	2	3660	5584	2014	1	0	0	0	0	1	0	0	0	0	1	0	1	1	386.591
345000	280000	3	1	2	1	1	9	30	3	2007	1	0	0	0	1	2305	11851	2007															70.6355
396000	196000	2	1	2	1	1	9	65	6	2007	0	0	0	0	0	47	7521	2007
531000	391000	4	1	2	1	1	9	41	3	2009	1	0	0	0	1	2393	264	2009
370000	250000	1	1	1	1	1	9	50	3	2014	1	0	0	0	1	519	103320	2014	0	0	0	0	0	0	0	0	0	0	0	0	0	0	4.30791
285000	285000	3	1	2	1	1	12	43	6	2009	0	0	0	0	0	2799	2571	2009
191000	131000	2	1	2	1	1	10	53	3	2009	1	0	0	0	1	3554	947	2009
304000	304000	1	1	2	1	1	12	43	2	2009	0.175681	0	0.824319	0	3	2799	5151	2009
366500	266500	5	1	1	1	1	12	23	7	2014	0	0	0	0	0	2230	103008	2014	0	0	0	0	0	0	0	0	0	0	0	0	0	0
394811	394811	5	1	2	1	1	9	44	2	2008	0.837966	0	0	0.162034	1	1834	1033	2008
873542	762886	3	1	2	1	1	12	36	3	2014	1	0	0	0	1	269	1032	2014	0	0	0	0	0	0	0	0	0	0	0	0	0	0	12.8259
239920	199920	2	1	1	1	1	9	44	4	2007	1	0	0	0	1	3118	4910	2007															6.74384
200000	1570000	5	1	2	1	1	17	49	2	2007	1	0	0	0	1	385	569	2007															194.201
150000	150000	1	1	1	1	1	9	58	6	2011	0	0	0	0	0	2377	2463	2011	0	0	0	0	0	0	0	0	0	0	0	0	0	0
480000	400000	5	1	1	1	1	10	46	3	2011	1	0	0	0	1	2157	2450	2011	0	0	0	0	0	0	0	0	0	0	0	0	0	0	5.13653
412500	412500	3	1	1	1	1	12	31	2	2007	0	1	0	0	2	41	5151	2007															73.2734
400000	1020000	3	1	1	1	1	16	49	2	2011	0	0	1	0	3	2506	327	2011	1	1	1	0	0	0	0	0	0	1	0	1	0	1	157.13
450250	300250	4	1	2	1	1	12	29	3	2010	1	0	0	0	1	1177	388	2010	0	0	0	0	0	0	0	0	0	0	0	0	0	0	4.67579
262380	142380	3	1	2	1	1	9	28	3	2007	1	0	0	0	1	385	11218	2007															5.49869
430000	250000	1	1	2	1	1	9	65	3	2011	1	0	0	0	1	1244	3389	2011	0	0	0	0	0	0	0	0	0	0	0	0	0	0	4.84358
561609	170000	1	1	1	1	1	9	65	7	2014	0	0	0	0	0	1334	5112	2014	0	0	0	0	0	0	0	0	0	0	0	0	0	0
436000	286000	5	1	2	1	1	12	53	3	2011	1	0	0	0	1	1244	3356	2011	0	0	0	0	0	0	0	0	0	0	0	0	0	0	9.6259
352000	177000	2	1	2	1	1	10	45	3	2014	1	0	0	0	1	254	2098	2014	0	0	0	0	0	0	0	0	0	0	0	0	0	0	1.94695
61500	61500	2	1	1	1	1	9	50	6	2011	0	0	0	0	0	2377	495	2011	0	0	0	0	0	0	0	0	0	0	0	0	0	0
386000	386000	5	1	1	1	1	11	39	3	2007	1	0	0	0	1	508	2622	2007															55.7002
182000	102000	1	1	1	1	1	11	65	7	2007	0	0	0	0	0	5887	16426	2007
412500	412500	3	1	2	1	1	12	44	3	2011	0	0	0	1	4	1113	2001	2011	0	0	0	0	0	0	0	0	0	0	0	0	0	0	23.3491
250000	250000	4	1	1	1	1	12	34	3	2007	1	0	0	0	1	2737	2976	2007															34.0661
355000	130000	1	1	2	1	1	12	55	3	2014	0	0	0	1	4	434	2147	2014	1	0	0	0	1	0	1	0	1	1	0	0	1	1	0.900781
540600	450600	4	1	2	1	1	12	53	3	2009	1	0	0	0	1	2393	33	2009
409000	409000	2	1	2	1	1	12	50	2	2008	1	0	0	0	1	1834	492	2008															43.2037
259000	189000	2	1	2	1	1	12	65	6	2009	0	0	0	0	0	3554	2680	2009
162548	42548	1	1	2	1	1	9	60	7	2014	0	0	0	0	0	72	2208	2014	0	0	0	0	0	0	0	0	0	0	0	0	0	0
288000	138000	1	1	2	1	1	9	65	4	2010	1	0	0	0	1	1386	1189	2010	1	0	0	0	0	0	1	0	1	0	0	0	0	0	11.8467
408213	333213	3	1	1	1	1	10	41	3	2014	1	0	0	0	1	987	5143	2014	0	0	0	0	0	0	0	0	0	0	0	0	0	0	5.10679
167167	167167	2	1	1	1	1	17	43	4	2014	0	1	0	0	2	283	3466	2014	1	0	0	0	0	0	0	0	0	0	0	0	0	0	281.449
425500	425500	2	1	1	1	1	12	41	6	2011	0	0	0	0	0	1523	2228	2011	0	0	0	0	0	0	0	0	0	0	0	0	0	0
260000	170000	3	1	1	1	1	12	32	2	2011	0.314222	0	0.685778	0	1	3565	2556	2011	1	1	1	0	0	0	1	0	1	1	0	1	0	1	41.8618
668933	518933	5	1	1	1	1	9	52	4	2014	0.0522936	0.947706	0	0	2	3305	5250	2014	1	0	0	0	0	0	1	0	1	0	0	0	0	0	43.7945
475000	275000	3	1	2	1	1	12	65	3	2011	1	0	0	0	1	1244	1027	2011	0	0	0	0	0	0	0	0	0	0	0	0	0	0	3.29243
200000	100000	2	1	2	1	1	9	65	6	2007	0	0	0	0	0	2305	12233	2007
343000	243000	3	1	2	1	1	12	27	6	2007	0	0	0	0	0	2305	10902	2007
120000	300000	2	1	1	1	1	9	61	6	2007	0	0	0	0	0	5887	16320	2007
367900	317900	3	1	1	1	1	10	47	6	2014	0	0	0	0	0	186	2731	2014	0	0	0	0	0	0	0	0	0	0	0	0	0	0
293480	193480	5	1	2	1	1	9	56	3	2014	1	0	0	0	1	2358	8543411	2014	1	0	0	0	1	0	1	0	1	1	0	0	1	1	8.88029
223000	103000	1	1	2	1	1	9	65	6	2007	0	0	0	0	0	385	10150	2007
280000	140000	2	1	1	1	1	12	65	2	2007	0.0101069	0	0	0.989893	4	539	2909	2007															58.2869
400000	200000	1	1	2	1	1	10	60	2	2011	0.0341351	0	0.965865	0	3	1244	4044	2011	1	1	0	1	0	0	0	0	0	0	1	1	0	1	145.349
230000	150000	5	1	2	1	1	12	28	4	2011	1	0	0	0	1	1601	3730	2011	1	0	0	0	0	0	1	0	1	0	0	0	0	0	20.3216
600000	600000	4	1	1	1	1	12	47	7	2014	0	0	0	0	0	631	5352	2014	0	0	0	0	0	0	0	0	0	0	0	0	0	0
95000	45000	3	1	2	1	1	10	35	7	2009	0	0	0	0	0	3554	617	2009
191726	164000	2	1	2	1	1	9	65	7	2014	0	0	0	0	0	529	1836	2014	0	0	0	0	0	0	0	0	0	0	0	0	0	0
400000	400000	4	1	2	1	1	9	50	3	2007	1	0	0	0	1	1322	6173	2007															12.4202
450000	340000	2	1	2	1	1	12	56	6	2011	0	0	0	0	0	3691	2158	2011	0	0	0	0	0	0	0	0	0	0	0	0	0	0
410000	310000	2	1	2	1	1	9	65	6	2007	0	0	0	0	0	2305	12234	2007
224148	224148	5	1	2	1	1	9	33	2	2008	1	0	0	0	1	1382	329	2008
285000	285000	4	1	2	1	1	9	38	3	2008	1	0	0	0	1	1382	234	2008
332667	182667	2	1	1	1	1	9	65	6	2007	0	0	0	0	0	283	5116	2007
330000	230000	3	1	2	1	1	9	65	3	2010	1	0	0	0	1	1517	809	2010	0	0	0	0	0	0	0	0	0	0	0	0	0	0	1.78325
428586	378586	5	1	1	1	1	9	65	6	2011	0	0	0	0	0	2157	460	2011	0	0	0	0	0	0	0	0	0	0	0	0	0	0
428998	328998	2	1	2	1	1	9	65	3	2011	1	0	0	0	1	1244	1021	2011	1	0	0	0	1	0	1	0	1	1	0	0	1	1	13.272
363305	188305	5	1	1	1	1	12	35	6	2014	0	0	0	0	0	1189	5096	2014	0	0	0	0	0	0	0	0	0	0	0	0	0	0
108664	68664	3	1	1	1	1	9	50	4	2011	0	0	1	0	3	2916	2650	2011	1	0	0	0	0	0	1	0	1	0	0	0	0	0	8.52202
620000	420000	5	1	1	1	1	12	49	3	2014	1	0	0	0	1	1038	5684	2014	1	0	0	0	1	0	1	0	1	1	0	0	1	1	103.174
280000	220000	4	1	2	1	1	9	30	1	2007	1	0	0	0	1	2305	12136	2007															23.0286
300000	300000	4	1	2	1	1	9	29	6	2008	0	0	0	0	0	1382	624	2008
262000	182000	4	1	1	1	1	12	49	5	2011	1	0	0	0	1	2916	2554	2011	1	0	0	0	0	0	0	0	0	0	0	0	0	0	152.122
487000	437000	5	1	1	1	1	16	50	3	2011	1	0	0	0	1	2506	3927	2011	0	0	0	0	0	0	0	0	0	0	0	0	0	0	2.61036
229250	109250	2	1	2	1	1	9	57	3	2008	1	0	0	0	1	2667	1020	2008															7.80925
500000	250000	2	1	2	1	1	18	65	6	2014	0	0	0	0	0	1818	4361	2014	0	0	0	0	0	0	0	0	0	0	0	0	0	0
302000	172000	2	1	2	1	1	9	65	6	2011	0	0	0	0	0	1601	1019	2011	0	0	0	0	0	0	0	0	0	0	0	0	0	0
[truncated: 19,320 more rows]
