# Supplementary material for: A micro dataset on delinquency risk, loan motivations and credit access in Chile
Source: Data Brief. 2019 Oct 18;27:104684. doi: 10.1016/j.dib.2019.104684 (PMC6838391; doi:10.1016/j.dib.2019.104684)
Supplement: Multimedia component 1 [file mmc1.zip › DIB_TMC/Debt_motivations_TMC.do]

set more off
global path "D:\Docs2\EFH_CDI\TMC_EFHSBIF\DIB_TMC\DIB_data_code\"
global path_g "${path}\graphs\"

// Deudacon 1 Only Banks, 2 Both Banks and Stores, 3 Only Stores, 4 Only Social Debt, 5 Other Debts, 6 No Debt, 7 No Access to Debt
/* Mot_ / a_con:     1. Mayor Consumo ("Compra de artículos para el hogar", "Compra de vestuario", "Otras compras", "Otros")
2. Bienes Durables/Inversión ("Compra de vehículos u otros medios de transporte", "Vacaciones", "Financiamiento de actividad empresarial o profesional", 
"Adquisición de activos financieros", "Remodelaciones", "Gastos educacionales", "Adquisición de bienes inmuebles", "Préstamos a terceros")
3. Pagar Otras Deudas ("Cancelar otras deudas")
4. Salud ("Tratamiento médico")*/  //keep folio_efh year* zona2 class_com2 ytotef age estrato_renta education numh ytoth mot* deudor_* d_dna_UF factor_efh a1 deudacon a_con

import excel "${path}\CS_debts_EFHall2.xlsx", sheet("Sheet1") firstrow
save "${path_g}\\CS_debts_EFHall2.dta", replace
use "${path_g}\\CS_debts_EFHall2.dta", clear
drop if year>=2008 & year<=2010
drop if year<2011 | year>2015
egen mot=rowtotal(mot*_con), missing
forv md=1/4 {
replace mot`md'_con=. if mot==0 | mot==.
}
collapse (mean) d_dna_UF mot* deudor_* if a1==1 [fw=factor_efh], by(year)
export excel using "$path_g\\Motives_year.xls", firstrow(variables) nolabel replace
use "${path_g}\\CS_debts_EFHall2.dta", clear
drop if year>=2008 & year<=2010
drop if year<2011 | year>2015
keep if deudor_cuotas==1
collapse (mean) d_dna_UF mot* deudor_cuotas if a1==1 [fw=factor_efh], by(year)
g Var=1
save "${path_g}\\data_temp", replace
local v=2
foreach var1 in deudor_Bcuotas deudor_0_50UF deudor_50_200UF deudor_0_50UF_B deudor_50_200UF_B deudor_0_50UF_CC deudor_50_200UF_CC ///
deudor_0_200UF_B deudor_0_200UF_CC deudor_0_200UF deudor_0_200UF_NB deudor_0_50UF_NB deudor_50_200UF_NB {
use "${path_g}\\CS_debts_EFHall2.dta", clear
drop if year>=2008 & year<=2010
drop if year<2011 | year>2015
keep if `var1'==1
collapse (mean) d_dna_UF mot* `var1' if a1==1 [fw=factor_efh], by(year)
g Var=`v'
local v=1+`v'
joinby Var year using "${path_g}\\data_temp", unmatched(both) update
drop _merge
save "${path_g}\\data_temp", replace
}
order Var year d_dna_UF, first
sort Var year
export excel using "$path_g\\Motives_yearDC.xls", firstrow(variables) nolabel replace

use "${path_g}\\CS_debts_EFHall2.dta", clear
drop if year>=2008 & year<=2010
drop if deudacon>=6
collapse d_dna_UF mot* if a1==1 [fw=factor_efh], by(deudacon)
egen mot=rowtotal( mot*_con), missing
export excel using "$path_g\\Motives_DT.xls", firstrow(variables) nolabel replace
use "${path_g}\\CS_debts_EFHall2.dta", clear
drop if year>=2008 & year<=2010  //drop if deudacon>=6
g constant=1
collapse (sum) constant (mean) d_dna_UF mot* if a1==1 [fw=factor_efh], by(deudacon year)
foreach k in 2007 2011 2014 2017 {   
sum constant if year==`k'
replace constant=constant/r(sum) if year==`k'
}
sort year deudacon
order year deudacon constant, first
export excel using "$path_g\\Motives_DTyear.xls", firstrow(variables) nolabel replace

use "${path_g}\\CS_debts_EFHall2.dta", clear
g constant=1
drop if deudacon>=6
replace factor_efh=ceil(factor_efh*d_dna_UF)
collapse (sum) constant (mean) mot* if a1==1 [fw=factor_efh], by(deudacon year)
foreach k in 2007 2011 2014 2017 {   
sum constant if year==`k'
replace constant=constant/r(sum) if year==`k'
}
sort year deudacon
order year deudacon constant, first
export excel using "$path_g\\Motives_DTyear_DebtP.xls", firstrow(variables) nolabel replace
use "${path_g}\\CS_debts_EFHall2.dta", clear
replace factor_efh=ceil(factor_efh*d_dna_UF)
collapse (mean) mot* if a1==1 [fw=factor_efh], by(year)
export excel using "$path_g\\Motives_year_DebtP.xls", firstrow(variables) nolabel replace
clear
