# Supplementary material for: A micro dataset on delinquency risk, loan motivations and credit access in Chile
Source: Data Brief. 2019 Oct 18;27:104684. doi: 10.1016/j.dib.2019.104684 (PMC6838391; doi:10.1016/j.dib.2019.104684)
Supplement: Multimedia component 1 [file mmc1.zip › DIB_TMC/EFH_2011regs2.do]

set more off
global path "D:\Docs2\EFH_CDI\TMC_EFHSBIF\DIB_TMC\DIB_data_code\"
global path_g "${path}\graphs\"
*keep ing debt_pi_ratio rci_pend_75 us_rci_75 numh edad hombre_casado genero instituto universidad unemp_sect d_cc2 deudacon constant folio_efh ///
*factor_* a1 cf_dt year interest_rate_df0 interest_rate2_df0 LS1*ir*df* LS1_Ta*TMC mot* df1_dna df3_dna df_T* df_dna_k* df_Vall df_dna mot* year
import excel "${path}\EFH_TMC_CS.xlsx", sheet("Sheet1") firstrow
save "$path_g\\EFH_TMC_CS.dta", replace
use "$path_g\\EFH_TMC_CS.dta", clear
local var_list_pr00 = "ing debt_pi_ratio rci_pend_75 us_rci_75 numh edad hombre_casado genero instituto universidad unemp_sect d_cc2" 
probit df_dna `var_list_pr00' if a1==1 & cf_dt>0 & cf_dt!=. [pw=factor_all], vce(robust) 
probit df_dna `var_list_pr00' if a1==1 & cf_dt>0 & cf_dt!=. & year>=2007 & year<=2011 [pw=factor_all], vce(robust) 
probit df_dna `var_list_pr00' if a1==1 & cf_dt>0 & cf_dt!=. & year==2007 [pw=factor_all], vce(robust) 
probit df_dna `var_list_pr00' if a1==1 & cf_dt>0 & cf_dt!=. & year==2011 [pw=factor_all], vce(robust) 
probit df_dna `var_list_pr00' if a1==1 & cf_dt>0 & cf_dt!=., vce(robust) //  //
outreg2 using "$path_g\\df_dna_06_11.xls", replace
probit df_dna `var_list_pr00' if a1==1 & cf_dt>0 & cf_dt!=. & year>=2007 & year<=2011, vce(robust) iterate(50)  //   //
outreg2 using "$path_g\\df_dna_06_11.xls", append
probit df_dna `var_list_pr00' if a1==1 & cf_dt>0 & cf_dt!=. & year==2007, vce(robust) iterate(50)  //   //
outreg2 using "$path_g\\df_dna_06_11.xls", append
probit df_dna `var_list_pr00' if a1==1 & cf_dt>0 & cf_dt!=. & year>=2008 & year<=2010, vce(robust) iterate(50)   //   //
probit df_dna `var_list_pr00' if a1==1 & cf_dt>0 & cf_dt!=. & year==2011, vce(robust) iterate(50)
outreg2 using "$path_g\\df_dna_06_11.xls", append
probit df_dna `var_list_pr00' if a1==1 & cf_dt>0 & cf_dt!=. & year==2014, vce(robust) iterate(50) //		//
outreg2 using "$path_g\\df_dna_06_11.xls", append

pwcorr LS1_ir_df0 LS1_ir2_df0 interest_rate_df0 interest_rate2_df0
drop if year>=2008 & year<=2010  //drop if deudacon>=6
collapse (sum) constant (mean) LS1*ir*df* LS1_Ta*TMC mot* df1_dna df3_dna df_T* df_dna_k* df_Vall df_dna if a1==1 [fw=factor_efh], by(deudacon year)
foreach k in 2007 2011 2014 2017 {   
sum constant if year==`k'
replace constant=constant/r(sum) if year==`k'
}
sort year deudacon
order year deudacon constant, first
drop if year<2011  | year>2015
export excel using "$path_g\\LS_DTyear.xls", firstrow(variables) nolabel replace
forv i=1/2 {
use "$path_g\\EFH_TMC_CS.dta", clear
drop if year>=2008 & year<=2010  //drop if deudacon>=6
collapse (sum) constant (mean) mot* if a1==1 [fw=factor_efh], by(deudacon year LS1_Ta`i'TMC)  //LS_ir_df0
foreach k in 2007 2011 2014 2017 {   
sum constant if year==`k'
replace constant=constant/r(sum) if year==`k'
}
sort year deudacon LS1_Ta`i'TMC
order year deudacon constant, first
drop if year<2011  | year>2015
drop if deudacon>=6 & deudacon<=7
export excel using "$path_g\\LS`i'_DTyear.xls", firstrow(variables) nolabel replace
use "$path_g\\EFH_TMC_CS.dta", clear
drop if year>=2008 & year<=2010  //drop if deudacon>=6
collapse (sum) constant (mean) mot* if a1==1 [fw=factor_efh], by(year LS1_Ta`i'TMC)  //LS_ir_df0
foreach k in 2007 2011 2014 2017 {   
sum constant if year==`k'
replace constant=constant/r(sum) if year==`k'
}
export excel using "$path_g\\LS`i'_DMotives.xls", firstrow(variables) nolabel replace
}    
clear
