# Supplementary material for: A micro dataset on delinquency risk, loan motivations and credit access in Chile
Source: Data Brief. 2019 Oct 18;27:104684. doi: 10.1016/j.dib.2019.104684 (PMC6838391; doi:10.1016/j.dib.2019.104684)
Supplement: Multimedia component 1 [file mmc1.zip › DIB_TMC/EFH_TMC_CS.xlsx]

## Sheet: Sheet1
folio_efh	year	factor_all	factor_egm	factor_efh	a1	cf_dt	edad	df_dna	ing	genero	hombre_casado	instituto	universidad	constant	unemp_sect	numh	d_cc2	us_rci_75	rci_pend_75	debt_pi_ratio	deudacon	mot1_con	mot2_con	mot3_con	mot4_con	df_Vall	df_dna_k1	df_dna_k3	df1_dna	df3_dna	df_TB	df_TCC	interest_rate_df0	interest_rate2_df0	LS1_ir_df0	LS1_ir2_df0	LS1_Ta1TMC	LS1_Ta2TMC
507	2007	39		412	11	0	54		13.0081	0	0	0	0	1	0.0131308	2	0			0	6	0	0	0	0
507	2007	39		412	1	0	63		13.0081	1	0	0	0	1	0.0131308	2	0	0		0	6	0	0	0	0										0.156195	0.195861	0	0
1	2014	8	147	147	8	200000	47		14.2799	0	0	0	0	1	0.0257402	7	0			0.00648253	3	1	0	0	0							0
1	2014	8	147	147	6	200000	39		14.2799	1	0	0	0	1	0.0257402	7	0			0.00847611	3	1	0	0	0							0
1	2014	8	147	147	7	200000	1		14.2799	0	0	0	0	1	0.0257402	7	0			0.0092377	3	1	0	0	0							0
1	2014	8	147	147	4	200000	86		14.2799	0	0	0	0	1	0.0257402	7	0			0.00768679	3	1	0	0	0							0
1	2014	8	147	147	7	200000	11		14.2799	1	0	0	0	1	0.0257402	7	0			0.00860082	3	1	0	0	0							0
1	2014	8	147	147	3	200000	30		14.2799	0	0	0	0	1	0.0257402	7	0			0.0092377	3	1	0	0	0							0
1	2014	8	147	147	8	200000	49		14.2799	1	0	0	0	1	0.0257402	7	0			0.00847611	3	1	0	0	0							0
1	2014	8	147	147	1	200000	59	0	13.9474	0	0	0	0	1	0.0257402	7	0	0	0.175439	0.00595821	3	1	0	0	0							0	0.176816	0.230894	0.176816	0.230894	0	0
508	2007	48		512	3	0	16	0		1	1	0	0	1	0.0624951	6	0			0.174241	5	1	0	0	0
508	2007	48		512	3	0	21	0		0	0	0	0	1	0.0624951	6	0			0.088997	5	1	0	0	0
508	2007	48		512	3	0	26	0		1	1	0	1	1	0.0624951	6	0			0.088997	5	1	0	0	0
508	2007	48		512	2	0	47	0		0	0	1	0	1	0.0624951	6	0			0.088997	5	1	0	0	0
508	2007	48		512	3	0	24	0		0	0	0	1	1	0.0624951	6	0			0.0904212	5	1	0	0	0
508	2007	48		512	1	135000	52	0	14.3876	1	1	0	1	1	0.0624951	6	0	0	0.0762317	0.088997	5	1	0	0	0								0.118543	0.169943	0.118543	0.169943	0	0
2	2014	9	165	165	2	170581	67		16.3783	1	1	0	1	1	0.0161048	2	0			0	6	0	0	0	0	0
2	2014	9	165	165	1	170581	62		16.3483	0	0	0	1	1	0.0161048	2	0	0	0	0	6	0	0	0	0	0									0.0936508	0.143553	0	0
510	2007	123		1322	1	0	59		12.6149	0	0	0	0	1	0.0409015	2	0	0	0.105477	0.13496	3	1	0	0	0										0.157662	0.21086	0	0
510	2007	123		1322	2	0	46		12.6149	1	1	0	0	1	0.0409015	2	0			0.134137	3	1	0	0	0
512	2007	48		512	3	0	29	0		0	0	0	1	1	0.0844873	4	0			0.0682006	1	1	0	0	0
512	2007	48		512	3	0	30	0		1	1	0	1	1	0.0844873	4	0			0.0682006	1	1	0	0	0
512	2007	48		512	1	105000	62	0	11.7956	1	1	0	1	1	0.0844873	4	0	1	0.75	0.0682006	1	1	0	0	0								0.151491	0.204406	0.151491	0.204406	0	0
512	2007	48		512	2	0	62	0		0	0	0	0	1	0.0844873	4	0			0.0682006	1	1	0	0	0
4	2014	27	513	513	1	25000	85	1	13.3391	1	0	0	0	1	0.00583991	1	0	0	0.0403226	0.0134585	1	0	1	0	0		1	0	1	0			0.103991	0.154723	0.103991	0.154723	0	0
513	2007	141		1519	1	0	76		11.984	0	0	0	0	1	0.0407304	2	0	0		0	6	0	0	0	0										0.172543	0.211577	0	0
513	2007	141		1519	3	0	31			1	0	0	1	1	0.0407304	2	0			0	6	0	0	0	0
5	2014	42	808	808	1	355000	35	0	13.5936	1	0	0	1	1	0.0112194	1	0	0	0.44375	0.328924	5	0	0.636079	0.363921	0	0	0	0	0	0			0.145406	0.198041	0.145406	0.198041	0	0
516	2007	141		1519	1	0	75		12.5532	0	0	0	0	1	0.00565449	1	0	0		0	6	0	0	0	0										0.13615	0.179419	0	0
6	2014	28	520	520	2	180000	52	0	14.0111	1	1	1	0	1	0.00452961	7	0			0.0958419	2	0.18367	0.81633	0	0		0	0	0	0		0
6	2014	28	520	520	3	180000	20	0	14.0111	0	0	0	1	1	0.00452961	7	0			0.0958419	2	0.18367	0.81633	0	0		0	0	0	0		0
6	2014	28	520	520	1	180000	50	0	13.7809	0	0	0	1	1	0.00452961	7	0	0	0.186529	0.0958419	2	0.18367	0.81633	0	0		0	0	0	0		0	0.136864	0.189107	0.136864	0.189107	0	0
6	2014	28	520	520	3	180000	24	0	14.0111	0	0	1	0	1	0.00452961	7	0			0.113933	2	0.18367	0.81633	0	0		0	0	0	0		0
6	2014	28	520	520	3	180000	17	0	14.0111	0	0	0	0	1	0.00452961	7	0			0.162356	2	0.18367	0.81633	0	0		0	0	0	0		0
6	2014	28	520	520	4	180000	84	0	14.0111	0	0	0	0	1	0.00452961	7	0			0.135098	2	0.18367	0.81633	0	0		0	0	0	0		0
6	2014	28	520	520	3	180000	12	0	14.0111	1	0	0	0	1	0.00452961	7	0			0.151162	2	0.18367	0.81633	0	0		0	0	0	0		0
518	2007	32		337	3	0	8		13.9987	1	1	0	0	1	0.0584531	6	0			0.201245	5	1	0	0	0
518	2007	32		337	3	0	17		13.9987	0	0	0	0	1	0.0584531	6	0			0.201245	5	1	0	0	0
518	2007	32		337	3	0	20		13.9987	0	0	0	1	1	0.0584531	6	0			0.201245	5	1	0	0	0
518	2007	32		337	1	0	49		13.9987	0	0	0	0	1	0.0584531	6	0	0	0.132857	0.201245	5	1	0	0	0										0.217585	0.273537	0	0
518	2007	32		337	2	0	53		13.9987	1	1	0	1	1	0.0584531	6	0			0.201245	5	1	0	0	0
518	2007	32		337	3	0	23		13.9987	0	0	0	1	1	0.0584531	6	0			0.201245	5	1	0	0	0
7	2014	33	630	630	1	400000	36		13.7223	0	0	0	1	1	0.0257402	2	0	0	0.43956	0	6	0	0	0	0	0									0.136922	0.186486	0	0
7	2014	33	630	630	2	400000	61		14.1598	0	0	0	0	1	0.0257402	2	0			0	6	0	0	0	0	0
522	2007	25		261	6	0	35		12.6729	1	0	0	0	1	0.0623071	6	0			0.085203	3	1	0	0	0
522	2007	25		261	7	0	5		12.6729	0	0	0	0	1	0.0623071	6	0			0.085203	3	1	0	0	0
522	2007	25		261	1	0	62		12.6729	0	0	0	0	1	0.0623071	6	0	0	0.117707	0.085203	3	1	0	0	0										0.213711	0.269485	0	0
522	2007	25		261	3	0	36		12.6729	1	0	0	0	1	0.0623071	6	0			0.085203	3	1	0	0	0
522	2007	25		261	7	0	12		12.6729	1	0	0	0	1	0.0623071	6	0			0.085203	3	1	0	0	0
522	2007	25		261	3	0	34		12.6729	0	0	0	0	1	0.0623071	6	0			0.085203	3	1	0	0	0
523	2007	58		619	1	416000	52	0	13.5998	1	1	0	0	1	0.0257977	3	0	0	0.51677	0.0394298	2	1	0	0	0								0.167352	0.220996	0.167352	0.220996	0	0
523	2007	58		619	2	0	50	0		0	0	0	1	1	0.0257977	3	0			0.0618858	2	1	0	0	0
523	2007	58		619	3	0	21	0		1	1	0	1	1	0.0257977	3	0			0.0618858	2	1	0	0	0
9	2014	33	632	632	3	550000	10	0	14.4966	1	0	0	0	1	0.0186394	5	0			0.374803	1	0	1	0	0	0	0	0	0	0
9	2014	33	632	632	2	550000	36	0	14.4966	1	1	1	0	1	0.0186394	5	0			0.210669	1	0	1	0	0	0	0	0	0	0
9	2014	33	632	632	3	550000	12	0	14.4966	0	0	0	0	1	0.0186394	5	0			0.402557	1	0	1	0	0	0	0	0	0	0
9	2014	33	632	632	1	550000	32	0	14.3016	0	0	0	0	1	0.0186394	5	0	0	0.338462	0.402557	1	0	1	0	0	0	0	0	0	0			0.269686	0.328032	0.269686	0.328032	0	0
9	2014	33	632	632	3	550000	16	0	14.4966	1	0	0	0	1	0.0186394	5	0			0.374803	1	0	1	0	0	0	0	0	0	0
524	2007	11		101	1	300000	67	0	13.1651	0	0	0	1	1	0.0156784	1	1	0	0.576	0.0783305	1	1	0	0	0								0.115696	0.166966	0.115696	0.166966	0	0
10	2014	35	667	667	3	0	0		13.725	1	0	0	0	1	0.0112194	5	0			0	6	0	0	0	0
10	2014	35	667	667	2	0	35		13.725	1	1	0	1	1	0.0112194	5	0			0	6	0	0	0	0
10	2014	35	667	667	1	0	36		13.725	0	0	0	1	1	0.0112194	5	0	0		0	6	0	0	0	0										0.159162	0.196812	0	0
10	2014	35	667	667	3	0	13		13.725	0	0	0	0	1	0.0112194	5	0			0	6	0	0	0	0
10	2014	35	667	667	3	0	5		13.725	1	0	0	0	1	0.0112194	5	0			0	6	0	0	0	0
526	2007	23		244	1	0	36		14.1878	0	0	1	0	1	0.0189231	1	1	0		0	6	0	0	0	0										0.133442	0.182694	0	0
11	2014	155	2965	2965	2	938000	34	0	13.9812	1	0	1	0	1	0.0454125	4	0			0.222673	2	0.141487	0.134321	0.724191	0		0	0	0	0	0	0
11	2014	155	2965	2965	3	938000	9	0	13.9812	1	0	0	0	1	0.0454125	4	0			0.222673	2	0.141487	0.134321	0.724191	0		0	0	0	0	0	0
11	2014	155	2965	2965	3	938000	6	0	13.9812	0	0	0	0	1	0.0454125	4	0			0.222673	2	0.141487	0.134321	0.724191	0		0	0	0	0	0	0
11	2014	155	2965	2965	1	938000	31	0	13.8452	0	0	0	1	1	0.0454125	4	0	1	0.75	0.222673	2	0.141487	0.134321	0.724191	0		0	0	0	0	0	0	0.16881	0.22252	0.16881	0.22252	0	0
527	2007	26		276	2	0	29	0	14.1623	0	0	0	1	1	0.072667	2	1			0.104527	2	1	0	0	0
527	2007	26		276	1	418100	34	0	14.1623	1	0	0	1	1	0.072667	2	1	0	0.295799	0.104527	2	1	0	0	0								0.142188	0.194675	0.142188	0.194675	0	0
555	2007	25		261	2	0	25		12.824	0	0	0	0	1	0.0303132	2	0			0	7	0	0	0	0
555	2007	25		261	1	0	28		12.824	1	1	1	0	1	0.0303132	2	0	0		0	7	0	0	0	0										0.243329	0.243329	0	0
13	2014	149	2867	2867	3	80000	7		13.3471	0	0	0	0	1	0.0266916	6	0			0.045597	1	0.407722	0.592278	0	0						0
13	2014	149	2867	2867	3	80000	4		13.3471	0	0	0	0	1	0.0266916	6	0			0.045597	1	0.407722	0.592278	0	0						0
13	2014	149	2867	2867	2	80000	40		13.3471	1	1	0	0	1	0.0266916	6	0			0.045597	1	0.407722	0.592278	0	0						0
13	2014	149	2867	2867	3	80000	17		13.3471	0	0	0	0	1	0.0266916	6	0			0.045597	1	0.407722	0.592278	0	0						0
13	2014	149	2867	2867	1	80000	32	0	13.1731	0	0	1	0	1	0.0266916	6	0	0	0.152381	0.045597	1	0.407722	0.592278	0	0						0		0.191098	0.245832	0.191098	0.245832	0	0
13	2014	149	2867	2867	3	80000	14		13.3471	1	0	0	0	1	0.0266916	6	0			0.045597	1	0.407722	0.592278	0	0						0
557	2007	58		619	2	0	41			0	0	1	0	1	0.0185658	2	0			0.0035745	2	1	0	0	0
557	2007	58		619	1	0	42		14.056	1	1	1	0	1	0.0185658	2	0	0	0.0416145	0.0035151	2	1	0	0	0										0.106884	0.157748	0	0
561	2007	31		336	2	0	40	0		0	0	0	0	1	0.0300782	5	0			0.113098	2	0.745079	0	0.254921	0
561	2007	31		336	3	0	13	0		1	1	0	0	1	0.0300782	5	0			0.0634064	2	0.745079	0	0.254921	0
561	2007	31		336	3	0	12	0		1	1	0	0	1	0.0300782	5	0			0.0634064	2	0.745079	0	0.254921	0
561	2007	31		336	3	0	3	0		1	1	0	0	1	0.0300782	5	0			0.0634064	2	0.745079	0	0.254921	0
561	2007	31		336	1	580000	41	0	14.5092	1	1	0	1	1	0.0300782	5	0	0	0.29	0.0634064	2	0.745079	0	0.254921	0								0.122082	0.173645	0.122082	0.173645	0	0
15	2014	150	2876	2876	2	80000	35	1	13.7418	1	0	0	0	1	0.0521865	3	0			0.0272744	1	0	1	0	0		1	0	1	0
15	2014	150	2876	2876	3	80000	11	1	13.7418	1	0	0	0	1	0.0521865	3	0			0.0272744	1	0	1	0	0		1	0	1	0
15	2014	150	2876	2876	1	80000	42	1	13.4283	0	0	0	0	1	0.0521865	3	0	0	0.118	0.0272744	1	0	1	0	0		1	0	1	0			0.173636	0.227569	0.173636	0.227569	0	0
565	2007	31		336	3	0	75	0		0	0	0	1	1	0.0150864	4	0			0.182641	2	0.961921	0	0.0380788	0
565	2007	31		336	1	1080000	54	0	14.9537	1	1	0	1	1	0.0150864	4	0	0	0.346154	0.172227	2	0.961921	0	0.0380788	0								0.108563	0.159505	0.108563	0.159505	0	0
565	2007	31		336	2	0	52	0		0	0	0	1	1	0.0150864	4	0			0.182641	2	0.961921	0	0.0380788	0
565	2007	31		336	3	0	25	0		1	1	0	1	1	0.0150864	4	0			0.182641	2	0.961921	0	0.0380788	0
569	2007	36		385	1	605000	49	1	6.90776	0	0	0	1	1	0	5	0	1	0.75	0.539203	2	1	0	0	0								0.454909	0.521766	0.454909	0.521766	0	1
569	2007	36		385	7	0	3	1		1	0	0	0	1	0	5	0			0.846939	2	1	0	0	0
569	2007	36		385	7	0	5	1		0	0	0	0	1	0	5	0			0.846939	2	1	0	0	0
569	2007	36		385	3	0	23	1		0	0	0	0	1	0	5	0			0.846939	2	1	0	0	0
569	2007	36		385	3	0	17	1		0	0	0	0	1	0	5	0			0.846939	2	1	0	0	0
570	2007	77		827	1	0	67		13.0836	1	1	1	0	1	0.0362384	2	0	0	0.0425065	0.0038381	3	1	0	0	0										0.104014	0.154747	0	0
570	2007	77		827	2	0	66		12.824	0	0	1	0	1	0.0362384	2	0			0.00503054	3	1	0	0	0
573	2007	58		619	1	220000	29		13.5292	1	0	0	1	1	0.0682763	2	0	0	0.293333	0	6	0	0	0	0										0.169092	0.207974	0	0
573	2007	58		619	2	0	28			0	0	0	1	1	0.0682763	2	0			0	6	0	0	0	0
574	2007	39		412	3	0	13		12.9182	1	0	0	0	1	0.0370922	4	0			0	7	0	0	0	0
574	2007	39		412	3	0	12		12.9182	0	0	0	0	1	0.0370922	4	0			0	7	0	0	0	0
574	2007	39		412	2	0	29		12.9182	0	0	0	0	1	0.0370922	4	0			0	7	0	0	0	0
574	2007	39		412	1	0	43		13.0974	1	0	0	0	1	0.0370922	4	0	0		0	7	0	0	0	0										0.342402	0.342402	0	0
575	2007	39		412	3	0	23		13.6183	0	0	1	0	1	0.0634171	6	0			0	6	0	0	0	0
575	2007	39		412	7	0	6		13.6183	0	0	0	0	1	0.0634171	6	0			0	6	0	0	0	0
575	2007	39		412	1	0	67		13.6183	1	1	0	0	1	0.0634171	6	0	0		0	6	0	0	0	0										0.178376	0.224699	0	0
575	2007	39		412	3	0	25		13.6183	0	0	1	0	1	0.0634171	6	0			0	6	0	0	0	0
575	2007	39		412	7	0	3		13.6183	0	0	0	0	1	0.0634171	6	0			0	6	0	0	0	0
575	2007	39		412	2	0	44		13.6183	0	0	0	0	1	0.0634171	6	0			0	6	0	0	0	0
21	2014	69	1310	1310	3	10140	15		12.29	1	0	0	0	1	0.107595	2	0			0.00719542	3	1	0	0	0							0
21	2014	69	1310	1310	1	10140	52	0	12.29	0	0	0	0	1	0.107595	2	0	0	0.046836	0.00818158	3	1	0	0	0							0	0.187569	0.242142	0.187569	0.242142	0	0
576	2007	123		1322	1	0	54		10.8396	0	0	0	0	1	0.0637346	3	0	0	0.385662	0.0301206	3	1	0	0	0										0.277853	0.336574	0	0
576	2007	123		1322	3	0	28		10.8396	0	0	1	0	1	0.0637346	3	0			0.0251427	3	1	0	0	0
576	2007	123		1322	7	0	8		10.8396	1	0	0	0	1	0.0637346	3	0			0.0263372	3	1	0	0	0
578	2007	39		412	1	0	28		12.9899	1	0	0	1	1	0.0400612	1	0	0	0.0278839	0.0356947	1	1	0	0	0										0.122866	0.174465	0	0
579	2007	123		1322	1	0	39		12.9017	1	0	0	0	1	0.044389	3	1	0		0	7	0	0	0	0										0.361958	0.361958	0	0
579	2007	123		1322	2	0	35		12.9017	0	0	0	0	1	0.044389	3	1			0	7	0	0	0	0
579	2007	123		1322	3	0	12		12.9017	1	0	0	0	1	0.044389	3	1			0	7	0	0	0	0
24	2014	120	2305	2305	1	0	79		11.3737	0	0	0	0	1	0.0407925	1	0	0		0	6	0	0	0	0										0.171329	0.207638	0	0
580	2007	214		2305	1	0	70		10.8396	0	0	0	0	1	0.0407076	1	1	0		0	6	0	0	0	0										0.226732	0.254081	0	0
25	2014	163	3138	3138	3	86000	28		14.2544	0	0	0	1	1	0.0069652	6	0			0.00597972	1	1	0	0	0						0
25	2014	163	3138	3138	1	86000	62	0	13.9561	0	0	0	0	1	0.0069652	6	0	0	0.0747826	0.00754841	1	1	0	0	0						0		0.144092	0.196666	0.144092	0.196666	0	0
25	2014	163	3138	3138	7	86000	10		14.2544	1	0	0	0	1	0.0069652	6	0			0.0108963	1	1	0	0	0						0
25	2014	163	3138	3138	7	86000	8		14.2544	0	0	0	0	1	0.0069652	6	0			0.0117032	1	1	0	0	0						0
25	2014	163	3138	3138	2	86000	64		14.2544	1	1	0	0	1	0.0069652	6	0			0.0100155	1	1	0	0	0						0
25	2014	163	3138	3138	3	86000	33		14.2544	0	0	0	1	1	0.0069652	6	0			0.00597972	1	1	0	0	0						0
581	2007	214		2305	1	0	86		12.2737	1	0	0	1	1	0.0593245	1	1	0		0	7	0	0	0	0										0.134371	0.160098	0	0
26	2014	148	2834	2834	3	0	10		13.5371	1	0	0	0	1	0.0498688	5	0			0	7	0	0	0	0
26	2014	148	2834	2834	3	0	14		13.5371	0	0	0	0	1	0.0498688	5	0			0	7	0	0	0	0
26	2014	148	2834	2834	1	0	30		13.3163	1	0	0	0	1	0.0498688	5	0	0		0	7	0	0	0	0										0.445293	0.445293	1	1
26	2014	148	2834	2834	4	0	85		13.5371	0	0	0	0	1	0.0498688	5	0			0	7	0	0	0	0
26	2014	148	2834	2834	3	0	7		13.5371	1	0	0	0	1	0.0498688	5	0			0	7	0	0	0	0
582	2007	214		2305	1	0	79		12.4171	0	0	0	0	1	0.00571215	1	1	0		0	6	0	0	0	0										0.138929	0.180641	0	0
583	2007	39		412	3	0	24	1	13.3438	0	0	0	1	1	0.0481747	4	1			0.593164	5	1	0	0	0
583	2007	39		412	1	270000	42	1	13.3438	0	0	0	0	1	0.0481747	4	1	0	0.433445	0.593164	5	1	0	0	0								0.355667	0.417964	0.355667	0.417964	0	0
583	2007	39		412	3	0	14	1	13.3438	0	0	0	0	1	0.0481747	4	1			0.593164	5	1	0	0	0
583	2007	39		412	2	0	52	1	13.3438	1	1	0	0	1	0.0481747	4	1			0.593164	5	1	0	0	0
584	2007	214		2305	2	0	72	0		0	0	0	0	1	0.0255995	2	0			0.0231633	3	1	0	0	0
584	2007	214		2305	1	15000	71	0	12.3926	1	1	0	0	1	0.0255995	2	0	0	0.0625	0.0231633	3	1	0	0	0								0.121072	0.172589	0.121072	0.172589	0	0
587	2007	123		1322	1	0	61		12.6729	1	1	0	0	1	0.0744399	2	0	0		0	6	0	0	0	0										0.176211	0.218199	0	0
587	2007	123		1322	2	0	58		12.6729	0	0	0	0	1	0.0744399	2	0			0	6	0	0	0	0
593	2007	25		261	3	0	24	0	12.2596	1	1	1	0	1	0.0245923	4	0			0.718132	1	1	0	0	0
593	2007	25		261	3	0	20	0	12.2596	0	0	0	1	1	0.0245923	4	0			0.541635	1	1	0	0	0
593	2007	25		261	1	117516	43	0	12.2596	0	0	0	0	1	0.0245923	4	0	0	0.5596	0.785998	1	1	0	0	0								0.45858	0.525606	0.45858	0.525606	0	1
593	2007	25		261	3	0	18	0	12.2596	0	0	0	0	1	0.0245923	4	0			0.652255	1	1	0	0	0
603	2007	39		412	1	0	61		13.3063	0	0	0	0	1	0.0453612	1	0	0	0.0499249	0.0353086	3	1	0	0	0										0.12562	0.177346	0	0
604	2007	48		512	1	43000	45	0	13.6979	0	0	0	0	1	0.0554777	5	0	0	0.0484234	0.0256891	3	1	0	0	0								0.182531	0.236872	0.182531	0.236872	0	0
604	2007	48		512	5	0	68	0		0	0	0	0	1	0.0554777	5	0			0.0256891	3	1	0	0	0
604	2007	48		512	3	0	5	0		0	0	0	0	1	0.0554777	5	0			0.0256891	3	1	0	0	0
604	2007	48		512	3	0	15	0		1	1	0	0	1	0.0554777	5	0			0.0256891	3	1	0	0	0
604	2007	48		512	2	0	54	0		1	1	0	0	1	0.0554777	5	0			0.0256891	3	1	0	0	0
606	2007	123		1322	3	0	25		12.6603	1	1	0	0	1	0.0946774	8	0			0.0832601	3	1	0	0	0
606	2007	123		1322	6	0	29		12.6603	0	0	0	0	1	0.0946774	8	0			0.0832601	3	1	0	0	0
606	2007	123		1322	1	0	48		12.6603	0	0	0	0	1	0.0946774	8	0	0	0.105114	0.0832601	3	1	0	0	0										0.320494	0.381175	0	0
606	2007	123		1322	3	0	15		12.6603	0	0	0	0	1	0.0946774	8	0			0.0832601	3	1	0	0	0
606	2007	123		1322	3	0	32		12.6603	1	1	0	0	1	0.0946774	8	0			0.0832601	3	1	0	0	0
606	2007	123		1322	11	0	73		12.6603	1	1	0	0	1	0.0946774	8	0			0.0832601	3	1	0	0	0
606	2007	123		1322	7	0	5		12.6603	1	1	0	0	1	0.0946774	8	0			0.0832601	3	1	0	0	0
606	2007	123		1322	3	0	17		12.6603	1	1	0	0	1	0.0946774	8	0			0.0832601	3	1	0	0	0
608	2007	32		337	3	0	6	1	13.9342	1	0	0	0	1	0.0436775	6	0			0.0534697	3	0	0	0	1
608	2007	32		337	2	0	39	1	13.9342	0	0	0	0	1	0.0436775	6	0			0.0534697	3	0	0	0	1
608	2007	32		337	3	0	29	1	13.9342	1	0	0	0	1	0.0436775	6	0			0.0534697	3	0	0	0	1
608	2007	32		337	1	100000	49	1	13.9342	1	0	0	0	1	0.0436775	6	0	0	0.0888889	0.0534697	3	0	0	0	1								0.191224	0.245965	0.191224	0.245965	0	0
608	2007	32		337	3	0	13	1	13.9342	0	0	0	0	1	0.0436775	6	0			0.0534697	3	0	0	0	1
608	2007	32		337	4	0	82	1	13.9342	0	0	0	0	1	0.0436775	6	0			0.0534697	3	0	0	0	1
611	2007	141		1519	8	0	35	0		0	0	0	0	1	0.0651594	3	0			0.0459272	3	1	0	0	0
611	2007	141		1519	4	0	62	0	11.4927	0	0	0	0	1	0.0651594	3	0			0.0459272	3	1	0	0	0
611	2007	141		1519	1	40000	39	0	12.7367	1	0	0	0	1	0.0651594	3	0	0	0.117994	0.0459272	3	1	0	0	0								0.21375	0.269526	0.21375	0.269526	0	0
36	2014	18	333	333	2	0	65		15.5906	1	1	0	0	1	0.0107385	2	0			0	6	0	0	0	0	0
36	2014	18	333	333	1	0	69		15.5204	0	0	0	1	1	0.0107385	2	0	0		0	6	0	0	0	0	0									0.093977	0.143959	0	0
613	2007	36		385	1	0	71		11.5029	0	0	0	0	1	0.0523854	2	0	0		0	6	0	0	0	0										0.2077	0.242126	0	0
613	2007	36		385	2	0	70			1	1	0	0	1	0.0523854	2	0			0	6	0	0	0	0
615	2007	58		619	3	0	34			1	1	0	0	1	0.123152	5	0			0.0221729	3	1	0	0	0
615	2007	58		619	1	0	62		13.4141	0	0	0	0	1	0.123152	5	0	0	0.0303981	0.0221729	3	1	0	0	0										0.190926	0.245653	0	0
615	2007	58		619	6	0	34			0	0	0	0	1	0.123152	5	0			0.0221729	3	1	0	0	0
615	2007	58		619	2	0	72		11.5712	1	1	0	0	1	0.123152	5	0			0.0221729	3	1	0	0	0
615	2007	58		619	7	0	3			0	0	0	0	1	0.123152	5	0			0.0221729	3	1	0	0	0
616	2007	58		619	8	0	18			1	0	0	0	1	0.0782046	3	0			0.018815	2	1	0	0	0
616	2007	58		619	4	0	58			0	0	1	0	1	0.0782046	3	0			0.018815	2	1	0	0	0
616	2007	58		619	1	0	33		13.7653	1	0	0	0	1	0.0782046	3	0	0	0.214501	0.018815	2	1	0	0	0										0.212968	0.268708	0	0
617	2007	48		512	3	0	50			1	1	0	0	1	0.0484124	6	0			0	7	0	0	0	0
617	2007	48		512	3	0	38			0	0	0	0	1	0.0484124	6	0			0	7	0	0	0	0
617	2007	48		512	3	0	40			1	1	0	0	1	0.0484124	6	0			0	7	0	0	0	0
617	2007	48		512	2	0	70			0	0	0	0	1	0.0484124	6	0			0	7	0	0	0	0
617	2007	48		512	1	0	70		13.5311	1	1	0	0	1	0.0484124	6	0	0		0	7	0	0	0	0										0.228808	0.228808	0	0
617	2007	48		512	3	0	35			1	1	0	0	1	0.0484124	6	0			0	7	0	0	0	0
621	2007	39		412	2	0	48		12.9968	0	0	0	0	1	0.0369228	2	0			0	7	0	0	0	0
621	2007	39		412	1	0	35		12.9968	1	0	0	0	1	0.0369228	2	0	0		0	7	0	0	0	0										0.322031	0.322031	0	0
623	2007	39		412	1	40000	50	0	13.1244	1	1	0	0	1	0.044389	3	0	0	0.08	0.0677178	3	1	0	0	0								0.149388	0.202206	0.149388	0.202206	0	0
623	2007	39		412	3	0	15	0	13.1244	0	0	0	0	1	0.044389	3	0			0.0677178	3	1	0	0	0
623	2007	39		412	2	0	45	0	13.1244	0	0	0	0	1	0.044389	3	0			0.0677178	3	1	0	0	0
624	2007	123		1322	1	0	65		12.2111	1	1	0	0	1	0.0553977	1	0	0		0	6	0	0	0	0										0.163682	0.205066	0	0
625	2007	214		2305	3	0	21			0	0	0	0	1	0.139157	3	0			0	7	0	0	0	0
625	2007	214		2305	3	0	11			0	0	0	0	1	0.139157	3	0			0	7	0	0	0	0
625	2007	214		2305	1	0	33		12.3059	0	0	0	0	1	0.139157	3	0	0		0	7	0	0	0	0										0.552489	0.552489	1	1
636	2007	26		276	1	0	32		14.5092	1	1	0	1	1	0.0662378	2	1	0	0.194704	0.293764	5	1	0	0	0										0.128833	0.180706	0	0
636	2007	26		276	2	0	29		14.5092	0	0	0	1	1	0.0662378	2	1			0.293764	5	1	0	0	0
637	2007	26		276	3	0	5		14.7322	0	0	0	0	1	0.0699759	3	1			0	6	0	0	0	0
637	2007	26		276	2	0	33		14.7322	1	1	0	1	1	0.0699759	3	1			0	6	0	0	0	0
637	2007	26		276	1	0	30		14.7322	0	0	0	1	1	0.0699759	3	1	0		0	6	0	0	0	0										0.147134	0.191819	0	0
641	2007	29		297	6	0	26			1	1	0	1	1	0.05586	7	1			0	6	0	0	0	0
641	2007	29		297	2	0	60			0	0	0	0	1	0.05586	7	1			0	6	0	0	0	0
641	2007	29		297	6	0	32			0	0	0	0	1	0.05586	7	1			0	6	0	0	0	0
641	2007	29		297	1	0	65		15.0513	1	1	0	0	1	0.05586	7	1	0		0	6	0	0	0	0										0.154508	0.206744	0	0
641	2007	29		297	13	0	34			0	0	0	0	1	0.05586	7	1			0	6	0	0	0	0
641	2007	29		297	3	0	35			1	1	0	1	1	0.05586	7	1			0	6	0	0	0	0
641	2007	29		297	3	0	28			0	0	0	1	1	0.05586	7	1			0	6	0	0	0	0
644	2007	33		348	1	0	40		14.6405	1	1	0	1	1	0.00504738	4	1	0	0.0484542	0.0214802	1	1	0	0	0										0.10384	0.154565	0	0
644	2007	33		348	3	0	6		13.4324	0	0	0	0	1	0.00504738	4	1			0.0724937	1	1	0	0	0
644	2007	33		348	2	0	36		13.4324	0	0	0	1	1	0.00504738	4	1			0.0724937	1	1	0	0	0
644	2007	33		348	3	0	2		13.4324	1	1	0	0	1	0.00504738	4	1			0.0724937	1	1	0	0	0
652	2007	31		333	8	0	35	0		1	0	1	0	1	0.00190409	3	1			0.012916	2	0.0656402	0.93436	0	0
652	2007	31		333	4	0	70	0		0	0	0	0	1	0.00190409	3	1			0.012916	2	0.0656402	0.93436	0	0
652	2007	31		333	1	177277	43	0	14.0166	0	0	0	1	1	0.00190409	3	1	0	0.145101	0.012187	2	0.0656402	0.93436	0	0								0.110469	0.161499	0.110469	0.161499	0	0
655	2007	31		333	1	0	71		14.7139	1	1	0	1	1	0.00751106	2	1	0	0.432705	0.201837	2	1	0	0	0										0.0999377	0.150483	0	0
655	2007	31		333	2	0	68			0	0	0	1	1	0.00751106	2	1			0.320738	2	1	0	0	0
657	2007	31		333	3	0	16	1		0	0	0	0	1	0.0044344	4	1			0.0309147	2	1	0	0	0
657	2007	31		333	3	0	13	1		0	0	0	0	1	0.0044344	4	1			0.0225055	2	1	0	0	0
657	2007	31		333	2	0	45	1		0	0	0	1	1	0.0044344	4	1			0.0225055	2	1	0	0	0
657	2007	31		333	1	410000	56	1	14.6082	1	1	0	1	1	0.0044344	4	1	0	0.18566	0.0225055	2	1	0	0	0								0.101199	0.151803	0.101199	0.151803	0	0
51	2014	84	1599	1599	2	0	43		14.4215	1	0	0	0	1	0.0362791	4	0			0	6	0	0	0	0
51	2014	84	1599	1599	3	0	21		14.4215	1	0	0	0	1	0.0362791	4	0			0	6	0	0	0	0
51	2014	84	1599	1599	1	0	38		14.2557	0	0	0	0	1	0.0362791	4	0	0		0	6	0	0	0	0										0.195579	0.23715	0	0
51	2014	84	1599	1599	3	0	14		14.4215	1	0	0	0	1	0.0362791	4	0			0	6	0	0	0	0
660	2007	35		372	1	300000	29	0	13.9691	0	0	0	1	1	0.0625379	2	1	0	0.257511	0.0550768	2	1	0	0	0								0.137843	0.19013	0.137843	0.19013	0	0
660	2007	35		372	2	0	29	0	13.9511	1	1	0	1	1	0.0625379	2	1			0.0561441	2	1	0	0	0
661	2007	35		372	1	0	52		14.2672	1	1	0	1	1	0.0135616	4	1	0	0.147513	0.0872824	1	1	0	0	0										0.106701	0.157557	0	0
661	2007	35		372	3	0	11		14.0395	0	0	0	0	1	0.0135616	4	1			0.109862	1	1	0	0	0
661	2007	35		372	3	0	20		14.0395	0	0	0	1	1	0.0135616	4	1			0.109862	1	1	0	0	0
661	2007	35		372	3	0	22		14.0395	1	1	0	1	1	0.0135616	4	1			0.109862	1	1	0	0	0
53	2014	78	1483	1483	3	93000	31	1	13.7747	0	0	0	0	1	0.00583991	6	0			0.00435767	1	0	1	0	0		0	0	0	0
53	2014	78	1483	1483	11	93000	1	1	13.7747	1	0	0	0	1	0.00583991	6	0			0.00405724	1	0	1	0	0		0	0	0	0
53	2014	78	1483	1483	1	93000	54	1	13.6048	0	0	0	0	1	0.00583991	6	0	0	0.114957	0.00395002	1	0	1	0	0		0	0	0	0			0.164503	0.218015	0.164503	0.218015	0	0
53	2014	78	1483	1483	3	93000	20	1	13.7747	1	0	0	0	1	0.00583991	6	0			0.00405724	1	0	1	0	0		0	0	0	0
53	2014	78	1483	1483	2	93000	71	1	13.7747	1	1	0	0	1	0.00583991	6	0			0.00395002	1	0	1	0	0		0	0	0	0
53	2014	78	1483	1483	7	93000	17	1	13.7747	0	0	0	0	1	0.00583991	6	0			0.00435767	1	0	1	0	0		0	0	0	0
670	2007	32		337	3	0	6	0	12.8892	1	1	0	0	1	0.0112524	3	0			0.244773	2	0.747636	0.252364	0	0
670	2007	32		337	2	0	38	0	12.8892	0	0	0	0	1	0.0112524	3	0			0.244773	2	0.747636	0.252364	0	0
670	2007	32		337	1	219000	39	0	16.5496	1	1	0	0	1	0.0112524	3	0	0	0.0142254	0.00608216	2	0.747636	0.252364	0	0								0.104828	0.155598	0.104828	0.155598	0	0
54	2014	81	1545	1545	3	154000	6	0	13.2725	1	0	0	0	1	0.0266916	5	0			0.12991	2	0.36149	0.193663	0	0.444847		0	0	0	0		0
54	2014	81	1545	1545	3	154000	11	0	13.2725	1	0	0	0	1	0.0266916	5	0			0.12991	2	0.36149	0.193663	0	0.444847		0	0	0	0		0
54	2014	81	1545	1545	1	154000	35	0	13.1244	1	1	0	0	1	0.0266916	5	0	0	0.308	0.12991	2	0.36149	0.193663	0	0.444847		0	0	0	0		0	0.230984	0.287552	0.230984	0.287552	0	0
54	2014	81	1545	1545	2	154000	35	0	13.2725	0	0	0	0	1	0.0266916	5	0			0.12991	2	0.36149	0.193663	0	0.444847		0	0	0	0		0
54	2014	81	1545	1545	3	154000	15	0	13.2725	1	0	0	0	1	0.0266916	5	0			0.12991	2	0.36149	0.193663	0	0.444847		0	0	0	0		0
671	2007	32		337	3	0	25	0	13.8249	1	0	0	1	1	0.0199575	4	0			0.0448416	2	0.1914	0	0	0.8086
671	2007	32		337	4	0	68	0	13.8249	0	0	1	0	1	0.0199575	4	0			0.0448416	2	0.1914	0	0	0.8086
671	2007	32		337	4	0	68	0	13.8249	1	0	0	0	1	0.0199575	4	0			0.0448416	2	0.1914	0	0	0.8086
671	2007	32		337	1	146000	44	0	13.8315	0	0	0	1	1	0.0199575	4	0	0	0.143831	0.0446057	2	0.1914	0	0	0.8086								0.118956	0.170376	0.118956	0.170376	0	0
673	2007	39		412	3	0	19	0	13.4744	0	0	1	0	1	0.0354294	5	0			0.832055	2	0.117991	0.685644	0.196365	0
673	2007	39		412	1	341000	49	0	13.4744	1	1	0	0	1	0.0354294	5	0	0	0.480282	0.832055	2	0.117991	0.685644	0.196365	0								0.354672	0.416924	0.354672	0.416924	0	0
673	2007	39		412	3	0	25	0	13.4744	0	0	0	1	1	0.0354294	5	0			0.832055	2	0.117991	0.685644	0.196365	0
673	2007	39		412	2	0	47	0	13.4744	0	0	0	0	1	0.0354294	5	0			0.832055	2	0.117991	0.685644	0.196365	0
673	2007	39		412	3	0	7	0	13.4744	1	1	0	0	1	0.0354294	5	0			0.832055	2	0.117991	0.685644	0.196365	0
675	2007	214		2305	1	5000	50	0	11.9892	0	0	0	0	1	0.0402283	1	0	0	0.03125	0.0090231	3	1	0	0	0								0.153323	0.206322	0.153323	0.206322	0	0
676	2007	141		1519	2	0	52	0		0	0	0	0	1	0.0907255	5	0			0.270814	2	1	0	0	0
676	2007	141		1519	3	0	19	0		0	0	0	0	1	0.0907255	5	0			0.270814	2	1	0	0	0
676	2007	141		1519	7	0	10	0		1	1	0	0	1	0.0907255	5	0			0.270814	2	1	0	0	0
676	2007	141		1519	3	0	21	0		0	0	0	0	1	0.0907255	5	0			0.270814	2	1	0	0	0
676	2007	141		1519	1	133000	53	0	13.3439	1	1	0	0	1	0.0907255	5	0	0	0.213483	0.270814	2	1	0	0	0								0.230439	0.286981	0.230439	0.286981	0	0
58	2014	157	3019	3019	1	55000	43	0	14.0576	0	0	0	0	1	0.0205661	5	0	0	0	0.00485638	4	0	0	0	1				0	0			0.155092	0.208172	0.171297	0.225122	0	0
58	2014	157	3019	3019	3	55000	22	0	14.1476	1	0	0	0	1	0.0205661	5	0			0.00485638	4	0	0	0	1				0	0
58	2014	157	3019	3019	3	55000	18	0	14.1476	0	0	0	0	1	0.0205661	5	0			0.0050599	4	0	0	0	1				0	0
58	2014	157	3019	3019	2	55000	53	0	14.1476	1	1	0	0	1	0.0205661	5	0			0.00485638	4	0	0	0	1				0	0
58	2014	157	3019	3019	3	55000	1	0	14.1476	1	0	0	0	1	0.0205661	5	0			0.00485638	4	0	0	0	1				0	0
677	2007	141		1519	3	0	21	0		0	0	0	0	1	0.0700605	7	0			0.348128	2	0.53033	0.46967	0	0
677	2007	141		1519	3	0	14	0		0	0	0	0	1	0.0700605	7	0			0.348128	2	0.53033	0.46967	0	0
677	2007	141		1519	3	0	16	0		0	0	0	0	1	0.0700605	7	0			0.348128	2	0.53033	0.46967	0	0
677	2007	141		1519	3	0	11	0		1	1	0	0	1	0.0700605	7	0			0.348128	2	0.53033	0.46967	0	0
677	2007	141		1519	3	0	7	0		1	1	0	0	1	0.0700605	7	0			0.348128	2	0.53033	0.46967	0	0
677	2007	141		1519	1	122000	50	0	12.8765	1	1	0	0	1	0.0700605	7	0	0	0.312821	0.348128	2	0.53033	0.46967	0	0								0.320941	0.381642	0.320941	0.381642	0	0
677	2007	141		1519	2	0	47	0		0	0	0	0	1	0.0700605	7	0			0.348128	2	0.53033	0.46967	0	0
678	2007	48		512	3	0	17	0		1	1	0	0	1	0.0711387	6	0			0.711554	5	1	0	0	0
678	2007	48		512	3	0	6	0		0	0	0	0	1	0.0711387	6	0			0.639456	5	1	0	0	0
678	2007	48		512	3	0	3	0		1	1	0	0	1	0.0711387	6	0			0.639456	5	1	0	0	0
678	2007	48		512	2	0	34	0		0	0	0	0	1	0.0711387	6	0			0.639456	5	1	0	0	0
678	2007	48		512	1	410000	42	0	13.9117	1	1	0	0	1	0.0711387	6	0	0	0.372727	0.639456	5	1	0	0	0								0.351707	0.413822	0.351707	0.413822	0	0
678	2007	48		512	3	0	13	0		1	1	0	0	1	0.0711387	6	0			0.639456	5	1	0	0	0
679	2007	214		2305	4	0	23		11.8565	0	0	1	0	1	0.485298	3	0			1	2	0	0	1	0
679	2007	214		2305	1	0	45		11.8565	0	0	0	1	1	0.485298	3	0	1	0.75	0.586414	2	0	0	1	0										0.624	0.624	1	1
679	2007	214		2305	8	0	16			1	0	0	0	1	0.485298	3	0			1	2	0	0	1	0
61	2014	39	750	750	1	220000	58	0	14.4579	1	1	0	1	1	0.0222187	2	0	0	0.115789	0.0132595	2	0.494409	0.505591	0	0		0	0	0	0		0	0.0956825	0.146032	0.0956825	0.146032	0	0
61	2014	39	750	750	2	220000	55	0	14.5338	0	0	0	1	1	0.0222187	2	0			0.0132595	2	0.494409	0.505591	0	0		0	0	0	0		0
680	2007	141		1519	1	0	26		13.4498	1	0	0	1	1	0.0777876	3	0	0	0.0688992	0.0347582	4	1	0	0	0										0.147812	0.200558	0	0
680	2007	141		1519	2	0	21			0	0	0	1	1	0.0777876	3	0			0.0347582	4	1	0	0	0
680	2007	141		1519	4	0	67		12.4332	0	0	0	0	1	0.0777876	3	0			0.0347582	4	1	0	0	0
62	2014	38	727	727	7	1175000	9	0	14.4531	1	0	0	0	1	0.0186394	6	0			0.269149	5	0.165444	0.834556	0	0	0			0	0		0
62	2014	38	727	727	3	1175000	28	0	14.4531	1	0	0	0	1	0.0186394	6	0			0.269149	5	0.165444	0.834556	0	0	0			0	0		0
62	2014	38	727	727	1	1175000	53	0	14.1463	0	0	0	1	1	0.0186394	6	0	1	0.75	0.107024	5	0.165444	0.834556	0	0	0			0	0		0	0.135332	0.187504	0.135332	0.187504	0	0
62	2014	38	727	727	3	1175000	20	0	14.4531	1	0	1	0	1	0.0186394	6	0			0.1449	5	0.165444	0.834556	0	0	0			0	0		0
62	2014	38	727	727	5	1175000	74	0	14.4531	0	0	0	0	1	0.0186394	6	0			0.240545	5	0.165444	0.834556	0	0	0			0	0		0
62	2014	38	727	727	2	1175000	53	0	14.4531	1	1	1	0	1	0.0186394	6	0			0.160657	5	0.165444	0.834556	0	0	0			0	0		0
682	2007	32		337	4	0	57	0	13.9987	0	0	0	0	1	0.0291749	3	0			0.0459917	3	1	0	0	0
682	2007	32		337	4	0	59	0	13.9987	1	0	0	0	1	0.0291749	3	0			0.0459917	3	1	0	0	0
682	2007	32		337	1	30000	29	0	13.9987	1	0	0	1	1	0.0291749	3	0	0	0.025	0.0459917	3	1	0	0	0								0.121137	0.172657	0.121137	0.172657	0	0
683	2007	141		1519	1	130000	46	0	13.3063	1	1	0	1	1	0.0125661	2	0	0	0.216667	0.00251817	3	1	0	0	0								0.106324	0.157163	0.106324	0.157163	0	0
683	2007	141		1519	2	0	43	0		0	0	0	1	1	0.0125661	2	0			0.00251817	3	1	0	0	0
690	2007	25		261	1	0	56		11.0186	0	0	0	0	1	0.10584	3	0	0		0	6	0	0	0	0										0.348771	0.371759	0	0
690	2007	25		261	3	0	35		11.0186	1	0	0	0	1	0.10584	3	0			0	6	0	0	0	0
690	2007	25		261	3	0	31		11.0186	1	0	0	1	1	0.10584	3	0			0	6	0	0	0	0
65	2014	36	693	693	4	133000	81	0	14.6621	0	0	0	0	1	0.0222029	4	0			0.0452896	5	0.320723	0.679277	0	0	0			0	0		0
65	2014	36	693	693	3	133000	29	0	14.6621	0	0	0	0	1	0.0222029	4	0			0.0452896	5	0.320723	0.679277	0	0	0			0	0		0
65	2014	36	693	693	3	133000	29	0	14.6621	0	0	0	1	1	0.0222029	4	0			0.0329882	5	0.320723	0.679277	0	0	0			0	0		0
65	2014	36	693	693	1	133000	52	0	14.5724	0	0	0	1	1	0.0222029	4	0	0	0	0.0329882	5	0.320723	0.679277	0	0	0			0	0		0	0.103275	0.153974	0.109165	0.160134	0	0
693	2007	77		827	2	0	39	1	13.3063	0	0	0	1	1	0.021965	5	0			0.0777145	1	0	1	0	0
693	2007	77		827	1	55000	44	1	13.3063	1	1	0	1	1	0.021965	5	0	0	0.0916667	0.07262	1	0	1	0	0								0.121627	0.173169	0.121627	0.173169	0	0
693	2007	77		827	3	0	10	1	13.3063	0	0	0	0	1	0.021965	5	0			0.0841908	1	0	1	0	0
693	2007	77		827	3	0	6	1	13.3063	1	1	0	0	1	0.021965	5	0			0.0841908	1	0	1	0	0
693	2007	77		827	4	0	73	1	13.3063	0	0	0	0	1	0.021965	5	0			0.0841908	1	0	1	0	0
66	2014	56	1072	1072	3	470000	16	0	14.2544	0	0	0	0	1	0.0205661	4	0			0.362441	2	0.0348455	0.965155	0	0		0	0	0	0		0
66	2014	56	1072	1072	1	470000	36	0	13.6542	0	0	0	0	1	0.0205661	4	0	0	0.552941	0.254342	2	0.0348455	0.965155	0	0		0	0	0	0		0	0.276085	0.334725	0.276085	0.334725	0	0
66	2014	56	1072	1072	4	470000	58	0	14.2544	0	0	1	0	1	0.0205661	4	0			0.16305	2	0.0348455	0.965155	0	0		0	0	0	0		0
66	2014	56	1072	1072	3	470000	9	0	14.2544	0	0	0	0	1	0.0205661	4	0			0.362441	2	0.0348455	0.965155	0	0		0	0	0	0		0
695	2007	131		1411	3	0	26	0		0	0	0	1	1	0.042922	4	0			0.189237	2	0	0	1	0
695	2007	131		1411	3	0	8	0		0	0	0	0	1	0.042922	4	0			0.223276	2	0	0	1	0
695	2007	131		1411	2	0	74	0		0	0	0	0	1	0.042922	4	0			0.223276	2	0	0	1	0
695	2007	131		1411	1	55000	77	0	13.0836	1	1	0	0	1	0.042922	4	0	0	0.114583	0.223276	2	0	0	1	0								0.141195	0.193637	0.141195	0.193637	0	0
697	2007	31		336	1	0	59		15.3843	1	1	0	0	1	0.0241735	3	0	0	0.0823397	0.0474754	1	1	0	0	0										0.108256	0.159183	0	0
697	2007	31		336	2	0	56			0	0	0	1	1	0.0241735	3	0			0.0474754	1	1	0	0	0
697	2007	31		336	3	0	27			0	0	0	1	1	0.0241735	3	0			0.0555203	1	1	0	0	0
68	2014	59	1133	1133	3	400000	29		14.8485	1	0	0	1	1	0.0200172	6	0			0.00743633	1	1	0	0	0						0
68	2014	59	1133	1133	3	400000	28		14.8485	1	0	0	1	1	0.0200172	6	0			0.00743633	1	1	0	0	0						0
68	2014	59	1133	1133	2	400000	56		14.8485	0	0	0	0	1	0.0200172	6	0			0.0119747	1	1	0	0	0						0
68	2014	59	1133	1133	1	400000	85	0	14.5619	0	0	0	0	1	0.0200172	6	0	0	0.189723	0.0154488	1	1	0	0	0						0		0.123955	0.175604	0.123955	0.175604	0	0
68	2014	59	1133	1133	11	400000	89		14.8485	0	0	0	0	1	0.0200172	6	0			0.0154488	1	1	0	0	0						0
68	2014	59	1133	1133	2	400000	54		14.8485	1	1	0	1	1	0.0200172	6	0			0.00494659	1	1	0	0	0						0
701	2007	77		827	1	258000	31	1	13.1244	1	0	0	1	1	0.0976259	1	0	0	0.516	0.303293	5	1	0	0	0								0.208267	0.26379	0.208267	0.26379	0	0
702	2007	43		457	3	0	21		13.4015	1	0	0	1	1	0.0301823	2	0			0.173143	4	0	1	0	0
702	2007	43		457	1	0	52		13.6304	0	0	1	0	1	0.0301823	2	0	0	0.0731486	0.137359	4	0	1	0	0										0.119563	0.171011	0	0
703	2007	43		457	1	268000	29	0	13.7113	0	0	1	0	1	0.04441	2	0	0	0.297778	0.459246	2	0.752361	0	0.247639	0								0.20164	0.256859	0.20164	0.256859	0	0
703	2007	43		457	2	0	41	0	13.7113	1	0	1	0	1	0.04441	2	0			0.459246	2	0.752361	0	0.247639	0
705	2007	43		457	1	0	33		13.9303	0	0	0	1	1	0.0509975	1	0	0	0.0873614	0.0403778	4	1	0	0	0										0.112811	0.163948	0	0
72	2014	111	2119	2119	1	1626000	52	0	14.0395	0	0	0	1	1	0.0115331	2	0	1	0.75	1	2	0.180227	0	0.819773	0		0	0	0	0	0	0	0.171094	0.224909	0.171094	0.224909	0	0
72	2014	111	2119	2119	12	1626000	42	0	14.0395	0	0	1	0	1	0.0115331	2	0			1	2	0.180227	0	0.819773	0		0	0	0	0	0	0
707	2007	32		337	2	0	31	0	13.6376	0	0	0	0	1	0.0655238	2	0			0.133384	3	1	0	0	0
707	2007	32		337	1	125000	27	0	13.6376	1	1	0	0	1	0.0655238	2	0	0	0.149524	0.133384	3	1	0	0	0								0.184389	0.238816	0.184389	0.238816	0	0
73	2014	19	359	359	7	0	22		13.4075	0	0	0	0	1	0.0279607	5	0			0	7	0	0	0	0
73	2014	19	359	359	2	0	65		13.4075	0	0	0	0	1	0.0279607	5	0			0	7	0	0	0	0
73	2014	19	359	359	9	0	50		13.4075	1	0	0	0	1	0.0279607	5	0			0	7	0	0	0	0
73	2014	19	359	359	1	0	66		13.0498	1	1	0	0	1	0.0279607	5	0	0		0	7	0	0	0	0										0.230843	0.230843	0	0
73	2014	19	359	359	7	0	24		13.4075	1	0	0	0	1	0.0279607	5	0			0	7	0	0	0	0
712	2007	36		385	7	0	22			0	0	0	1	1	0.126437	3	0			0	6	0	0	0	0
712	2007	36		385	2	0	85			1	1	0	0	1	0.126437	3	0			0	6	0	0	0	0
712	2007	36		385	1	0	79		12.2111	0	0	0	0	1	0.126437	3	0	0		0	6	0	0	0	0										0.215124	0.252544	0	0
713	2007	77		827	3	0	6		13.0412	0	0	0	0	1	0.0028221	4	0			0.325413	2	1	0	0	0
713	2007	77		827	2	0	35		13.0412	0	0	1	0	1	0.0028221	4	0			0.325413	2	1	0	0	0
713	2007	77		827	1	0	37		13.0555	1	0	1	0	1	0.0028221	4	0	0	0.389755	0.321451	2	1	0	0	0										0.213155	0.268903	0	0
713	2007	77		827	3	0	14		13.0412	1	0	0	0	1	0.0028221	4	0			0.325413	2	1	0	0	0
714	2007	25		261	1	15000	25	0	12.2356	1	0	0	0	1	0.115528	2	0	0	0.0731707	0.00938931	3	1	0	0	0								0.270346	0.328723	0.270346	0.328723	0	0
714	2007	25		261	2	0	22	0	12.2356	0	0	0	0	1	0.115528	2	0			0.0084299	3	1	0	0	0
715	2007	43		457	3	0	20		13.8653	1	1	0	1	1	0.0374223	3	0			0.348434	1	1	0	0	0
715	2007	43		457	3	0	16		13.8653	0	0	0	0	1	0.0374223	3	0			0.348434	1	1	0	0	0
715	2007	43		457	1	0	54		13.8653	1	1	0	0	1	0.0374223	3	0	0	0.114395	0.348434	1	1	0	0	0										0.154686	0.207747	0	0
77	2014	49	941	941	1	290000	84	0	14.1704	1	0	0	0	1	0.0107385	2	0	0	0.203509	0.00994235	4	0.56912	0.43088	0	0				0	0			0.108131	0.159053	0.108131	0.159053	0	0
77	2014	49	941	941	7	290000	40	0	14.6157	1	0	0	1	1	0.0107385	2	0			0.00994235	4	0.56912	0.43088	0	0				0	0
716	2007	123		1322	3	0	11		12.9017	1	0	0	0	1	0.0893793	4	0			0.0849064	3	1	0	0	0
716	2007	123		1322	2	0	32		12.9017	0	0	0	0	1	0.0893793	4	0			0.0849064	3	1	0	0	0
716	2007	123		1322	1	0	35		12.9017	1	0	0	0	1	0.0893793	4	0	0	0.0931891	0.0849064	3	1	0	0	0										0.256471	0.31421	0	0
716	2007	123		1322	3	0	13		12.9017	0	0	0	0	1	0.0893793	4	0			0.0849064	3	1	0	0	0
717	2007	214		2305	4	0	78			0	0	0	0	1	0.0250302	6	0			0	6	0	0	0	0
717	2007	214		2305	3	0	14			1	0	0	0	1	0.0250302	6	0			0	6	0	0	0	0
717	2007	214		2305	1	0	48		12.4332	1	0	0	0	1	0.0250302	6	0	0		0	6	0	0	0	0										0.300537	0.322941	0	0
717	2007	214		2305	3	0	11			0	0	0	0	1	0.0250302	6	0			0	6	0	0	0	0
717	2007	214		2305	3	0	18			0	0	0	0	1	0.0250302	6	0			0	6	0	0	0	0
717	2007	214		2305	3	0	27			0	0	0	1	1	0.0250302	6	0			0	6	0	0	0	0
718	2007	123		1322	3	0	4		12.4332	0	0	0	0	1	0.0520887	4	0			0	6	0	0	0	0
718	2007	123		1322	1	0	50		12.4332	1	0	0	0	1	0.0520887	4	0	0		0	6	0	0	0	0										0.266661	0.29279	0	0
718	2007	123		1322	2	0	40		12.4332	0	0	0	0	1	0.0520887	4	0			0	6	0	0	0	0
718	2007	123		1322	3	0	15		12.4332	0	0	0	0	1	0.0520887	4	0			0	6	0	0	0	0
80	2014	41	787	787	4	0	87		13.5554	1	1	0	0	1	0.00583991	3	0			0	7	0	0	0	0
80	2014	41	787	787	4	0	87		13.5554	0	0	0	0	1	0.00583991	3	0			0	7	0	0	0	0
80	2014	41	787	787	1	0	56		12.5099	1	0	0	0	1	0.00583991	3	0	0		0	7	0	0	0	0										0.268565	0.268565	0	0
719	2007	48		512	1	173000	87	0	13.5285	0	0	0	0	1	0.0892966	5	0	0	0.230821	0.105969	3	0.768957	0	0	0.231043								0.161026	0.214379	0.161026	0.214379	0	0
719	2007	48		512	7	0	33	0		0	0	0	0	1	0.0892966	5	0			0.108026	3	0.768957	0	0	0.231043
719	2007	48		512	11	0	11	0		1	0	0	0	1	0.0892966	5	0			0.108026	3	0.768957	0	0	0.231043
719	2007	48		512	7	0	36	0		1	0	0	0	1	0.0892966	5	0			0.108026	3	0.768957	0	0	0.231043
719	2007	48		512	3	0	57	0		0	0	0	0	1	0.0892966	5	0			0.108026	3	0.768957	0	0	0.231043
720	2007	48		512	1	0	55		13.3598	0	0	0	0	1	0.0875774	4	0	0	0.153044	0.0987121	2	1	0	0	0										0.196633	0.251622	0	0
720	2007	48		512	3	0	28			1	0	0	0	1	0.0875774	4	0			0.0987121	2	1	0	0	0
720	2007	48		512	3	0	20			0	0	0	0	1	0.0875774	4	0			0.0987121	2	1	0	0	0
720	2007	48		512	6	0	21			1	0	0	0	1	0.0875774	4	0			0.0987121	2	1	0	0	0
722	2007	123		1322	4	0	15		12.3588	0	0	0	0	1	0.0477943	3	0			0.0670591	3	1	0	0	0
722	2007	123		1322	2	0	40		12.3588	0	0	0	0	1	0.0477943	3	0			0.0808094	3	1	0	0	0
722	2007	123		1322	1	0	38		12.3588	1	1	0	0	1	0.0477943	3	0	0	0.145765	0.0842525	3	1	0	0	0										0.19676	0.251754	0	0
723	2007	141		1519	3	0	32	0		0	0	1	0	1	0.0606991	7	0			0.545446	2	0.0700868	0	0.929913	0
723	2007	141		1519	2	0	50	0		0	0	0	0	1	0.0606991	7	0			0.545446	2	0.0700868	0	0.929913	0
723	2007	141		1519	1	136000	52	0	13.0192	1	1	1	0	1	0.0606991	7	0	0	0.302222	0.525786	2	0.0700868	0	0.929913	0								0.260446	0.318368	0.260446	0.318368	0	0
723	2007	141		1519	3	0	20	0		1	1	1	0	1	0.0606991	7	0			0.545446	2	0.0700868	0	0.929913	0
723	2007	141		1519	3	0	14	0		1	1	0	0	1	0.0606991	7	0			0.545446	2	0.0700868	0	0.929913	0
723	2007	141		1519	7	0	4	0		0	0	0	0	1	0.0606991	7	0			0.545446	2	0.0700868	0	0.929913	0
723	2007	141		1519	7	0	11	0		1	1	0	0	1	0.0606991	7	0			0.545446	2	0.0700868	0	0.929913	0
84	2014	23	439	439	3	350000	27		15.166	0	0	0	1	1	0.0362791	6	0			0.0248943	3	1	0	0	0	0						0
84	2014	23	439	439	1	350000	53	0	14.9337	0	0	0	0	1	0.0362791	6	0	0	0.114441	0.0311605	3	1	0	0	0	0						0	0.153678	0.206693	0.153678	0.206693	0	0
84	2014	23	439	439	6	350000	35		15.166	1	0	0	0	1	0.0362791	6	0			0.0311605	3	1	0	0	0	0						0
84	2014	23	439	439	7	350000	1		15.166	1	0	0	0	1	0.0362791	6	0			0.0311605	3	1	0	0	0	0						0
84	2014	23	439	439	7	350000	7		15.166	1	0	0	0	1	0.0362791	6	0			0.0311605	3	1	0	0	0	0						0
84	2014	23	439	439	2	350000	57		15.166	1	1	0	1	1	0.0362791	6	0			0.0136142	3	1	0	0	0	0						0
725	2007	48		512	1	0	64		14.0287	0	0	0	0	1	0.0852512	4	0	0		0	6	0	0	0	0										0.171121	0.22345	0	0
725	2007	48		512	7	0	11			1	0	0	0	1	0.0852512	4	0			0	6	0	0	0	0
725	2007	48		512	6	0	28			1	0	0	0	1	0.0852512	4	0			0	6	0	0	0	0
725	2007	48		512	3	0	30			0	0	0	0	1	0.0852512	4	0			0	6	0	0	0	0
85	2014	19	361	361	8	0	75		14.2382	0	0	0	0	1	0.0215929	3	0			0	6	0	0	0	0
85	2014	19	361	361	1	0	66		12.9017	0	0	0	1	1	0.0215929	3	0	0		0	6	0	0	0	0										0.123187	0.166592	0	0
85	2014	19	361	361	8	0	79		14.2382	0	0	0	0	1	0.0215929	3	0			0	6	0	0	0	0
726	2007	14		140	8	0	18		13.7113	0	0	0	1	1	0.078201	2	1			0.455383	2	1	0	0	0
726	2007	14		140	1	0	26		13.7113	0	0	0	1	1	0.078201	2	1	0	0.614917	0.455383	2	1	0	0	0										0.245843	0.303093	0	0
727	2007	41		443	1	0	27		13.3063	0	0	0	1	1	0.0487211	1	1	0		0	6	0	0	0	0										0.161894	0.200366	0	0
728	2007	14		140	1	0	36		14.0786	1	0	0	1	1	0.0170334	1	1	0		0	6	0	0	0	0										0.12553	0.167629	0	0
88	2014	142	2732	2732	1	0	46		13.7305	0	0	0	0	1	0.0205661	3	0	0		0	6	0	0	0	0										0.17538	0.214751	0	0
88	2014	142	2732	2732	2	0	55		13.9275	1	0	0	0	1	0.0205661	3	0			0	6	0	0	0	0
88	2014	142	2732	2732	11	0	29		13.9275	1	0	0	0	1	0.0205661	3	0			0	6	0	0	0	0
732	2007	23		244	2	0	75			0	0	0	0	1	0.0143201	2	1			0	6	0	0	0	0
732	2007	23		244	1	0	77		13.2255	1	1	0	0	1	0.0143201	2	1	0		0	6	0	0	0	0										0.125011	0.170608	0	0
89	2014	126	2421	2421	1	0	53		11.925	0	0	0	0	1	0.107595	5	0	0		0	6	0	0	0	0										0.351944	0.370794	0	1
89	2014	126	2421	2421	11	0	20		12.5282	1	1	0	0	1	0.107595	5	0			0	6	0	0	0	0
89	2014	126	2421	2421	2	0	69		12.5282	1	0	0	0	1	0.107595	5	0			0	6	0	0	0	0
89	2014	126	2421	2421	7	0	4		12.5282	1	0	0	0	1	0.107595	5	0			0	6	0	0	0	0
89	2014	126	2421	2421	3	0	23		12.5282	0	0	0	0	1	0.107595	5	0			0	6	0	0	0	0
733	2007	23		244	1	0	28		13.5554	1	1	0	1	1	0.0206098	2	1	0	0.201962	0.0762464	2	1	0	0	0										0.121229	0.172753	0	0
733	2007	23		244	2	0	28			0	0	0	1	1	0.0206098	2	1			0.0762464	2	1	0	0	0
90	2014	113	2173	2173	2	0	40		14.1579	1	1	0	0	1	0.0191304	5	0			0	7	0	0	0	0
90	2014	113	2173	2173	1	0	36		13.6831	0	0	0	0	1	0.0191304	5	0	0		0	7	0	0	0	0										0.332677	0.332677	0	0
90	2014	113	2173	2173	3	0	10		14.1579	0	0	0	0	1	0.0191304	5	0			0	7	0	0	0	0
90	2014	113	2173	2173	3	0	2		14.1579	0	0	0	0	1	0.0191304	5	0			0	7	0	0	0	0
90	2014	113	2173	2173	3	0	19		14.1579	0	0	0	1	1	0.0191304	5	0			0	7	0	0	0	0
734	2007	11		101	3	0	11		13.4313	0	0	0	0	1	0.0010899	3	1			0	6	0	0	0	0
734	2007	11		101	3	0	9		13.4313	0	0	0	0	1	0.0010899	3	1			0	6	0	0	0	0
734	2007	11		101	1	0	48		13.4313	0	0	0	1	1	0.0010899	3	1	0		0	6	0	0	0	0										0.132251	0.175363	0	0
91	2014	114	2177	2177	1	0	42		13.0974	1	0	0	0	1	0.0266916	2	0	0		0	6	0	0	0	0										0.202124	0.230152	0	0
91	2014	114	2177	2177	4	0	83		13.404	1	0	0	0	1	0.0266916	2	0			0	6	0	0	0	0
740	2007	23		244	2	0	59	0		0	0	0	1	1	0.0134409	3	1			0.00286991	3	1	0	0	0
740	2007	23		244	1	308002	66	0	15.3184	1	1	0	1	1	0.0134409	3	1	0	0.0685438	0.00253864	3	1	0	0	0								0.0928736	0.143095	0.0928736	0.143095	0	0
740	2007	23		244	11	0	24	0		1	1	0	1	1	0.0134409	3	1			0.00969709	3	1	0	0	0
746	2007	23		244	1	972962	47	0	15.243	0	0	0	1	1	0.00641354	4	1	0	0.233478	0.0196289	2	1	0	0	0								0.107273	0.158155	0.107273	0.158155	0	0
746	2007	23		244	3	0	16	0		0	0	0	0	1	0.00641354	4	1			0.0337834	2	1	0	0	0
746	2007	23		244	3	0	17	0		0	0	0	0	1	0.00641354	4	1			0.0337834	2	1	0	0	0
746	2007	23		244	2	0	46	0		1	1	0	1	1	0.00641354	4	1			0.0237726	2	1	0	0	0
93	2014	45	866	866	1	504000	44	0	12.7685	0	0	0	0	1	0.0233433	4	0	1	0.75	0.0761803	2	0.531261	0.468738	0	0						0	0	0.222567	0.278747	0.222567	0.278747	0	0
93	2014	45	866	866	2	504000	49		13.5936	1	0	1	0	1	0.0233433	4	0			0.0761803	2	0.531261	0.468738	0	0						0	0
93	2014	45	866	866	3	504000	4		13.5936	1	0	0	0	1	0.0233433	4	0			0.0885003	2	0.531261	0.468738	0	0						0	0
93	2014	45	866	866	3	504000	18		13.5936	0	0	0	0	1	0.0233433	4	0			0.0950536	2	0.531261	0.468738	0	0						0	0
749	2007	26		276	2	0	31	0	14.2887	0	0	0	1	1	0.107243	3	1			0.0195669	3	1	0	0	0
749	2007	26		276	12	0	7	0	14.2887	1	0	0	0	1	0.107243	3	1			0.0195669	3	1	0	0	0
749	2007	26		276	1	50000	32	0	14.4062	1	0	1	0	1	0.107243	3	1	0	0.0277136	0.0172472	3	1	0	0	0								0.155362	0.208454	0.155362	0.208454	0	0
94	2014	53	1017	1017	3	417000	7	0	16.0414	0	0	0	0	1	0.0120637	5	0			0.0258431	5	0	1	0	0				0	0
94	2014	53	1017	1017	11	417000	34	0	16.0414	1	0	0	0	1	0.0120637	5	0			0.0258431	5	0	1	0	0				0	0
94	2014	53	1017	1017	2	417000	31	0	16.0414	0	0	0	0	1	0.0120637	5	0			0.0258431	5	0	1	0	0				0	0
94	2014	53	1017	1017	4	417000	82	0	16.0414	0	0	0	0	1	0.0120637	5	0			0.0258431	5	0	1	0	0				0	0
94	2014	53	1017	1017	1	417000	35	0	15.9916	1	1	0	0	1	0.0120637	5	0	0	0	0.0258431	5	0	1	0	0				0	0			0.121892	0.173446	0.124931	0.176625	0	0
768	2007	31		333	3	0	29			0	0	0	1	1	0.03116	4	1			0	6	0	0	0	0
768	2007	31		333	3	0	23			0	0	0	1	1	0.03116	4	1			0	6	0	0	0	0
768	2007	31		333	1	0	59		14.9501	1	1	0	1	1	0.03116	4	1	0		0	6	0	0	0	0										0.105476	0.154394	0	0
768	2007	31		333	2	0	58			0	0	0	1	1	0.03116	4	1			0	6	0	0	0	0
95	2014	40	768	768	1	240000	80	0	12.9116	1	0	1	0	1	0.138737	1	0	0	0.594059	0.0807301	2	0.497156	0.502844	0	0						0	0	0.160528	0.213858	0.160528	0.213858	0	0
771	2007	35		372	2	0	36		14.2861	1	1	0	1	1	0.00896725	3	1			0	6	0	0	0	0
771	2007	35		372	1	0	35		14.2898	0	0	0	1	1	0.00896725	3	1	0		0	6	0	0	0	0										0.132577	0.17606	0	0
771	2007	35		372	3	0	7		14.2861	0	0	0	0	1	0.00896725	3	1			0	6	0	0	0	0
96	2014	39	732	732	1	0	76		11.3022	0	0	0	0	1	0.0407925	1	0	0		0	6	0	0	0	0										0.179636	0.214699	0	0
773	2007	35		372	3	0	8	0	13.8178	0	0	0	0	1	0.0484248	4	1			0.468913	2	0.270917	0.729083	0	0
773	2007	35		372	1	488466	38	0	13.8244	1	1	0	1	1	0.0484248	4	1	0	0.484629	0.465713	2	0.270917	0.729083	0	0								0.189845	0.244522	0.189845	0.244522	0	0
773	2007	35		372	2	0	33	0	13.8178	0	0	0	1	1	0.0484248	4	1			0.468913	2	0.270917	0.729083	0	0
773	2007	35		372	3	0	4	0	13.8178	0	0	0	0	1	0.0484248	4	1			0.468913	2	0.270917	0.729083	0	0
97	2014	382	7342	7342	3	105000	2		13.3063	1	0	0	0	1	0.0266916	3	0			0.0503893	3	1	0	0	0							0
97	2014	382	7342	7342	1	105000	33	0	13.0192	0	0	0	0	1	0.0266916	3	0	0	0.233333	0.0503893	3	1	0	0	0							0	0.204986	0.260358	0.204986	0.260358	0	0
97	2014	382	7342	7342	2	105000	35		13.3063	1	1	0	0	1	0.0266916	3	0			0.0503893	3	1	0	0	0							0
775	2007	35		372	3	0	4	1	14.4491	0	0	0	0	1	0.0133615	4	1			0.219636	2	1	0	0	0
775	2007	35		372	1	549000	45	1	14.5547	0	0	0	1	1	0.0133615	4	1	0	0.262261	0.19739	2	1	0	0	0								0.125313	0.177025	0.125313	0.177025	0	0
775	2007	35		372	3	0	11	1	14.4491	1	1	0	0	1	0.0133615	4	1			0.219636	2	1	0	0	0
775	2007	35		372	2	0	47	1	14.4491	1	1	0	1	1	0.0133615	4	1			0.219636	2	1	0	0	0
98	2014	20	371	371	3	47000	5		13.558	0	0	0	0	1	0.0180907	6	0			0	6	0	0	0	0	0
98	2014	20	371	371	1	47000	38		13.3893	0	0	0	0	1	0.0180907	6	0	0	0.0720859	0	6	0	0	0	0	0									0.263743	0.29115	0	0
98	2014	20	371	371	3	47000	22		13.558	0	0	0	0	1	0.0180907	6	0			0	6	0	0	0	0	0
98	2014	20	371	371	7	47000	5		13.558	1	0	0	0	1	0.0180907	6	0			0	6	0	0	0	0	0
98	2014	20	371	371	2	47000	44		13.558	1	1	0	0	1	0.0180907	6	0			0	6	0	0	0	0	0
98	2014	20	371	371	3	47000	13		13.558	1	0	0	0	1	0.0180907	6	0			0	6	0	0	0	0	0
780	2007	35		372	3	0	12		15.0856	0	0	0	0	1	0.0475931	8	1			0.352776	5	1	0	0	0
780	2007	35		372	3	0	15		15.0856	1	1	0	0	1	0.0475931	8	1			0.360755	5	1	0	0	0
780	2007	35		372	3	0	19		15.0856	1	1	0	1	1	0.0475931	8	1			0.360755	5	1	0	0	0
780	2007	35		372	2	0	44		15.0856	0	0	0	0	1	0.0475931	8	1			0.360755	5	1	0	0	0
780	2007	35		372	1	0	46		15.105	1	1	0	1	1	0.0475931	8	1	0	0.378879	0.346121	5	1	0	0	0										0.172718	0.226608	0	0
780	2007	35		372	3	0	17		15.0856	1	1	0	0	1	0.0475931	8	1			0.360755	5	1	0	0	0
780	2007	35		372	3	0	10		15.0856	1	1	0	0	1	0.0475931	8	1			0.352776	5	1	0	0	0
780	2007	35		372	13	0	21		15.0856	0	0	0	0	1	0.0475931	8	1			0.360755	5	1	0	0	0
99	2014	20	385	385	2	50000	47		12.9968	1	1	0	0	1	0.0391338	3	0			0.0576332	3	1	0	0	0							0
99	2014	20	385	385	3	50000	19		12.9968	0	0	1	0	1	0.0391338	3	0			0.051886	3	1	0	0	0							0
99	2014	20	385	385	1	50000	51	0	12.6475	0	0	0	0	1	0.0391338	3	0	0	0.16129	0.0576332	3	1	0	0	0							0	0.178979	0.233157	0.178979	0.233157	0	0
783	2007	58		619	1	0	50		12.9682	1	1	0	0	1	0.044389	2	0	0		0	6	0	0	0	0										0.174199	0.216617	0	0
783	2007	58		619	2	0	70			0	0	0	0	1	0.044389	2	0			0	6	0	0	0	0
100	2014	20	377	377	2	88000	59	0	14.8264	0	0	0	0	1	0.0107385	6	0			0.034309	4	0	1	0	0	0			0	0
100	2014	20	377	377	3	88000	29	0	14.8264	1	0	0	0	1	0.0107385	6	0			0.0359339	4	0	1	0	0	0			0	0
100	2014	20	377	377	3	88000	29	0	14.8264	1	0	1	0	1	0.0107385	6	0			0.026663	4	0	1	0	0	0			0	0
100	2014	20	377	377	6	88000	30	0	14.8264	0	0	0	0	1	0.0107385	6	0			0.0359339	4	0	1	0	0	0			0	0
100	2014	20	377	377	1	88000	79	0	14.7703	1	0	0	0	1	0.0107385	6	0	0	0.0338853	0.0239893	4	0	1	0	0	0			0	0			0.119206	0.170636	0.119206	0.170636	0	0
100	2014	20	377	377	7	88000	7	0	14.8264	1	0	0	0	1	0.0107385	6	0			0.0359339	4	0	1	0	0	0			0	0
784	2007	25		261	3	0	22	0	12.2111	0	0	0	1	1	0.0464142	3	0			0.879203	3	0.0635902	0.93641	0	0
784	2007	25		261	2	0	58	0	12.2111	0	0	0	0	1	0.0464142	3	0			1	3	0.0635902	0.93641	0	0
784	2007	25		261	1	195447	57	0	12.6149	1	1	0	0	1	0.0464142	3	0	0	0.651491	0.593947	3	0.0635902	0.93641	0	0								0.309721	0.369906	0.309721	0.369906	0	0
785	2007	58		619	2	0	45			0	0	1	0	1	0.0364565	5	0			0	6	0	0	0	0
785	2007	58		619	3	0	18			0	0	0	0	1	0.0364565	5	0			0	6	0	0	0	0
785	2007	58		619	3	0	13			1	1	0	0	1	0.0364565	5	0			0	6	0	0	0	0
785	2007	58		619	3	0	9			0	0	0	0	1	0.0364565	5	0			0	6	0	0	0	0
785	2007	58		619	1	0	45		15.8951	1	1	0	0	1	0.0364565	5	0	0		0	6	0	0	0	0										0.141505	0.193104	0	0
102	2014	21	386	386	3	1035000	3	0	14.0395	0	0	0	0	1	0.0191304	6	0			0.160822	2	0.0419045	0.958095	0	0				0	0	0	0
102	2014	21	386	386	3	1035000	21	0	14.0395	0	0	0	0	1	0.0191304	6	0			0.160822	2	0.0419045	0.958095	0	0				0	0	0	0
102	2014	21	386	386	2	1035000	42	0	14.0395	1	1	0	0	1	0.0191304	6	0			0.147563	2	0.0419045	0.958095	0	0				0	0	0	0
102	2014	21	386	386	3	1035000	19	0	14.0395	0	0	1	0	1	0.0191304	6	0			0.142273	2	0.0419045	0.958095	0	0				0	0	0	0
102	2014	21	386	386	7	1035000	0	0	14.0395	0	0	0	0	1	0.0191304	6	0			0.160822	2	0.0419045	0.958095	0	0				0	0	0	0
102	2014	21	386	386	1	1035000	39	0	13.9117	0	0	0	0	1	0.0191304	6	0	1	0.75	0.142273	2	0.0419045	0.958095	0	0				0	0	0	0	0.241258	0.298298	0.241258	0.298298	0	0
787	2007	58		619	3	0	23	0		0	0	0	1	1	0.021883	7	1			0.248852	2	0.240976	0	0.759024	0
787	2007	58		619	4	0	85	0		0	0	0	0	1	0.021883	7	1			0.139177	2	0.240976	0	0.759024	0
787	2007	58		619	2	0	52	0		1	1	1	0	1	0.021883	7	1			0.139622	2	0.240976	0	0.759024	0
787	2007	58		619	12	0	48	0		0	0	0	0	1	0.021883	7	1			0.245158	2	0.240976	0	0.759024	0
787	2007	58		619	3	0	18	0		0	0	0	0	1	0.021883	7	1			0.185775	2	0.240976	0	0.759024	0
787	2007	58		619	3	0	30	0		1	1	0	1	1	0.021883	7	1			0.139177	2	0.240976	0	0.759024	0
787	2007	58		619	1	670000	51	0	15.0204	0	0	0	1	1	0.021883	7	1	0	0.200881	0.136201	2	0.240976	0	0.759024	0								0.130133	0.182066	0.130133	0.182066	0	0
103	2014	19	353	353	11	0	23		14.2479	0	0	0	1	1	0.0191304	4	0			0	6	0	0	0	0
103	2014	19	353	353	2	0	52		14.2479	1	1	0	0	1	0.0191304	4	0			0	6	0	0	0	0
103	2014	19	353	353	3	0	12		14.2479	1	0	0	0	1	0.0191304	4	0			0	6	0	0	0	0
103	2014	19	353	353	1	0	46		14.1808	0	0	0	0	1	0.0191304	4	0	0		0	6	0	0	0	0										0.172863	0.215359	0	0
788	2007	58		619	2	0	46			0	0	1	0	1	0.0246375	5	1			0	6	0	0	0	0
788	2007	58		619	3	0	20			1	1	0	1	1	0.0246375	5	1			0	6	0	0	0	0
788	2007	58		619	3	0	22			1	1	0	1	1	0.0246375	5	1			0	6	0	0	0	0
788	2007	58		619	3	0	14			0	0	0	0	1	0.0246375	5	1			0	6	0	0	0	0
788	2007	58		619	1	400000	47		13.5936	1	1	1	0	1	0.0246375	5	1	0	0.5	0	6	0	0	0	0										0.175312	0.229321	0	0
104	2014	21	398	398	2	529000	48	0	13.8056	1	1	0	0	1	0.0180907	3	0			0.124215	3	0.876044	0	0.123956	0	0			0	0		0
104	2014	21	398	398	3	529000	25	0	13.8056	0	0	0	1	1	0.0180907	3	0			0.124215	3	0.876044	0	0.123956	0	0			0	0		0
104	2014	21	398	398	1	529000	50	0	13.7214	0	0	0	0	1	0.0180907	3	0	0	0.581852	0.124215	3	0.876044	0	0.123956	0	0			0	0		0	0.200934	0.256121	0.200934	0.256121	0	0
789	2007	131		1411	1	0	80		13.1244	0	0	0	0	1	0.0394369	1	1	0		0	6	0	0	0	0										0.131968	0.175954	0	0
790	2007	58		619	3	0	17			0	0	0	0	1	0.0166791	6	1			0	6	0	0	0	0
790	2007	58		619	3	0	10			0	0	0	0	1	0.0166791	6	1			0	6	0	0	0	0
790	2007	58		619	3	0	12			0	0	0	0	1	0.0166791	6	1			0	6	0	0	0	0
790	2007	58		619	1	0	43		16.365	1	1	0	1	1	0.0166791	6	1	0		0	6	0	0	0	0										0.108222	0.158389	0	0
790	2007	58		619	3	0	16			1	1	0	0	1	0.0166791	6	1			0	6	0	0	0	0
790	2007	58		619	2	0	43			0	0	0	1	1	0.0166791	6	1			0	6	0	0	0	0
106	2014	20	370	370	3	70000	11		13.7736	0	0	0	0	1	0.0521865	5	0			0.00898485	3	1	0	0	0							0
106	2014	20	370	370	3	70000	15		13.7736	1	0	0	0	1	0.0521865	5	0			0.00898485	3	1	0	0	0							0
106	2014	20	370	370	3	70000	20		13.7736	1	0	0	0	1	0.0521865	5	0			0.00898485	3	1	0	0	0							0
106	2014	20	370	370	3	70000	0		13.7736	0	0	0	0	1	0.0521865	5	0			0.00898485	3	1	0	0	0							0
106	2014	20	370	370	1	70000	40	0	13.6635	0	0	0	0	1	0.0521865	5	0	0	0.0815851	0.00898485	3	1	0	0	0							0	0.193097	0.247923	0.193097	0.247923	0	0
793	2007	43		457	1	0	54		14.3041	1	0	0	1	1	0.0265736	5	0	0		0	7	0	0	0	0										0.162438	0.172179	0	0
793	2007	43		457	2	0	40		14.3041	0	0	1	0	1	0.0265736	5	0			0	7	0	0	0	0
793	2007	43		457	3	0	4		14.3041	0	0	0	0	1	0.0265736	5	0			0	7	0	0	0	0
793	2007	43		457	3	0	18		14.3041	0	0	0	0	1	0.0265736	5	0			0	7	0	0	0	0
793	2007	43		457	3	0	13		14.3041	1	0	0	0	1	0.0265736	5	0			0	7	0	0	0	0
797	2007	131		1411	1	304000	59	1	13.1244	1	0	0	0	1	0.0629764	3	0	0	0.608	0.494543	2	0.0592356	0	0.940764	0								0.309675	0.369859	0.309675	0.369859	0	0
797	2007	131		1411	3	0	26	1		1	0	0	0	1	0.0629764	3	0			0.494543	2	0.0592356	0	0.940764	0
797	2007	131		1411	3	0	28	1		0	0	1	0	1	0.0629764	3	0			0.494543	2	0.0592356	0	0.940764	0
108	2014	23	429	429	1	69400	60	1	13.7861	1	0	0	0	1	0.00583991	2	0	0	0.0715464	0.080199	1	0	0.384798	0	0.615202		1	1	1	1			0.124231	0.175893	0.124231	0.175893	0	0
108	2014	23	429	429	11	69400	30	1	13.7861	1	0	0	0	1	0.00583991	2	0			0.080199	1	0	0.384798	0	0.615202		1	1	1	1
799	2007	25		261	1	0	24		12.2111	1	0	0	0	1	0.11014	2	0	0		0	6	0	0	0	0										0.385998	0.398884	0	0
799	2007	25		261	2	0	21		12.2111	0	0	0	0	1	0.11014	2	0			0	6	0	0	0	0
109	2014	21	389	389	3	0	8		13.1143	0	0	0	0	1	0.0266916	4	0			0	7	0	0	0	0
109	2014	21	389	389	2	0	44		13.1143	1	1	0	0	1	0.0266916	4	0			0	7	0	0	0	0
109	2014	21	389	389	3	0	18		13.1143	1	0	0	0	1	0.0266916	4	0			0	7	0	0	0	0
109	2014	21	389	389	1	0	39		12.8373	0	0	0	0	1	0.0266916	4	0	0		0	7	0	0	0	0										0.361215	0.361215	0	0
801	2007	141		1519	3	0	47			1	1	1	0	1	0.103741	3	0			0	6	0	0	0	0
801	2007	141		1519	2	0	71			0	0	0	0	1	0.103741	3	0			0	6	0	0	0	0
801	2007	141		1519	1	0	84		13.2012	1	1	0	0	1	0.103741	3	0	0		0	6	0	0	0	0										0.144457	0.191269	0	0
802	2007	141		1519	1	182000	48	0	12.9017	1	0	0	0	1	0.029632	1	0	0	0.455	0.574637	3	0.738929	0.261071	0	0								0.261984	0.319976	0.261984	0.319976	0	0
111	2014	19	351	351	2	243000	70	1	13.5305	1	1	0	0	1	0.00583991	4	0			0.275482	2	0.1286	0.124761	0.746639	0		0	0	0	0		1
111	2014	19	351	351	1	243000	55	1	13.5305	0	0	0	0	1	0.00583991	4	0	0	0.323569	0.275482	2	0.1286	0.124761	0.746639	0		0	0	0	0		1	0.191204	0.245943	0.191204	0.245943	0	0
111	2014	19	351	351	3	243000	17	1	13.5305	0	0	0	0	1	0.00583991	4	0			0.275482	2	0.1286	0.124761	0.746639	0		0	0	0	0		1
111	2014	19	351	351	5	243000	78	1	13.5305	0	0	0	0	1	0.00583991	4	0			0.275482	2	0.1286	0.124761	0.746639	0		0	0	0	0		1
804	2007	214		2305	1	0	79		6.90776	1	0	0	0	1	0	1	0	1		0	7	0	0	0	0										0.442442	0.442442	0	0
112	2014	20	385	385	1	149000	38	0	15.0768	0	0	0	0	1	0.0120637	4	0	0	0.0422216	0.00954087	2	1	0	0	0						0	1	0.135165	0.187329	0.135165	0.187329	0	0
112	2014	20	385	385	2	149000	46		15.1211	1	0	0	0	1	0.0120637	4	0			0.00954087	2	1	0	0	0						0	1
112	2014	20	385	385	3	149000	11		15.1211	1	0	0	0	1	0.0120637	4	0			0.00954087	2	1	0	0	0						0	1
112	2014	20	385	385	3	149000	19		15.1211	0	0	1	0	1	0.0120637	4	0			0.00954087	2	1	0	0	0						0	1
805	2007	48		512	8	0	16	0		0	0	0	0	1	0.0637653	5	0			0.0280789	1	1	0	0	0
805	2007	48		512	4	0	53	0		0	0	0	0	1	0.0637653	5	0			0.0280789	1	1	0	0	0
805	2007	48		512	4	0	51	0	12.6149	1	0	0	0	1	0.0637653	5	0			0.0280789	1	1	0	0	0
805	2007	48		512	1	100000	24	0	13.7113	1	0	0	0	1	0.0637653	5	0	0	0.111111	0.0280789	1	1	0	0	0								0.250301	0.307756	0.250301	0.307756	0	0
805	2007	48		512	8	0	25	0		0	0	0	0	1	0.0637653	5	0			0.0280789	1	1	0	0	0
113	2014	20	383	383	3	411722	17	1	13.5292	1	0	0	0	1	0.00583991	6	0			0.573973	2	0.212687	0	0.384598	0.402714		0	0	0	0	0	1
113	2014	20	383	383	3	411722	4	1	13.5292	0	0	0	0	1	0.00583991	6	0			0.573973	2	0.212687	0	0.384598	0.402714		0	0	0	0	0	1
113	2014	20	383	383	3	411722	15	1	13.5292	0	0	0	0	1	0.00583991	6	0			0.573973	2	0.212687	0	0.384598	0.402714		0	0	0	0	0	1
113	2014	20	383	383	1	411722	31	1	13.5292	0	0	0	0	1	0.00583991	6	0	0	0.548963	0.573973	2	0.212687	0	0.384598	0.402714		0	0	0	0	0	1	0.415408	0.48045	0.415408	0.48045	0	0
113	2014	20	383	383	3	411722	6	1	13.5292	0	0	0	0	1	0.00583991	6	0			0.573973	2	0.212687	0	0.384598	0.402714		0	0	0	0	0	1
113	2014	20	383	383	2	411722	58	1	13.5292	1	1	0	0	1	0.00583991	6	0			0.573973	2	0.212687	0	0.384598	0.402714		0	0	0	0	0	1
806	2007	32		337	1	40000	23	0	14.4941	1	0	1	0	1	0.0821906	3	0	0	0.0203046	0.015263	3	1	0	0	0								0.150939	0.203828	0.150939	0.203828	0	0
806	2007	32		337	12	0	24	0	14.4915	1	0	1	0	1	0.0821906	3	0			0.0153043	3	1	0	0	0
806	2007	32		337	12	0	34	0	14.4915	1	0	0	1	1	0.0821906	3	0			0.0153043	3	1	0	0	0
114	2014	19	365	365	3	178300	15	0	13.6152	0	0	0	0	1	0.0180907	4	0			0.0695157	3	0.539042	0.0167091	0.444249	0				0	0		0
114	2014	19	365	365	3	178300	7	0	13.6152	1	0	0	0	1	0.0180907	4	0			0.0695157	3	0.539042	0.0167091	0.444249	0				0	0		0
114	2014	19	365	365	1	178300	39	0	13.3669	0	0	0	0	1	0.0180907	4	0	0	0.279686	0.0695157	3	0.539042	0.0167091	0.444249	0				0	0		0	0.202358	0.25761	0.202358	0.25761	0	0
114	2014	19	365	365	2	178300	43	0	13.6152	1	1	0	0	1	0.0180907	4	0			0.0695157	3	0.539042	0.0167091	0.444249	0				0	0		0
811	2007	131		1411	3	0	8	1		0	0	0	0	1	0.105027	5	0			0.261047	2	0.172091	0	0.827909	0
811	2007	131		1411	2	0	55	1	12.3502	1	1	0	0	1	0.105027	5	0			0.261047	2	0.172091	0	0.827909	0
811	2007	131		1411	1	80000	53	1	13.0626	0	0	0	0	1	0.105027	5	0	0	0.170213	0.261047	2	0.172091	0	0.827909	0								0.271292	0.329712	0.271292	0.329712	0	0
811	2007	131		1411	3	0	28	1		0	0	0	0	1	0.105027	5	0			0.261047	2	0.172091	0	0.827909	0
811	2007	131		1411	6	0	31	1		1	1	0	0	1	0.105027	5	0			0.261047	2	0.172091	0	0.827909	0
115	2014	20	375	375	7	720000	0	1	13.9297	1	0	0	0	1	0.0191304	7	0			0.271913	2	0.301108	0.698892	0	0		0	0	0	0	0	0
115	2014	20	375	375	7	720000	1	1	13.9297	0	0	0	0	1	0.0191304	7	0			0.292048	2	0.301108	0.698892	0	0		0	0	0	0	0	0
115	2014	20	375	375	3	720000	20	1	13.9297	0	0	0	0	1	0.0191304	7	0			0.292048	2	0.301108	0.698892	0	0		0	0	0	0	0	0
115	2014	20	375	375	7	720000	7	1	13.9297	1	0	0	0	1	0.0191304	7	0			0.271913	2	0.301108	0.698892	0	0		0	0	0	0	0	0
115	2014	20	375	375	1	720000	25	1	13.7861	1	0	0	0	1	0.0191304	7	0	0	0.742268	0.271913	2	0.301108	0.698892	0	0		0	0	0	0	0	0	0.458887	0.525927	0.458887	0.525927	0	0
115	2014	20	375	375	2	720000	45	1	13.9297	1	0	0	0	1	0.0191304	7	0			0.26797	2	0.301108	0.698892	0	0		0	0	0	0	0	0
115	2014	20	375	375	2	720000	43	1	13.9297	0	0	0	0	1	0.0191304	7	0			0.242122	2	0.301108	0.698892	0	0		0	0	0	0	0	0
115	2014	20	375	375	6	720000	26	1	13.9297	0	0	0	0	1	0.0191304	7	0			0.292048	2	0.301108	0.698892	0	0		0	0	0	0	0	0
814	2007	36		385	3	0	26	0		1	0	0	0	1	0.102878	2	0			0.101646	3	0.485934	0.514066	0	0
814	2007	36		385	1	117000	52	0	12.2596	0	0	0	0	1	0.102878	2	0	0	0.557143	0.101646	3	0.485934	0.514066	0	0								0.2804	0.339238	0.2804	0.339238	0	0
116	2014	23	431	431	1	952667	54	1	14.0786	0	0	0	0	1	0.0191304	4	0	0	0.732821	0.435903	2	0.293224	0.607366	0.0994098	0	0			1	0	0	0	0.27315	0.331655	0.27315	0.331655	0	0
116	2014	23	431	431	2	952667	47	1	14.2216	1	1	0	0	1	0.0191304	4	0			0.457664	2	0.293224	0.607366	0.0994098	0	0			1	0	0	0
116	2014	23	431	431	3	952667	20	1	14.2216	1	0	0	0	1	0.0191304	4	0			0.464398	2	0.293224	0.607366	0.0994098	0	0			1	0	0	0
116	2014	23	431	431	3	952667	24	1	14.2216	1	0	0	1	1	0.0191304	4	0			0.435903	2	0.293224	0.607366	0.0994098	0	0			1	0	0	0
817	2007	36		385	3	0	8			1	1	0	0	1	0	5	0			0	6	0	0	0	0
817	2007	36		385	1	60000	55		6.90776	1	1	0	0	1	0	5	0	1	0.75	0	6	0	0	0	0										0.497428	0.507938	0	1
817	2007	36		385	2	0	44			0	0	0	0	1	0	5	0			0	6	0	0	0	0
817	2007	36		385	3	0	20			0	0	0	1	1	0	5	0			0	6	0	0	0	0
817	2007	36		385	3	0	10			1	1	0	0	1	0	5	0			0	6	0	0	0	0
117	2014	20	369	369	7	240000	10	0	13.3063	0	0	0	0	1	0.0266916	7	0			0.0241446	1	1	0	0	0		0	0	0	0
117	2014	20	369	369	6	240000	20	0	13.3063	0	0	0	0	1	0.0266916	7	0			0.0241446	1	1	0	0	0		0	0	0	0
117	2014	20	369	369	3	240000	30	0	13.3063	1	0	0	0	1	0.0266916	7	0			0.0241446	1	1	0	0	0		0	0	0	0
117	2014	20	369	369	2	240000	42	0	13.3063	1	1	0	0	1	0.0266916	7	0			0.0241446	1	1	0	0	0		0	0	0	0
117	2014	20	369	369	7	240000	11	0	13.3063	1	0	0	0	1	0.0266916	7	0			0.0241446	1	1	0	0	0		0	0	0	0
117	2014	20	369	369	7	240000	4	0	13.3063	1	0	0	0	1	0.0266916	7	0			0.0241446	1	1	0	0	0		0	0	0	0
117	2014	20	369	369	1	240000	49	0	13.0192	0	0	0	0	1	0.0266916	7	0	0	0.533333	0.0241446	1	1	0	0	0		0	0	0	0			0.291184	0.350518	0.291184	0.350518	0	0
819	2007	58		619	1	0	27		13.9587	1	1	1	0	1	0.0933263	4	0	0	0.136057	0.099278	2	1	0	0	0										0.170914	0.224721	0	0
819	2007	58		619	3	0	3			0	0	0	0	1	0.0933263	4	0			0.0995534	2	1	0	0	0
819	2007	58		619	2	0	29			0	0	1	0	1	0.0933263	4	0			0.0995534	2	1	0	0	0
819	2007	58		619	3	0	7			0	0	0	0	1	0.0933263	4	0			0.0995534	2	1	0	0	0
821	2007	141		1519	2	0	75	1		0	0	0	0	1	0.0190607	4	0			0.0282887	3	1	0	0	0
821	2007	141		1519	3	0	44	1		0	0	0	1	1	0.0190607	4	0			0.0280356	3	1	0	0	0
821	2007	141		1519	3	0	58	1		0	0	0	0	1	0.0190607	4	0			0.0282887	3	1	0	0	0
821	2007	141		1519	1	40000	80	1	13.094	1	1	0	0	1	0.0190607	4	0	0	0.0824742	0.0244436	3	1	0	0	0								0.118271	0.169659	0.118271	0.169659	0	0
823	2007	214		2305	1	0	54		11.9892	0	0	0	0	1	0.062356	5	0	0	0.547646	0.168135	5	1	0	0	0										0.338648	0.400163	0	0
823	2007	214		2305	3	0	21			1	1	0	1	1	0.062356	5	0			0.0956234	5	1	0	0	0
823	2007	214		2305	2	0	54		11.9892	1	1	0	0	1	0.062356	5	0			0.142424	5	1	0	0	0
823	2007	214		2305	3	0	27			1	1	0	1	1	0.062356	5	0			0.0650874	5	1	0	0	0
823	2007	214		2305	3	0	16			1	1	0	0	1	0.062356	5	0			0.168135	5	1	0	0	0
120	2014	78	1486	1486	1	35000	25	1	13.2516	0	0	0	0	1	0.00318688	5	0	0	0.0616197	0.00347069	3	0	0	1	0				1	0			0.204174	0.259509	0.204174	0.259509	0	0
120	2014	78	1486	1486	2	35000	45	1	13.4135	1	0	0	1	1	0.00318688	5	0			0.00347069	3	0	0	1	0				1	0
120	2014	78	1486	1486	11	35000	4	1	13.4135	1	0	0	0	1	0.00318688	5	0			0.00347069	3	0	0	1	0				1	0
120	2014	78	1486	1486	11	35000	1	1	13.4135	1	0	0	0	1	0.00318688	5	0			0.00347069	3	0	0	1	0				1	0
120	2014	78	1486	1486	11	35000	5	1	13.4135	1	0	0	0	1	0.00318688	5	0			0.00347069	3	0	0	1	0				1	0
825	2007	123		1322	8	0	58		11.4825	0	0	0	0	1	0.10584	2	0			0	6	0	0	0	0
825	2007	123		1322	1	0	71		11.4825	0	0	0	0	1	0.10584	2	0	0		0	6	0	0	0	0										0.241726	0.27363	0	0
827	2007	31		336	3	0	6	0		0	0	0	0	1	0.0345152	4	0			1	2	0.102667	0.897333	0	0
827	2007	31		336	1	1.15403e+06	40	0	13.8363	1	1	0	1	1	0.0345152	4	0	1	0.75	0.464853	2	0.102667	0.897333	0	0								0.158246	0.211471	0.158246	0.211471	0	0
827	2007	31		336	2	0	32	0		0	0	1	0	1	0.0345152	4	0			1	2	0.102667	0.897333	0	0
827	2007	31		336	3	0	10	0		0	0	0	0	1	0.0345152	4	0			1	2	0.102667	0.897333	0	0
122	2014	68	1298	1298	3	0	4		12.428	1	0	0	0	1	0.107595	2	0			0	7	0	0	0	0
122	2014	68	1298	1298	1	0	47		12.428	0	0	0	0	1	0.107595	2	0	0		0	7	0	0	0	0										0.374068	0.374068	0	1
1001	2007	15		386	2	0	30	0	14.5766	0	0	0	1	1	0.0197193	2	0			0.0418241	2	1	0	0	0
1001	2007	15		386	1	0	31	0	14.2809	1	1	0	1	1	0.0197193	2	0	0	0.18534	0.0413695	2	1	0	0	0										0.108186	0.15911	0	0
1003	2007	30		804	2	0	48	1	13.5802	1	1	0	0	1	0.0259281	5	0			0.123729	3	1	0	0	0
1003	2007	30		804	3	0	23	1		1	1	0	1	1	0.0259281	5	0			0.123729	3	1	0	0	0
1003	2007	30		804	3	0	18	1		0	0	0	1	1	0.0259281	5	0			0.196675	3	1	0	0	0
1003	2007	30		804	1	670000	46	1	13.9291	0	0	0	0	1	0.0259281	5	0	0	0.598571	0.106862	3	1	0	0	0								0.244928	0.302136	0.244928	0.302136	0	0
1003	2007	30		804	3	0	15	1		1	1	0	0	1	0.0259281	5	0			0.198865	3	1	0	0	0
124	2014	74	1415	1415	1	179000	60	0	12.8497	0	0	0	0	1	0.0279607	3	0	0	0.471466	0.255372	1	1	0	0	0		0	0	0	0			0.214626	0.270441	0.214626	0.270441	0	0
124	2014	74	1415	1415	3	179000	24	0	13.3545	0	0	0	0	1	0.0279607	3	0			0.255372	1	1	0	0	0		0	0	0	0
124	2014	74	1415	1415	2	179000	67	0	13.3545	1	1	0	0	1	0.0279607	3	0			0.255372	1	1	0	0	0		0	0	0	0
1005	2007	26		704	3	0	15		12.7966	0	0	0	0	1	0.0202537	3	0			0.610443	1	1	0	0	0
1005	2007	26		704	3	0	20		12.7966	0	0	0	1	1	0.0202537	3	0			0.610443	1	1	0	0	0
1005	2007	26		704	1	0	44		12.9739	1	0	0	0	1	0.0202537	3	0	0	0.144637	0.509294	1	1	0	0	0										0.23954	0.296501	0	0
125	2014	74	1412	1412	3	0	21		14.4859	1	0	0	1	1	0.0120637	5	0			0	6	0	0	0	0
125	2014	74	1412	1412	3	0	15		14.4859	0	0	0	0	1	0.0120637	5	0			0	6	0	0	0	0
125	2014	74	1412	1412	1	0	66		14.3491	0	0	0	0	1	0.0120637	5	0	0		0	6	0	0	0	0										0.143075	0.189144	0	0
125	2014	74	1412	1412	2	0	50		14.4859	1	1	0	0	1	0.0120637	5	0			0	6	0	0	0	0
125	2014	74	1412	1412	2	0	46		14.4859	0	0	0	0	1	0.0120637	5	0			0	6	0	0	0	0
1007	2007	30		804	2	0	65		6.90776	1	0	0	0	1	0.000470639	2	0			0	6	0	0	0	0
1007	2007	30		804	1	0	71		13.4733	0	0	0	0	1	0.000470639	2	0	0		0	6	0	0	0	0										0.128393	0.176074	0	0
126	2014	77	1474	1474	2	134802	52		13.6183	1	1	0	0	1	0.0180907	4	0			0.00510451	3	1	0	0	0	0						0
126	2014	77	1474	1474	1	134802	25	0	13.4165	1	0	0	1	1	0.0180907	4	0	0	0	0.00510451	3	1	0	0	0	0						0	0.132333	0.184367	0.152496	0.205456	0	0
126	2014	77	1474	1474	2	134802	53		13.6183	0	0	0	0	1	0.0180907	4	0			0.00510451	3	1	0	0	0	0						0
126	2014	77	1474	1474	11	134802	19		13.6183	1	0	0	1	1	0.0180907	4	0			0.00510451	3	1	0	0	0	0						0
1010	2007	30		804	1	143000	38		13.5522	1	0	0	1	1	0.0278777	1	0	0	0.186319	0	6	0	0	0	0										0.131454	0.173177	0	0
127	2014	75	1437	1437	7	123000	0	0	14.2197	1	0	0	0	1	0.0191304	6	0			0.0276064	3	0	0.672261	0.327739	0	0			0	0		0
127	2014	75	1437	1437	1	123000	40	0	14.1142	0	0	0	0	1	0.0191304	6	0	0	0.0913084	0.0235626	3	0	0.672261	0.327739	0	0			0	0		0	0.181505	0.235799	0.181505	0.235799	0	0
127	2014	75	1437	1437	2	123000	43	0	14.2197	1	1	0	0	1	0.0191304	6	0			0.0272061	3	0	0.672261	0.327739	0	0			0	0		0
127	2014	75	1437	1437	3	123000	21	0	14.2197	0	0	1	0	1	0.0191304	6	0			0.0235626	3	0	0.672261	0.327739	0	0			0	0		0
127	2014	75	1437	1437	3	123000	23	0	14.2197	1	0	0	1	1	0.0191304	6	0			0.0235626	3	0	0.672261	0.327739	0	0			0	0		0
127	2014	75	1437	1437	3	123000	17	0	14.2197	0	0	0	0	1	0.0191304	6	0			0.0296507	3	0	0.672261	0.327739	0	0			0	0		0
1013	2007	31		818	6	0	33			0	0	0	0	1	0.0549084	8	0			0.138642	5	1	0	0	0
1013	2007	31		818	2	0	62			0	0	0	0	1	0.0549084	8	0			0.138642	5	1	0	0	0
1013	2007	31		818	1	0	54		12.8104	1	1	0	0	1	0.0549084	8	0	0	0.217164	0.138642	5	1	0	0	0										0.260975	0.31892	0	0
1013	2007	31		818	11	0	19			1	1	1	0	1	0.0549084	8	0			0.202356	5	1	0	0	0
1013	2007	31		818	7	0	10			1	1	0	0	1	0.0549084	8	0			0.138642	5	1	0	0	0
1013	2007	31		818	9	0	56			0	0	0	0	1	0.0549084	8	0			0.138642	5	1	0	0	0
1013	2007	31		818	11	0	17			1	1	0	0	1	0.0549084	8	0			0.171126	5	1	0	0	0
1013	2007	31		818	7	0	7			0	0	0	0	1	0.0549084	8	0			0.138642	5	1	0	0	0
128	2014	58	1104	1104	1	95000	74	0	12.3588	0	0	0	0	1	0.0407925	1	0	0	0.409483	0.0150733	3	1	0	0	0							0	0.147902	0.200652	0.147902	0.200652	0	0
1019	2007	64		1759	2	0	57		12.2968	1	1	0	0	1	0.0223054	3	0			0	7	0	0	0	0
1019	2007	64		1759	1	0	55		12.2968	0	0	0	0	1	0.0223054	3	0	0		0	7	0	0	0	0										0.292165	0.292165	0	0
1019	2007	64		1759	3	0	19		12.2968	1	1	0	0	1	0.0223054	3	0			0	7	0	0	0	0
129	2014	75	1441	1441	1	25000	52	0	13.363	0	0	0	0	1	0.0279607	7	0	0	0.0393701	0.00370331	3	1	0	0	0							0	0.189268	0.243919	0.189268	0.243919	0	0
129	2014	75	1441	1441	7	25000	4		13.509	0	0	0	0	1	0.0279607	7	0			0.00370331	3	1	0	0	0							0
129	2014	75	1441	1441	11	25000	18		13.509	1	0	0	0	1	0.0279607	7	0			0.00370331	3	1	0	0	0							0
129	2014	75	1441	1441	7	25000	2		13.509	0	0	0	0	1	0.0279607	7	0			0.00370331	3	1	0	0	0							0
129	2014	75	1441	1441	3	25000	24		13.509	0	0	0	0	1	0.0279607	7	0			0.00370331	3	1	0	0	0							0
129	2014	75	1441	1441	2	25000	61		13.509	1	1	0	0	1	0.0279607	7	0			0.00370331	3	1	0	0	0							0
129	2014	75	1441	1441	7	25000	4		13.509	1	0	0	0	1	0.0279607	7	0			0.00370331	3	1	0	0	0							0
129	2014	75	1441	1441	3	25000	29		13.509	0	0	0	0	1	0.0279607	7	0			0.00370331	3	1	0	0	0							0
1020	2007	64		1759	2	0	38		6.90776	0	0	0	0	1	0	3	0			0.0777592	3	1	0	0	0
1020	2007	64		1759	3	0	14		6.90776	0	0	0	0	1	0	3	0			0.0777592	3	1	0	0	0
1020	2007	64		1759	1	0	43		6.90776	1	0	0	0	1	0	3	0	1	0.75	0.0777592	3	1	0	0	0										0.47549	0.543294	0	1
130	2014	68	1296	1296	1	102850	72	0	13.1577	0	0	0	0	1	0.0279607	2	0	0	0.198936	0.0120128	3	0.484686	0.515314	0	0							0	0.127566	0.179381	0.127566	0.179381	0	0
130	2014	68	1296	1296	2	102850	75		13.1577	1	0	0	0	1	0.0279607	2	0			0.0120128	3	0.484686	0.515314	0	0							0
1021	2007	105		2886	3	0	16			0	0	0	0	1	0.00523296	3	0			0	6	0	0	0	0
1021	2007	105		2886	1	0	49		12.6149	0	0	1	0	1	0.00523296	3	0	0		0	6	0	0	0	0										0.163529	0.208558	0	0
1021	2007	105		2886	3	0	11			0	0	0	0	1	0.00523296	3	0			0	6	0	0	0	0
131	2014	77	1474	1474	3	981000	2	0	14.1704	1	0	0	0	1	0.0191304	4	0			0.407666	2	0.0261734	0	0.956348	0.0174783	0	0	0	0	0		0
131	2014	77	1474	1474	3	981000	20	0	14.1704	1	0	0	0	1	0.0191304	4	0			0.407666	2	0.0261734	0	0.956348	0.0174783	0	0	0	0	0		0
131	2014	77	1474	1474	2	981000	44	0	14.1704	0	0	0	0	1	0.0191304	4	0			0.338238	2	0.0261734	0	0.956348	0.0174783	0	0	0	0	0		0
131	2014	77	1474	1474	1	981000	52	0	13.9342	1	0	0	0	1	0.0191304	4	0	1	0.75	0.374709	2	0.0261734	0	0.956348	0.0174783	0	0	0	0	0		0	0.215113	0.270951	0.215113	0.270951	0	0
1022	2007	60		1643	2	0	43	0		0	0	0	0	1	0.0168626	4	0			0.558821	5	1	0	0	0
1022	2007	60		1643	3	0	10	0		1	1	0	0	1	0.0168626	4	0			0.558821	5	1	0	0	0
1022	2007	60		1643	1	160000	44	0	12.824	1	1	0	0	1	0.0168626	4	0	0	0.432432	0.558821	5	1	0	0	0								0.287686	0.346859	0.287686	0.346859	0	0
1022	2007	60		1643	3	0	15	0		0	0	0	0	1	0.0168626	4	0			0.558821	5	1	0	0	0
1024	2007	105		2886	1	23000	66	0	11.6613	1	1	0	0	1	0.0393643	3	0	0	0.2	0.105449	3	1	0	0	0								0.168702	0.222407	0.168702	0.222407	0	0
1024	2007	105		2886	2	0	38	0		0	0	0	0	1	0.0393643	3	0			0.0705949	3	1	0	0	0
1024	2007	105		2886	3	0	14	0		0	0	0	0	1	0.0393643	3	0			0.0668471	3	1	0	0	0
133	2014	132	2541	2541	6	0	25		14.0968	1	1	0	0	1	0.0191304	5	0			0	6	0	0	0	0
133	2014	132	2541	2541	2	0	51		14.0968	1	1	0	0	1	0.0191304	5	0			0	6	0	0	0	0
133	2014	132	2541	2541	7	0	0		14.0968	0	0	0	0	1	0.0191304	5	0			0	6	0	0	0	0
133	2014	132	2541	2541	3	0	24		14.0968	0	0	0	0	1	0.0191304	5	0			0	6	0	0	0	0
133	2014	132	2541	2541	1	0	48		13.9393	0	0	0	0	1	0.0191304	5	0	0		0	6	0	0	0	0										0.191391	0.229129	0	0
1034	2007	30		804	7	0	9			0	0	0	0	1	0.0493414	7	0			0.0415229	3	1	0	0	0
1034	2007	30		804	3	0	34			0	0	0	0	1	0.0493414	7	0			0.0415229	3	1	0	0	0
1034	2007	30		804	7	0	14			1	0	0	0	1	0.0493414	7	0			0.0415229	3	1	0	0	0
1034	2007	30		804	2	0	71			0	0	0	0	1	0.0493414	7	0			0.0415229	3	1	0	0	0
1034	2007	30		804	1	0	70		13.4335	1	0	0	0	1	0.0493414	7	0	0	0.0642367	0.0415229	3	1	0	0	0										0.178541	0.232699	0	0
1034	2007	30		804	7	0	1			0	0	0	0	1	0.0493414	7	0			0.0415229	3	1	0	0	0
1034	2007	30		804	12	0	40			0	0	0	0	1	0.0493414	7	0			0.0415229	3	1	0	0	0
134	2014	8	137	137	3	32000	30	0	13.5683	0	0	0	1	1	0.0521865	4	0			0.0841946	5	0	1	0	0				0	0
134	2014	8	137	137	4	32000	86	0	13.5683	1	1	0	0	1	0.0521865	4	0			0.0841946	5	0	1	0	0				0	0
134	2014	8	137	137	3	32000	24	0	13.5683	0	0	1	0	1	0.0521865	4	0			0.0841946	5	0	1	0	0				0	0
134	2014	8	137	137	1	32000	51	0	13.2285	0	0	0	0	1	0.0521865	4	0	0	0.0576577	0.0841946	5	0	1	0	0				0	0			0.175988	0.230028	0.175988	0.230028	0	0
1035	2007	19		514	1	50000	66	0	12.4171	1	1	0	0	1	0.0633253	2	0	0	0.203252	0.136803	2	1	0	0	0								0.154578	0.207634	0.154578	0.207634	0	0
1035	2007	19		514	2	0	59	0		0	0	0	0	1	0.0633253	2	0			0.136803	2	1	0	0	0
135	2014	7	132	132	3	0	17		13.9987	0	0	0	0	1	0.0191304	4	0			0	6	0	0	0	0
135	2014	7	132	132	1	0	49		13.8165	0	0	0	0	1	0.0191304	4	0	0		0	6	0	0	0	0										0.179216	0.218139	0	0
135	2014	7	132	132	3	0	11		13.9987	1	0	0	0	1	0.0191304	4	0			0	6	0	0	0	0
135	2014	7	132	132	2	0	50		13.9987	1	1	0	0	1	0.0191304	4	0			0	6	0	0	0	0
1036	2007	8		196	3	0	7	1	12.6013	1	1	0	0	1	0.116724	3	0			0.0985806	3	1	0	0	0
1036	2007	8		196	2	0	22	1	12.6013	0	0	0	0	1	0.116724	3	0			0.0985806	3	1	0	0	0
1036	2007	8		196	1	20000	29	1	12.6013	1	1	0	0	1	0.116724	3	0	0	0.0675769	0.0985806	3	1	0	0	0								0.244404	0.301588	0.244404	0.301588	0	0
136	2014	74	1418	1418	3	190000	2		13.1888	1	0	0	0	1	0.138737	4	0			0.0397152	3	0.863246	0	0	0.136754	0						0
136	2014	74	1418	1418	1	190000	57	0	13.1888	1	1	1	0	1	0.138737	4	0	0	0.35625	0.0329116	3	0.863246	0	0	0.136754	0						0	0.176805	0.230883	0.176805	0.230883	0	0
136	2014	74	1418	1418	2	190000	32		13.1888	0	0	0	0	1	0.138737	4	0			0.0397152	3	0.863246	0	0	0.136754	0						0
136	2014	74	1418	1418	3	190000	7		13.1888	0	0	0	0	1	0.138737	4	0			0.0397152	3	0.863246	0	0	0.136754	0						0
1038	2007	8		196	2	0	25		11.0186	0	0	0	0	1	0.107708	3	0			1	2	1	0	0	0
1038	2007	8		196	1	0	26		11.0186	1	1	0	0	1	0.107708	3	0	1	0.75	0.723297	2	1	0	0	0										0.557241	0.624	1	1
1038	2007	8		196	3	0	1		11.0186	0	0	0	0	1	0.107708	3	0			0.938218	2	1	0	0	0
1041	2007	64		1759	1	0	19		11.925	0	0	0	0	1	0.1517	2	0	0		0	7	0	0	0	0										0.624	0.624	1	1
1041	2007	64		1759	8	0	17		11.925	0	0	0	0	1	0.1517	2	0			0	7	0	0	0	0
138	2014	52	1001	1001	1	87000	84	0	13.2375	0	0	0	0	1	0.0088989	2	0	0	0.155357	0.0225349	3	1	0	0	0							0	0.112191	0.163299	0.112191	0.163299	0	0
138	2014	52	1001	1001	7	87000	23		13.5811	0	0	0	1	1	0.0088989	2	0			0.0225349	3	1	0	0	0							0
1042	2007	64		1759	2	0	62		12.3502	0	0	0	0	1	0.0633253	2	0			0	7	0	0	0	0
1042	2007	64		1759	1	0	66		12.3502	1	1	0	0	1	0.0633253	2	0	0		0	7	0	0	0	0										0.225898	0.225898	0	0
1045	2007	31		818	2	0	61			0	0	0	0	1	0.0190242	8	0			0	7	0	0	0	0
1045	2007	31		818	7	0	33			0	0	0	0	1	0.0190242	8	0			0	7	0	0	0	0
1045	2007	31		818	1	0	62		13.5936	1	1	0	1	1	0.0190242	8	0	0		0	7	0	0	0	0										0.191834	0.191834	0	0
1045	2007	31		818	7	0	7			0	0	0	0	1	0.0190242	8	0			0	7	0	0	0	0
1045	2007	31		818	7	0	3			0	0	0	0	1	0.0190242	8	0			0	7	0	0	0	0
1045	2007	31		818	7	0	13			1	1	0	0	1	0.0190242	8	0			0	7	0	0	0	0
1045	2007	31		818	7	0	8			1	1	0	0	1	0.0190242	8	0			0	7	0	0	0	0
1045	2007	31		818	3	0	34			0	0	0	0	1	0.0190242	8	0			0	7	0	0	0	0
1048	2007	31		818	11	0	4			1	0	0	0	1	0.0676607	5	0			0	7	0	0	0	0
1048	2007	31		818	6	0	32			0	0	0	0	1	0.0676607	5	0			0	7	0	0	0	0
1048	2007	31		818	1	0	67		11.0021	1	0	0	0	1	0.0676607	5	0	0		0	7	0	0	0	0										0.479062	0.479062	0	0
1048	2007	31		818	3	0	40			1	0	0	0	1	0.0676607	5	0			0	7	0	0	0	0
1048	2007	31		818	3	0	40			1	0	0	0	1	0.0676607	5	0			0	7	0	0	0	0
1049	2007	105		2886	2	0	45			0	0	0	0	1	0.0444062	2	0			0	6	0	0	0	0
1049	2007	105		2886	1	0	47		12.2596	1	1	0	0	1	0.0444062	2	0	0		0	6	0	0	0	0										0.208253	0.246458	0	0
1051	2007	64		1759	1	0	71		10.7364	1	0	0	0	1	0.0282124	1	0	0		0	7	0	0	0	0										0.291068	0.291068	0	0
143	2014	202	3870	3870	3	221500	15		13.3812	1	0	0	0	1	0.0541951	4	0			0.236192	3	1	0	0	0							1
143	2014	202	3870	3870	3	221500	20		13.3812	0	0	0	1	1	0.0541951	4	0			0.236192	3	1	0	0	0							1
143	2014	202	3870	3870	1	221500	49	1	13.1763	0	0	0	0	1	0.0541951	4	0	0	0.420543	0.236192	3	1	0	0	0							1	0.257092	0.314859	0.257092	0.314859	0	0
143	2014	202	3870	3870	2	221500	59		13.3812	1	1	0	0	1	0.0541951	4	0			0.236192	3	1	0	0	0							1
1052	2007	105		2886	1	10000	42	0	12.5981	1	1	0	0	1	0.0538249	4	0	0	0.0338983	0.0184435	3	1	0	0	0								0.179165	0.233352	0.179165	0.233352	0	0
1052	2007	105		2886	3	0	9	0		0	0	0	0	1	0.0538249	4	0			0.0184435	3	1	0	0	0
1052	2007	105		2886	3	0	15	0		1	1	0	0	1	0.0538249	4	0			0.0184435	3	1	0	0	0
1052	2007	105		2886	2	0	39	0		0	0	0	0	1	0.0538249	4	0			0.0184435	3	1	0	0	0
144	2014	177	3389	3389	3	75000	30	1	13.5709	0	0	0	0	1	0.00583991	6	0			0.0398482	3	0.600064	0	0	0.399936				0	0		1
144	2014	177	3389	3389	1	75000	60	1	13.4631	1	1	0	0	1	0.00583991	6	0	0	0.106838	0.0398482	3	0.600064	0	0	0.399936				0	0		1	0.146634	0.199326	0.146634	0.199326	0	0
144	2014	177	3389	3389	2	75000	58	1	13.5709	0	0	0	0	1	0.00583991	6	0			0.0398482	3	0.600064	0	0	0.399936				0	0		1
144	2014	177	3389	3389	4	75000	70	1	13.5709	1	0	0	0	1	0.00583991	6	0			0.0398482	3	0.600064	0	0	0.399936				0	0		1
144	2014	177	3389	3389	3	75000	35	1	13.5709	0	0	0	0	1	0.00583991	6	0			0.0398482	3	0.600064	0	0	0.399936				0	0		1
144	2014	177	3389	3389	10	75000	90	1	13.5709	0	0	0	0	1	0.00583991	6	0			0.0398482	3	0.600064	0	0	0.399936				0	0		1
1053	2007	9		215	1	97000	39	0	14.6705	1	0	1	0	1	0.0395448	5	0	0	0.0412702	0.0196535	2	0.85028	0.14972	0	0								0.135466	0.187644	0.135466	0.187644	0	0
1053	2007	9		215	2	0	38	0	14.6181	0	0	0	0	1	0.0395448	5	0			0.0207361	2	0.85028	0.14972	0	0
1053	2007	9		215	3	0	3	0	14.6181	0	0	0	0	1	0.0395448	5	0			0.0207361	2	0.85028	0.14972	0	0
1053	2007	9		215	6	0	64	0	14.6181	0	0	0	0	1	0.0395448	5	0			0.0207361	2	0.85028	0.14972	0	0
1053	2007	9		215	3	0	10	0	14.6181	1	0	0	0	1	0.0395448	5	0			0.0207361	2	0.85028	0.14972	0	0
1055	2007	18		455	3	0	22	0		1	1	0	1	1	0.0266562	6	0			0.375071	2	0.0678529	0	0.932147	0
1055	2007	18		455	3	0	14	0		0	0	0	0	1	0.0266562	6	0			0.375071	2	0.0678529	0	0.932147	0
1055	2007	18		455	3	0	15	0		1	1	0	0	1	0.0266562	6	0			0.88038	2	0.0678529	0	0.932147	0
1055	2007	18		455	2	0	44	0		0	0	1	0	1	0.0266562	6	0			0.375071	2	0.0678529	0	0.932147	0
1055	2007	18		455	1	310000	45	0	14.2127	1	1	0	1	1	0.0266562	6	0	0	0.20852	0.357061	2	0.0678529	0	0.932147	0								0.14233	0.194823	0.14233	0.194823	0	0
1055	2007	18		455	6	0	21	0		0	0	1	0	1	0.0266562	6	0			0.375071	2	0.0678529	0	0.932147	0
146	2014	54	1024	1024	1	15600	46	0	11.3022	0	0	0	0	1	0.107595	2	0	0	0	0.00210415	3	1	0	0	0							0	0.22225	0.278416	0.282454	0.341386	0	0
146	2014	54	1024	1024	8	15600	52		11.5229	1	0	0	0	1	0.107595	2	0			0.00200404	3	1	0	0	0							0
1061	2007	9		215	1	238000	42	0	14.0583	1	1	0	1	1	0.0186053	4	0	0	0.18685	0.0447644	2	1	0	0	0								0.11256	0.163686	0.11256	0.163686	0	0
1061	2007	9		215	3	0	13	0	13.9338	1	1	0	0	1	0.0186053	4	0			0.0512368	2	1	0	0	0
1061	2007	9		215	3	0	11	0	13.9338	1	1	0	0	1	0.0186053	4	0			0.0512368	2	1	0	0	0
1061	2007	9		215	2	0	41	0	13.9338	0	0	0	1	1	0.0186053	4	0			0.0512368	2	1	0	0	0
147	2014	48	906	906	1	257156	55	0	13.3924	0	0	0	0	1	0.0180907	4	0	0	0	0.166681	3	0.14009	0.0837013	0	0.776209				0	0		0	0.154178	0.207216	0.174522	0.228495	0	0
147	2014	48	906	906	3	257156	22	0	13.5345	0	0	0	1	1	0.0180907	4	0			0.166681	3	0.14009	0.0837013	0	0.776209				0	0		0
147	2014	48	906	906	3	257156	25	0	13.5345	1	0	0	1	1	0.0180907	4	0			0.166681	3	0.14009	0.0837013	0	0.776209				0	0		0
147	2014	48	906	906	2	257156	54	0	13.5345	1	1	0	0	1	0.0180907	4	0			0.166681	3	0.14009	0.0837013	0	0.776209				0	0		0
1069	2007	60		1643	3	0	4			1	0	0	0	1	0.0256177	6	0			0.399998	2	0.123533	0	0.31425	0.562217
1069	2007	60		1643	8	0	52			1	0	0	0	1	0.0256177	6	0			0.399998	2	0.123533	0	0.31425	0.562217
1069	2007	60		1643	3	0	20			1	0	1	0	1	0.0256177	6	0			0.530284	2	0.123533	0	0.31425	0.562217
1069	2007	60		1643	2	0	47			1	0	0	0	1	0.0256177	6	0			0.399998	2	0.123533	0	0.31425	0.562217
1069	2007	60		1643	8	0	49			0	0	0	0	1	0.0256177	6	0			0.399998	2	0.123533	0	0.31425	0.562217
1069	2007	60		1643	1	0	44		13.2898	0	0	0	0	1	0.0256177	6	0	0	0.438249	0.399998	2	0.123533	0	0.31425	0.562217										0.328376	0.389419	0	0
148	2014	58	1114	1114	3	7900	15		13.4276	0	0	0	0	1	0.0541951	4	0			0.0025439	3	0	1	0	0							0
148	2014	58	1114	1114	3	7900	14		13.4276	1	0	0	0	1	0.0541951	4	0			0.0025439	3	0	1	0	0							0
148	2014	58	1114	1114	3	7900	19		13.4276	1	0	0	0	1	0.0541951	4	0			0.0025439	3	0	1	0	0							0
148	2014	58	1114	1114	1	7900	48	0	13.2682	0	0	0	0	1	0.0541951	4	0	0	0.0136797	0.0025439	3	0	1	0	0							0	0.16758	0.221234	0.16758	0.221234	0	0
1071	2007	105		2886	1	10700	67	0	12.2709	0	0	0	0	1	0.0141712	1	0	0	0.0503766	0.0359667	3	1	0	0	0								0.125579	0.177303	0.125579	0.177303	0	0
1072	2007	64		1759	2	0	42	0	12.8887	0	0	0	0	1	0.0592046	4	0			0.167039	3	1	0	0	0
1072	2007	64		1759	3	0	17	0	12.8887	0	0	0	0	1	0.0592046	4	0			0.167039	3	1	0	0	0
1072	2007	64		1759	3	0	14	0	12.8887	0	0	0	0	1	0.0592046	4	0			0.167039	3	1	0	0	0
1072	2007	64		1759	1	120000	35	0	12.8887	1	0	0	0	1	0.0592046	4	0	0	0.303926	0.167039	3	1	0	0	0								0.287844	0.347025	0.287844	0.347025	0	0
1085	2007	7		181	2	0	21		13.2725	0	0	0	0	1	0.121109	2	0			0.124571	1	1	0	0	0
1085	2007	7		181	1	0	21		13.2725	1	1	0	0	1	0.121109	2	0	0	0.0672907	0.124571	1	1	0	0	0										0.228347	0.284794	0	0
1086	2007	18		455	2	0	35			1	0	1	0	1	0.130507	6	0			0	6	0	0	0	0
1086	2007	18		455	3	0	7			1	0	0	0	1	0.130507	6	0			0	6	0	0	0	0
1086	2007	18		455	9	0	28			0	0	0	0	1	0.130507	6	0			0	6	0	0	0	0
1086	2007	18		455	11	0	1			0	0	0	0	1	0.130507	6	0			0	6	0	0	0	0
1086	2007	18		455	1	0	28		13.8891	0	0	0	1	1	0.130507	6	0	0		0	6	0	0	0	0										0.251327	0.286631	0	0
1086	2007	18		455	3	0	3			0	0	0	0	1	0.130507	6	0			0	6	0	0	0	0
1089	2007	15		384	5	0	73	1	12.8506	0	0	0	0	1	0.0571535	5	0			0.0703672	3	1	0	0	0
1089	2007	15		384	2	0	30	1	12.8506	0	0	0	0	1	0.0571535	5	0			0.0703672	3	1	0	0	0
1089	2007	15		384	3	0	4	1	12.8506	0	0	0	0	1	0.0571535	5	0			0.0703672	3	1	0	0	0
1089	2007	15		384	1	44700	34	1	12.8506	1	0	0	1	1	0.0571535	5	0	0	0.117632	0.0703672	3	1	0	0	0								0.170454	0.22424	0.170454	0.22424	0	0
1089	2007	15		384	3	0	6	1	12.8506	0	0	0	0	1	0.0571535	5	0			0.0703672	3	1	0	0	0
1100	2007	18		455	1	580000	50	0	14.2216	1	1	0	1	1	0.0118678	3	0	0	0.386667	0.0287038	3	1	0	0	0								0.108021	0.158938	0.108021	0.158938	0	0
1100	2007	18		455	2	0	45	0		0	0	0	1	1	0.0118678	3	0			0.0287038	3	1	0	0	0
1100	2007	18		455	3	0	22	0		1	1	0	1	1	0.0118678	3	0			0.0287038	3	1	0	0	0
154	2014	48	917	917	1	733600	74	0	13.7851	0	0	0	0	1	0.0069652	2	0	1	0.75	0.234199	2	0.950276	0.0497244	0	0				0	0	0	0	0.134013	0.186124	0.134013	0.186124	0	0
154	2014	48	917	917	2	733600	74	0	14.1303	1	1	0	0	1	0.0069652	2	0			0.234199	2	0.950276	0.0497244	0	0				0	0	0	0
1104	2007	9		215	1	0	38		14.9685	1	0	0	1	1	0.0147078	1	0	0	0.0670734	0.0567984	1	1	0	0	0										0.100236	0.150796	0	0
155	2014	16	292	292	3	5380000	7	0	14.9972	0	0	0	0	1	0.0200172	5	0			1	1	0.212134	0.787866	0	0	0	0	0	0	0	0
155	2014	16	292	292	3	5380000	3	0	14.9972	1	0	0	0	1	0.0200172	5	0			1	1	0.212134	0.787866	0	0	0	0	0	0	0	0
155	2014	16	292	292	3	5380000	5	0	14.9972	1	0	0	0	1	0.0200172	5	0			1	1	0.212134	0.787866	0	0	0	0	0	0	0	0
155	2014	16	292	292	1	5380000	46	0	14.8307	1	0	0	1	1	0.0200172	5	0	0	0	0.51013	1	0.212134	0.787866	0	0	0	0	0	0	0	0		0.132386	0.184423	0.142558	0.195062	0	0
155	2014	16	292	292	2	5380000	33	0	14.9972	0	0	0	1	1	0.0200172	5	0			0.72466	1	0.212134	0.787866	0	0	0	0	0	0	0	0
1105	2007	18		455	3	0	32			1	1	0	0	1	0.0176526	4	0			0.027516	2	0.614028	0	0.385972	0
1105	2007	18		455	2	0	62			0	0	0	1	1	0.0176526	4	0			0.00689131	2	0.614028	0	0.385972	0
1105	2007	18		455	1	0	62		15.1878	1	1	0	1	1	0.0176526	4	0	0	0.0666948	0.00628715	2	0.614028	0	0.385972	0										0.0949118	0.145226	0	0
1105	2007	18		455	3	0	25			0	0	0	1	1	0.0176526	4	0			0.0113081	2	0.614028	0	0.385972	0
156	2014	197	3775	3775	2	140000	52	0	13.0711	0	0	0	0	1	0.0391338	2	0			0.0952478	2	0.15949	0	0	0.84051		0	0	0	0		0
156	2014	197	3775	3775	1	140000	52	0	12.8347	1	1	0	0	1	0.0391338	2	0	0	0.374332	0.0952478	2	0.15949	0	0	0.84051		0	0	0	0		0	0.169063	0.222785	0.169063	0.222785	0	0
1111	2007	9		215	1	740000	40	0	13.7717	1	0	0	0	1	0.0678568	2	0	1	0.75	0.0817404	2	1	0	0	0								0.200802	0.255982	0.200802	0.255982	0	0
1111	2007	9		215	2	0	31	0	13.7692	0	0	0	1	1	0.0678568	2	0			0.0819494	2	1	0	0	0
1119	2007	64		1759	1	0	28		12.2111	1	0	0	0	1	0.0596384	1	0	0		0	6	0	0	0	0										0.293537	0.313717	0	0
1120	2007	30		806	1	8000	26	0	12.9791	0	0	0	0	1	0.110582	2	0	0	0.0185078	0.0166951	3	1	0	0	0								0.220712	0.276807	0.220712	0.276807	0	0
1120	2007	30		806	2	0	19	0	12.9791	1	0	0	0	1	0.110582	2	0			0.0166951	3	1	0	0	0
159	2014	12	230	230	11	103000	82	0	13.3229	1	0	0	0	1	0.0469693	5	0			0.0205993	2	1	0	0	0		0	0	0	0		0
159	2014	12	230	230	1	103000	58	0	12.9263	0	0	0	0	1	0.0469693	5	0	0	0.25122	0.0205993	2	1	0	0	0		0	0	0	0		0	0.198421	0.253492	0.198421	0.253492	0	0
159	2014	12	230	230	3	103000	26	0	13.3229	0	0	0	1	1	0.0469693	5	0			0.0205993	2	1	0	0	0		0	0	0	0		0
159	2014	12	230	230	6	103000	29	0	13.3229	1	0	0	0	1	0.0469693	5	0			0.0205993	2	1	0	0	0		0	0	0	0		0
159	2014	12	230	230	7	103000	9	0	13.3229	1	0	0	0	1	0.0469693	5	0			0.0205993	2	1	0	0	0		0	0	0	0		0
1121	2007	30		806	1	0	42		13.2551	1	0	0	0	1	0.0529392	3	0	0		0	6	0	0	0	0										0.228087	0.260931	0	0
1121	2007	30		806	3	0	6		13.2551	1	0	0	0	1	0.0529392	3	0			0	6	0	0	0	0
1121	2007	30		806	2	0	38		13.2551	0	0	0	0	1	0.0529392	3	0			0	6	0	0	0	0
1124	2007	30		806	3	0	9	0	13.135	1	0	0	0	1	0.0667054	4	0			0.343048	2	0.336715	0.663285	0	0
1124	2007	30		806	3	0	17	0	13.135	1	0	0	0	1	0.0667054	4	0			0.343048	2	0.336715	0.663285	0	0
1124	2007	30		806	3	0	24	0	13.135	0	0	0	0	1	0.0667054	4	0			0.343048	2	0.336715	0.663285	0	0
1124	2007	30		806	1	197000	44	0	13.3234	0	0	0	0	1	0.0667054	4	0	0	0.322774	0.280956	2	0.336715	0.663285	0	0								0.26546	0.323611	0.26546	0.323611	0	0
161	2014	192	3696	3696	1	2600000	58	0	15.8926	1	0	0	1	1	0.0222187	2	0	0	0.325815	0.172226	2	0.101418	0	0.898582	0	0	0	0	0	0	0	0	0.100618	0.151194	0.100618	0.151194	0	0
161	2014	192	3696	3696	4	2600000	88	0	15.8926	0	0	1	0	1	0.0222187	2	0			0.126777	2	0.101418	0	0.898582	0	0	0	0	0	0	0	0
1126	2007	105		2886	1	5500	70	0	12.3059	1	1	0	0	1	0.0101421	2	0	0	0.025	0.0029107	3	1	0	0	0								0.116763	0.168081	0.116763	0.168081	0	0
1126	2007	105		2886	2	0	66	0		0	0	0	0	1	0.0101421	2	0			0.00320177	3	1	0	0	0
1128	2007	31		818	2	0	50	0		0	0	0	0	1	0.0694181	3	0			0.00664865	2	1	0	0	0
1128	2007	31		818	1	174500	50	0	14.3642	1	1	0	0	1	0.0694181	3	0	0	0.100867	0.00511699	2	1	0	0	0								0.134191	0.186311	0.134191	0.186311	0	0
1128	2007	31		818	3	0	26	0		1	1	0	1	1	0.0694181	3	0			0.00511699	2	1	0	0	0
163	2014	15	271	271	7	2050000	5		13.5554	1	0	0	0	1	0.00583991	6	0			0.561511	3	1	0	0	0							1
163	2014	15	271	271	2	2050000	58		13.5554	0	0	0	0	1	0.00583991	6	0			0.555695	3	1	0	0	0							1
163	2014	15	271	271	7	2050000	17		13.5554	1	0	0	0	1	0.00583991	6	0			0.561511	3	1	0	0	0							1
163	2014	15	271	271	1	2050000	35	1	13.2195	0	0	0	0	1	0.00583991	6	0	1	0.75	0.555695	3	1	0	0	0							1	0.357674	0.420063	0.357674	0.420063	0	0
163	2014	15	271	271	7	2050000	8		13.5554	0	0	0	0	1	0.00583991	6	0			0.60309	3	1	0	0	0							1
163	2014	15	271	271	2	2050000	59		13.5554	1	1	0	0	1	0.00583991	6	0			0.555695	3	1	0	0	0							1
1130	2007	30		806	2	0	61	0	12.9854	0	0	0	0	1	0.042743	2	0			0.742322	1	1	0	0	0
1130	2007	30		806	1	292000	59	0	13.2811	1	1	0	0	1	0.042743	2	0	0	0.499145	0.549468	1	1	0	0	0								0.217623	0.273576	0.217623	0.273576	0	0
1131	2007	11		264	6	0	33	0	14.4409	0	0	0	0	1	0.0541207	5	0			0.00812981	3	1	0	0	0
1131	2007	11		264	7	0	14	0	14.4409	1	1	0	0	1	0.0541207	5	0			0.00812981	3	1	0	0	0
1131	2007	11		264	3	0	31	0	14.4409	1	1	0	0	1	0.0541207	5	0			0.00812981	3	1	0	0	0
1131	2007	11		264	1	25000	59	0	14.4409	1	1	0	0	1	0.0541207	5	0	0	0.0133833	0.00812981	3	1	0	0	0								0.130032	0.18196	0.130032	0.18196	0	0
1131	2007	11		264	7	0	6	0	14.4409	1	1	0	0	1	0.0541207	5	0			0.00812981	3	1	0	0	0
1133	2007	64		1759	9	0	72		12.5742	1	1	0	0	1	0.0203363	3	0			0	6	0	0	0	0
1133	2007	64		1759	1	0	60		12.7532	1	1	0	0	1	0.0203363	3	0	0		0	6	0	0	0	0										0.164738	0.207782	0	0
1133	2007	64		1759	2	0	61		12.5742	0	0	0	0	1	0.0203363	3	0			0	6	0	0	0	0
1134	2007	31		818	1	172314	34	1	12.7685	1	0	0	1	1	0.00439706	1	0	0	0.492325	0.807902	3	1	0	0	0								0.224198	0.280454	0.224198	0.280454	0	0
1135	2007	64		1759	3	0	18	0	12.1063	1	0	0	0	1	0.0716652	3	0			0.0579747	3	1	0	0	0
1135	2007	64		1759	2	0	48	0	12.1063	0	0	0	0	1	0.0716652	3	0			0.0579747	3	1	0	0	0
1135	2007	64		1759	1	30000	48	0	12.1063	1	0	0	0	1	0.0716652	3	0	0	0.166667	0.0579747	3	1	0	0	0								0.226795	0.28317	0.226795	0.28317	0	0
168	2014	2	37	37	7	1.38722e+06	10		15.0788	0	0	0	0	1	0.0222187	7	0			0.451628	2	0.222585	0.649113	0.128302	0						0	0
168	2014	2	37	37	2	1.38722e+06	64		15.0788	0	0	0	1	1	0.0222187	7	0			0.239585	2	0.222585	0.649113	0.128302	0						0	0
168	2014	2	37	37	3	1.38722e+06	32		15.0788	1	0	0	1	1	0.0222187	7	0			0.333668	2	0.222585	0.649113	0.128302	0						0	0
168	2014	2	37	37	1	1.38722e+06	67	0	14.9902	1	1	0	1	1	0.0222187	7	0	0	0.428684	0.189917	2	0.222585	0.649113	0.128302	0						0	0	0.120363	0.171847	0.120363	0.171847	0	0
168	2014	2	37	37	7	1.38722e+06	0		15.0788	0	0	0	0	1	0.0222187	7	0			0.451628	2	0.222585	0.649113	0.128302	0						0	0
168	2014	2	37	37	3	1.38722e+06	36		15.0788	0	0	1	0	1	0.0222187	7	0			0.451628	2	0.222585	0.649113	0.128302	0						0	0
168	2014	2	37	37	7	1.38722e+06	4		15.0788	0	0	0	0	1	0.0222187	7	0			0.451628	2	0.222585	0.649113	0.128302	0						0	0
1136	2007	31		818	3	0	27			1	0	0	0	1	0.118566	3	0			0.491962	3	1	0	0	0
1136	2007	31		818	3	0	23			0	0	0	0	1	0.118566	3	0			0.491962	3	1	0	0	0
1136	2007	31		818	1	0	54		12.3209	0	0	0	0	1	0.118566	3	0	1	0.75	0.491962	3	1	0	0	0										0.348781	0.410762	0	0
1137	2007	31		818	7	0	32	1		1	0	0	0	1	0.0798525	5	0			0.0185661	3	1	0	0	0
1137	2007	31		818	12	0	12	1		1	0	0	0	1	0.0798525	5	0			0.0151854	3	1	0	0	0
1137	2007	31		818	1	20000	73	1	13.9574	0	0	0	0	1	0.0798525	5	0	0	0.0173697	0.0151854	3	1	0	0	0								0.142095	0.194578	0.142095	0.194578	0	0
1137	2007	31		818	12	0	29	1		0	0	0	0	1	0.0798525	5	0			0.0151854	3	1	0	0	0
1137	2007	31		818	7	0	24	1		1	0	0	1	1	0.0798525	5	0			0.0151854	3	1	0	0	0
170	2014	13	234	234	2	450015	81	0	15.0743	0	0	0	1	1	0.0222187	3	0			0.0234149	5	0.0323905	0.721538	0.246071	0				0	0
170	2014	13	234	234	3	450015	50	0	15.0743	1	0	0	1	1	0.0222187	3	0			0.0234149	5	0.0323905	0.721538	0.246071	0				0	0
170	2014	13	234	234	1	450015	81	0	14.9277	1	1	0	1	1	0.0222187	3	0	0	0.148031	0.0234149	5	0.0323905	0.721538	0.246071	0				0	0			0.0923068	0.142502	0.0923068	0.142502	0	0
1138	2007	31		818	2	0	64			0	0	0	0	1	0.0282124	2	0			0	6	0	0	0	0
1138	2007	31		818	1	0	65		11.4295	1	1	0	0	1	0.0282124	2	0	0		0	6	0	0	0	0										0.191638	0.229062	0	0
1139	2007	31		818	7	0	7			1	1	0	0	1	0.0576316	4	0			0	6	0	0	0	0
1139	2007	31		818	4	0	78			1	1	0	0	1	0.0576316	4	0			0	6	0	0	0	0
1139	2007	31		818	1	0	53		13.5874	1	1	0	1	1	0.0576316	4	0	0		0	6	0	0	0	0										0.131059	0.177286	0	0
1139	2007	31		818	3	0	27			0	0	1	0	1	0.0576316	4	0			0	6	0	0	0	0
1158	2007	30		804	3	0	7	0		0	0	0	0	1	0.0638429	6	0			1	2	0.00330022	0.9967	0	0
1158	2007	30		804	2	0	24	0		0	0	0	1	1	0.0638429	6	0			1	2	0.00330022	0.9967	0	0
1158	2007	30		804	11	0	5	0		1	0	0	0	1	0.0638429	6	0			1	2	0.00330022	0.9967	0	0
1158	2007	30		804	9	0	24	0		0	0	0	1	1	0.0638429	6	0			1	2	0.00330022	0.9967	0	0
1158	2007	30		804	1	1.08929e+06	26	0	14.1527	1	0	0	1	1	0.0638429	6	0	1	0.75	0.725187	2	0.00330022	0.9967	0	0								0.305381	0.365367	0.305381	0.365367	0	0
1158	2007	30		804	5	0	58	0		0	0	0	1	1	0.0638429	6	0			1	2	0.00330022	0.9967	0	0
1159	2007	30		804	3	0	12	1		0	0	0	0	1	0.0481721	4	0			0.206256	2	0.848214	0	0.151786	0
1159	2007	30		804	2	0	38	1	12.7685	1	1	0	0	1	0.0481721	4	0			0.206256	2	0.848214	0	0.151786	0
1159	2007	30		804	3	0	8	1		1	1	0	0	1	0.0481721	4	0			0.206256	2	0.848214	0	0.151786	0
1159	2007	30		804	1	416000	32	1	13.5158	0	0	1	0	1	0.0481721	4	0	0	0.562162	0.206256	2	0.848214	0	0.151786	0								0.241573	0.298627	0.241573	0.298627	0	0
1160	2007	26		704	3	0	13		13.0732	1	1	0	0	1	0.0188318	6	0			0	7	0	0	0	0
1160	2007	26		704	1	0	51		13.0732	1	1	0	1	1	0.0188318	6	0	0		0	7	0	0	0	0										0.207393	0.207393	0	0
1160	2007	26		704	3	0	19		13.0732	0	0	0	1	1	0.0188318	6	0			0	7	0	0	0	0
1160	2007	26		704	2	0	40		13.0732	0	0	0	1	1	0.0188318	6	0			0	7	0	0	0	0
1160	2007	26		704	3	0	17		13.0732	1	1	0	0	1	0.0188318	6	0			0	7	0	0	0	0
1160	2007	26		704	3	0	14		13.0732	1	1	0	0	1	0.0188318	6	0			0	7	0	0	0	0
175	2014	44	831	831	3	901000	52	0	14.2125	1	0	0	1	1	0.0215929	2	0			0.177291	2	0.0104022	0	0.236352	0.753246	0	0	0	0	0	0	0
175	2014	44	831	831	1	901000	76	0	13.9117	0	0	0	1	1	0.0215929	2	0	1	0.75	0.177291	2	0.0104022	0	0.236352	0.753246	0	0	0	0	0	0	0	0.103599	0.154313	0.103599	0.154313	0	0
1161	2007	30		804	2	0	44	0		0	0	1	0	1	0.028035	5	0			0.0984097	2	0.0540373	0	0.945963	0
1161	2007	30		804	5	0	66	0		0	0	0	0	1	0.028035	5	0			0.0984097	2	0.0540373	0	0.945963	0
1161	2007	30		804	3	0	11	0		0	0	0	0	1	0.028035	5	0			0.0984097	2	0.0540373	0	0.945963	0
1161	2007	30		804	3	0	18	0		0	0	0	1	1	0.028035	5	0			0.191203	2	0.0540373	0	0.945963	0
1161	2007	30		804	1	198000	54	0	14.0884	1	1	0	0	1	0.028035	5	0	0	0.150828	0.0886302	2	0.0540373	0	0.945963	0								0.148624	0.201407	0.148624	0.201407	0	0
176	2014	54	1023	1023	1	0	74		13.3063	0	0	0	1	1	0.0211437	2	0	0		0	6	0	0	0	0	0									0.106706	0.153212	0	0
176	2014	54	1023	1023	2	0	74		13.5292	1	1	0	1	1	0.0211437	2	0			0	6	0	0	0	0	0
1162	2007	30		804	1	310000	47	0	13.518	1	1	0	0	1	0.0190549	4	0	0	0.417978	0.122671	2	1	0	0	0								0.186282	0.240795	0.186282	0.240795	0	0
1162	2007	30		804	3	0	8	0		0	0	0	0	1	0.0190549	4	0			0.15013	2	1	0	0	0
1162	2007	30		804	3	0	16	0		0	0	0	0	1	0.0190549	4	0			0.15013	2	1	0	0	0
1162	2007	30		804	2	0	46	0		0	0	0	0	1	0.0190549	4	0			0.15013	2	1	0	0	0
177	2014	55	1056	1056	1	0	78		12.1133	0	0	0	0	1	0.0407925	1	0	0		0	6	0	0	0	0										0.151085	0.191231	0	0
1164	2007	30		804	1	340000	57	0	13.9408	1	0	0	1	1	0.0194261	4	0	0	0.300221	0.0964935	1	1	0	0	0								0.120364	0.171848	0.120364	0.171848	0	0
1164	2007	30		804	2	0	44	0		0	0	0	1	1	0.0194261	4	0			0.0975868	1	1	0	0	0
1164	2007	30		804	3	0	5	0		1	0	0	0	1	0.0194261	4	0			0.0975868	1	1	0	0	0
1164	2007	30		804	3	0	10	0		0	0	0	0	1	0.0194261	4	0			0.0975868	1	1	0	0	0
1170	2007	18		455	2	0	43	0		0	0	0	0	1	0.0438621	4	0			0.188272	2	0.763662	0.236338	0	0
1170	2007	18		455	3	0	13	0		1	0	0	0	1	0.0438621	4	0			0.119964	2	0.763662	0.236338	0	0
1170	2007	18		455	3	0	20	0		0	0	0	1	1	0.0438621	4	0			0.423913	2	0.763662	0.236338	0	0
1170	2007	18		455	1	720000	44	0	14.6452	1	0	1	0	1	0.0438621	4	0	0	0.314182	0.114542	2	0.763662	0.236338	0	0								0.150198	0.203053	0.150198	0.203053	0	0
1171	2007	18		455	3	0	15			1	1	0	0	1	0.00373213	4	0			0.150221	5	1	0	0	0
1171	2007	18		455	3	0	6			1	1	0	0	1	0.00373213	4	0			0.0595063	5	1	0	0	0
1171	2007	18		455	1	0	39		14.2856	1	1	0	0	1	0.00373213	4	0	0	0.023923	0.0565991	5	1	0	0	0										0.134094	0.186209	0	0
1171	2007	18		455	2	0	38			0	0	0	0	1	0.00373213	4	0			0.0659826	5	1	0	0	0
1174	2007	18		455	3	0	7			0	0	0	0	1	0.0438271	5	0			0.0329219	3	1	0	0	0
1174	2007	18		455	3	0	14			1	1	0	0	1	0.0438271	5	0			0.0329219	3	1	0	0	0
1174	2007	18		455	2	0	43		13.3689	1	1	0	1	1	0.0438271	5	0			0.0329219	3	1	0	0	0
1174	2007	18		455	3	0	17			0	0	0	0	1	0.0438271	5	0			0.037943	3	1	0	0	0
1174	2007	18		455	1	260000	40		13.8736	0	0	1	0	1	0.0438271	5	0	0	0.245563	0.0329219	3	1	0	0	0								0.164145	0.217641	0.164145	0.217641	0	0
1175	2007	18		455	1	230000	48		14.6394	1	0	0	0	1	0.0302829	4	0	0	0.100951	0	6	0	0	0	0										0.163988	0.213667	0	0
1175	2007	18		455	3	0	21			0	0	0	1	1	0.0302829	4	0			0	6	0	0	0	0
1175	2007	18		455	3	0	18			0	0	0	1	1	0.0302829	4	0			0	6	0	0	0	0
1175	2007	18		455	3	0	24			0	0	0	1	1	0.0302829	4	0			0	6	0	0	0	0
1176	2007	18		455	2	0	42			0	0	0	0	1	0.00109036	4	0			0	6	0	0	0	0
1176	2007	18		455	1	346000	41		14.198	1	1	0	0	1	0.00109036	4	0	0	0.236177	0	6	0	0	0	0										0.157758	0.208226	0	0
1176	2007	18		455	3	0	19			0	0	0	1	1	0.00109036	4	0			0	6	0	0	0	0
1176	2007	18		455	3	0	11			1	1	0	0	1	0.00109036	4	0			0	6	0	0	0	0
183	2014	35	671	671	1	0	77		13.9987	0	0	0	1	1	0.0215929	1	0	0		0	6	0	0	0	0										0.0974022	0.145717	0	0
1183	2007	18		455	3	0	9	0		0	0	0	0	1	0.144134	4	0			0.158886	2	0.287301	0.712699	0	0
1183	2007	18		455	2	0	33	0	13.4115	1	1	1	0	1	0.144134	4	0			0.158886	2	0.287301	0.712699	0	0
1183	2007	18		455	3	0	6	0		1	1	0	0	1	0.144134	4	0			0.158886	2	0.287301	0.712699	0	0
1183	2007	18		455	1	482000	29	0	13.4178	0	0	0	0	1	0.144134	4	0	0	0.718509	0.158886	2	0.287301	0.712699	0	0								0.462381	0.529581	0.462381	0.529581	0	1
184	2014	39	744	744	1	0	69		13.3063	1	1	0	0	1	0.00583991	2	0	0		0	7	0	0	0	0										0.149733	0.169984	0	0
184	2014	39	744	744	2	0	65		13.6542	0	0	0	0	1	0.00583991	2	0			0	7	0	0	0	0
1186	2007	60		1643	1	0	30		13.4814	1	0	0	1	1	0.0886526	4	0	0	0.0682426	0.0294256	5	1	0	0	0										0.155784	0.208896	0	0
1186	2007	60		1643	11	0	33			1	0	0	1	1	0.0886526	4	0			0.0294256	5	1	0	0	0
1186	2007	60		1643	11	0	35			1	0	0	0	1	0.0886526	4	0			0.0294256	5	1	0	0	0
1186	2007	60		1643	11	0	29			1	0	0	1	1	0.0886526	4	0			0.0294256	5	1	0	0	0
185	2014	45	849	849	1	119000	35	0	14.7322	0	0	0	1	1	0.0200172	2	0	0	0.0476	0.0114033	3	1	0	0	0							0	0.10336	0.154063	0.10336	0.154063	0	0
185	2014	45	849	849	2	119000	40		14.7322	1	0	0	1	1	0.0200172	2	0			0.0114033	3	1	0	0	0							0
1188	2007	31		818	7	0	5			0	0	0	0	1	0.0583431	5	0			0.306163	2	0.088015	0	0.10534	0.806645
1188	2007	31		818	3	0	29			0	0	0	1	1	0.0583431	5	0			0.306163	2	0.088015	0	0.10534	0.806645
1188	2007	31		818	1	0	60		13.3708	1	1	0	1	1	0.0583431	5	0	0	0.570484	0.296054	2	0.088015	0	0.10534	0.806645										0.165935	0.219514	0	0
1188	2007	31		818	2	0	55			0	0	0	0	1	0.0583431	5	0			0.306163	2	0.088015	0	0.10534	0.806645
1188	2007	31		818	3	0	21			1	1	0	1	1	0.0583431	5	0			0.306163	2	0.088015	0	0.10534	0.806645
1189	2007	60		1643	3	0	22			0	0	0	0	1	0.0402768	4	0			0	6	0	0	0	0
1189	2007	60		1643	3	0	18			1	1	0	0	1	0.0402768	4	0			0	6	0	0	0	0
1189	2007	60		1643	1	0	48		13.6183	1	1	0	0	1	0.0402768	4	0	0		0	6	0	0	0	0										0.179615	0.225797	0	0
1189	2007	60		1643	2	0	49			0	0	0	0	1	0.0402768	4	0			0	6	0	0	0	0
1190	2007	11		264	3	0	12		13.436	0	0	0	0	1	0.0841244	5	0			0.00453439	3	1	0	0	0
1190	2007	11		264	3	0	17		13.436	1	0	0	0	1	0.0841244	5	0			0.00825424	3	1	0	0	0
1190	2007	11		264	1	0	52		13.436	0	0	0	0	1	0.0841244	5	0	0	0.0350132	0.00453439	3	1	0	0	0										0.187036	0.241584	0	0
1190	2007	11		264	3	0	27		13.436	1	0	0	1	1	0.0841244	5	0			0.00453439	3	1	0	0	0
1190	2007	11		264	3	0	28		13.436	0	0	0	1	1	0.0841244	5	0			0.00453439	3	1	0	0	0
188	2014	49	930	930	1	50000	38	0	12.4931	0	0	0	0	1	0.107595	4	0	0	0.188324	0.0147189	1	1	0	0	0						0		0.274788	0.333369	0.274788	0.333369	0	0
188	2014	49	930	930	4	50000	71		12.7264	1	1	0	0	1	0.107595	4	0			0.0147189	1	1	0	0	0						0
188	2014	49	930	930	4	50000	74		12.7264	0	0	0	0	1	0.107595	4	0			0.0147189	1	1	0	0	0						0
188	2014	49	930	930	3	50000	11		12.7264	1	0	0	0	1	0.107595	4	0			0.0147189	1	1	0	0	0						0
1191	2007	31		818	6	0	10	0		0	0	0	0	1	0.00469524	3	0			0.37433	2	0.018861	0.981139	0	0
1191	2007	31		818	2	0	61	0		0	0	0	0	1	0.00469524	3	0			0.37433	2	0.018861	0.981139	0	0
1191	2007	31		818	1	150000	55	0	12.6149	1	0	0	0	1	0.00469524	3	0	0	0.5	0.332537	2	0.018861	0.981139	0	0								0.242943	0.30006	0.242943	0.30006	0	0
189	2014	54	1024	1024	3	235000	12	0	13.2195	0	0	0	0	1	0.104387	3	0			0.0667933	3	0.916728	0.0832717	0	0				0	0		0
189	2014	54	1024	1024	3	235000	10	0	13.2195	1	0	0	0	1	0.104387	3	0			0.0667933	3	0.916728	0.0832717	0	0				0	0		0
189	2014	54	1024	1024	1	235000	30	0	12.6149	0	0	0	0	1	0.104387	3	0	1	0.75	0.0667933	3	0.916728	0.0832717	0	0				0	0		0	0.308248	0.368366	0.308248	0.368366	0	0
1198	2007	55		1489	8	0	74			0	0	0	0	1	0.00379525	4	0			0	6	0	0	0	0
1198	2007	55		1489	8	0	75			0	0	0	1	1	0.00379525	4	0			0	6	0	0	0	0
1198	2007	55		1489	8	0	81			0	0	0	0	1	0.00379525	4	0			0	6	0	0	0	0
1198	2007	55		1489	1	0	83		13.0878	0	0	0	1	1	0.00379525	4	0	0		0	6	0	0	0	0										0.109758	0.156717	0	0
190	2014	47	901	901	1	0	44		13.9474	0	0	0	0	1	0.0205661	3	0	0		0	7	0	0	0	0										0.228997	0.228997	0	0
190	2014	47	901	901	2	0	54		14.0152	1	0	0	0	1	0.0205661	3	0			0	7	0	0	0	0
190	2014	47	901	901	12	0	84		14.0152	1	0	0	0	1	0.0205661	3	0			0	7	0	0	0	0
1199	2007	26		704	1	44700	56	1	13.1056	1	0	0	0	1	0.0512418	2	0	0	0.0911005	0.0588807	3	0.625674	0	0.374326	0								0.152409	0.205366	0.152409	0.205366	0	0
1199	2007	26		704	2	0	49	1	12.9831	0	0	0	0	1	0.0512418	2	0			0.0668518	3	0.625674	0	0.374326	0
191	2014	49	931	931	1	0	50		13.3471	1	0	0	0	1	0.0266916	1	0	0		0	6	0	0	0	0										0.162312	0.197921	0	0
1201	2007	55		1489	7	0	17	0		0	0	0	0	1	0.0544606	3	0			0.166472	1	0	1	0	0
1201	2007	55		1489	7	0	19	0		1	0	0	1	1	0.0544606	3	0			0.166472	1	0	1	0	0
1201	2007	55		1489	1	53000	62	0	12.7808	0	0	1	0	1	0.0544606	3	0	0	0.149577	0.166472	1	0	1	0	0								0.141666	0.194129	0.141666	0.194129	0	0
192	2014	56	1068	1068	7	116000	2	1	14.2414	1	0	0	0	1	0.0205661	7	0			0.0740801	4	0.335971	0	0.664029	0				0	0		1
192	2014	56	1068	1068	3	116000	24	1	14.2414	1	0	0	0	1	0.0205661	7	0			0.0740801	4	0.335971	0	0.664029	0				0	0		1
192	2014	56	1068	1068	3	116000	8	1	14.2414	1	0	0	0	1	0.0205661	7	0			0.0740801	4	0.335971	0	0.664029	0				0	0		1
192	2014	56	1068	1068	2	116000	52	1	14.2414	1	0	0	0	1	0.0205661	7	0			0.0680914	4	0.335971	0	0.664029	0				0	0		1
192	2014	56	1068	1068	3	116000	28	1	14.2414	1	0	0	1	1	0.0205661	7	0			0.0552692	4	0.335971	0	0.664029	0				0	0		1
192	2014	56	1068	1068	6	116000	18	1	14.2414	0	0	0	0	1	0.0205661	7	0			0.0795657	4	0.335971	0	0.664029	0				0	0		1
192	2014	56	1068	1068	1	116000	46	1	14.1739	0	0	0	0	1	0.0205661	7	0	0	0.0811189	0.055835	4	0.335971	0	0.664029	0				0	0		1	0.186598	0.241126	0.186598	0.241126	0	0
1203	2007	19		514	3	0	26	0		0	0	0	1	1	0.0571983	2	0			0.172741	1	0	0	1	0
1203	2007	19		514	1	114000	67	0	12.449	0	0	0	0	1	0.0571983	2	0	0	0.448819	0.208907	1	0	0	1	0								0.202807	0.258079	0.202807	0.258079	0	0
193	2014	42	804	804	2	25000	60		13.1825	1	1	0	0	1	0.0469693	2	0			0.00634444	3	0	0	0	1							0
193	2014	42	804	804	1	25000	58	0	12.9739	0	0	0	0	1	0.0469693	2	0	0	0.0581395	0.00638103	3	0	0	0	1							0	0.140167	0.192561	0.140167	0.192561	0	0
1213	2007	15		386	1	0	64		13.9875	1	0	0	0	1	0.0273208	4	0	0	0.061002	0.0304027	2	1	0	0	0										0.134389	0.186517	0	0
1213	2007	15		386	3	0	29		13.881	1	0	0	0	1	0.0273208	4	0			0.0339462	2	1	0	0	0
1213	2007	15		386	2	0	60		13.881	0	0	0	0	1	0.0273208	4	0			0.0339462	2	1	0	0	0
1213	2007	15		386	3	0	36		13.881	1	0	0	0	1	0.0273208	4	0			0.0339462	2	1	0	0	0
194	2014	43	825	825	1	100000	70	0	12.4332	1	0	0	0	1	0.00908529	1	0	0	0.4	0.0536108	3	0	0	0	1							0	0.146695	0.199389	0.146695	0.199389	0	0
1214	2007	8		196	3	0	13	0	12.91	0	0	0	0	1	0.00749608	4	0			0.299299	1	0	0	1	0
1214	2007	8		196	3	0	20	0	12.91	1	1	0	0	1	0.00749608	4	0			0.299299	1	0	0	1	0
1214	2007	8		196	1	150000	45	0	12.942	1	1	0	0	1	0.00749608	4	0	0	0.360144	0.291993	1	0	0	1	0								0.215134	0.270973	0.215134	0.270973	0	0
1214	2007	8		196	2	0	43	0	12.91	0	0	0	0	1	0.00749608	4	0			0.299299	1	0	0	1	0
195	2014	45	863	863	2	0	67		12.7367	0	0	0	0	1	0.00908529	3	0			0	7	0	0	0	0
195	2014	45	863	863	3	0	40		12.7367	1	0	0	1	1	0.00908529	3	0			0	7	0	0	0	0
195	2014	45	863	863	1	0	68		12.3884	1	1	0	0	1	0.00908529	3	0	0		0	7	0	0	0	0										0.203562	0.203562	0	0
1216	2007	8		196	3	0	19	0	12.6947	1	1	0	1	1	0.0106088	4	0			0.253294	2	1	0	0	0
1216	2007	8		196	2	0	37	0	12.6947	0	0	0	0	1	0.0106088	4	0			0.282938	2	1	0	0	0
1216	2007	8		196	3	0	7	0	12.6947	1	1	0	0	1	0.0106088	4	0			0.282938	2	1	0	0	0
1216	2007	8		196	1	124000	42	0	12.6947	1	1	0	0	1	0.0106088	4	0	0	0.381538	0.282938	2	1	0	0	0								0.23447	0.291198	0.23447	0.291198	0	0
196	2014	54	1024	1024	1	25000	50	0	13.8653	1	0	0	0	1	0.0191304	2	0	0	0.0238095	0.009117	3	1	0	0	0							0	0.128563	0.180424	0.128563	0.180424	0	0
196	2014	54	1024	1024	2	25000	41		13.9648	0	0	0	0	1	0.0191304	2	0			0.009117	3	1	0	0	0							0
1219	2007	15		386	2	0	66		13.6964	0	0	0	0	1	0.0131829	3	0			0	6	0	0	0	0
1219	2007	15		386	1	0	55		13.7826	1	1	0	1	1	0.0131829	3	0	0		0	6	0	0	0	0										0.111531	0.159106	0	0
1219	2007	15		386	3	0	15		13.6964	1	1	0	0	1	0.0131829	3	0			0	6	0	0	0	0
197	2014	37	699	699	1	18000	84	0	12.1335	1	0	0	0	1	0.00908529	1	0	0	0.0972973	0.0333851	4	0	0	0	1				0	0			0.117299	0.168642	0.117299	0.168642	0	0
1221	2007	8		196	3	0	16		12.6947	1	1	0	0	1	0.0106088	5	0			0.1098	1	1	0	0	0
1221	2007	8		196	1	0	48		12.6947	1	1	0	0	1	0.0106088	5	0	0	0.0580236	0.1098	1	1	0	0	0										0.172104	0.225965	0	0
1221	2007	8		196	3	0	19		12.6947	1	1	0	0	1	0.0106088	5	0			0.1098	1	1	0	0	0
1221	2007	8		196	2	0	49		12.6947	0	0	0	0	1	0.0106088	5	0			0.1098	1	1	0	0	0
1221	2007	8		196	6	0	19		12.6947	0	0	0	0	1	0.0106088	5	0			0.1098	1	1	0	0	0
1222	2007	26		704	6	0	26	0	13.2551	1	1	1	0	1	0.0413104	5	0			0.0577432	4	0	0	0	1
1222	2007	26		704	2	0	60	0	13.2551	0	0	0	0	1	0.0413104	5	0			0.0577432	4	0	0	0	1
1222	2007	26		704	7	0	8	0	13.2551	1	1	0	0	1	0.0413104	5	0			0.0577432	4	0	0	0	1
1222	2007	26		704	3	0	30	0	13.2551	0	0	0	0	1	0.0413104	5	0			0.0577432	4	0	0	0	1
1222	2007	26		704	1	62000	63	0	13.2551	1	1	0	0	1	0.0413104	5	0	0	0.108772	0.0577432	4	0	0	0	1								0.150864	0.20375	0.150864	0.20375	0	0
199	2014	44	838	838	1	0	71		12.16	1	1	0	0	1	0.00908529	2	0	0		0	6	0	0	0	0										0.146425	0.188628	0	0
199	2014	44	838	838	2	0	69		12.7396	0	0	0	0	1	0.00908529	2	0			0	6	0	0	0	0
1223	2007	8		196	2	0	48	0	12.895	0	0	0	0	1	0.0253953	3	0			0.135651	1	0	0.655245	0.344755	0
1223	2007	8		196	3	0	30	0	12.895	1	1	0	0	1	0.0253953	3	0			0.135651	1	0	0.655245	0.344755	0
1223	2007	8		196	1	116000	58	0	12.8976	1	1	0	0	1	0.0253953	3	0	0	0.291213	0.135304	1	0	0.655245	0.344755	0								0.160313	0.213633	0.160313	0.213633	0	0
200	2014	49	936	936	2	1e+06	74		14.609	0	0	0	0	1	0.0107385	2	0			0	6	0	0	0	0	0
200	2014	49	936	936	1	1e+06	83		14.2924	1	1	0	0	1	0.0107385	2	0	0	0	0	6	0	0	0	0	0									0.103084	0.153067	0	0
1224	2007	26		704	3	0	26	1	13.4015	0	0	0	0	1	0.0445306	5	0			0.852663	2	0.205795	0	0.794205	0
1224	2007	26		704	7	0	6	1	13.4015	0	0	0	0	1	0.0445306	5	0			0.852663	2	0.205795	0	0.794205	0
1224	2007	26		704	6	0	28	1	13.4015	1	1	0	0	1	0.0445306	5	0			0.852663	2	0.205795	0	0.794205	0
1224	2007	26		704	2	0	56	1	13.4015	0	0	0	0	1	0.0445306	5	0			0.852663	2	0.205795	0	0.794205	0
1224	2007	26		704	1	314980	54	1	13.403	1	1	0	0	1	0.0445306	5	0	0	0.47652	0.85131	2	0.205795	0	0.794205	0								0.352993	0.415167	0.352993	0.415167	0	0
1235	2007	26		704	7	0	12		13.003	1	1	0	0	1	0.0449011	5	0			0.0694466	1	1	0	0	0
1235	2007	26		704	7	0	5		13.003	0	0	0	0	1	0.0449011	5	0			0.0694466	1	1	0	0	0
1235	2007	26		704	3	0	25		13.003	0	0	0	0	1	0.0449011	5	0			0.0694466	1	1	0	0	0
1235	2007	26		704	1	0	59		13.003	1	1	0	0	1	0.0449011	5	0	0	0.0769844	0.0694466	1	1	0	0	0										0.160963	0.214312	0	0
1235	2007	26		704	2	0	53		13.003	0	0	0	0	1	0.0449011	5	0			0.0694466	1	1	0	0	0
202	2014	48	908	908	1	60000	56	0	13.5158	0	0	0	0	1	0.00583991	3	0	0	0	0.0614094	5	0	1	0	0				0	0			0.130243	0.182182	0.14446	0.197051	0	0
202	2014	48	908	908	3	60000	26	0	13.6424	1	0	0	1	1	0.00583991	3	0			0.0614094	5	0	1	0	0				0	0
202	2014	48	908	908	2	60000	62	0	13.6424	1	1	0	0	1	0.00583991	3	0			0.0614094	5	0	1	0	0				0	0
1236	2007	15		386	3	0	16		13.6716	0	0	0	0	1	0.0283599	4	0			0.156408	2	0	0	1	0
1236	2007	15		386	2	0	48		13.6716	0	0	0	1	1	0.0283599	4	0			0.156408	2	0	0	1	0
1236	2007	15		386	1	0	51		13.0192	1	1	0	0	1	0.0283599	4	0	0	0.268848	0.156408	2	0	0	1	0										0.182888	0.237246	0	0
1236	2007	15		386	6	0	21		13.6716	0	0	0	0	1	0.0283599	4	0			0.156408	2	0	0	1	0
203	2014	529	10173	10173	12	60000	24		12.9017	0	0	0	1	1	0.089054	2	0			0.0372246	3	1	0	0	0							1
203	2014	529	10173	10173	1	60000	28	1	12.9017	0	0	0	1	1	0.089054	2	0	0	0.15	0.0372246	3	1	0	0	0							1	0.152239	0.205188	0.152239	0.205188	0	0
1237	2007	15		386	3	0	30	0	14.2342	0	0	0	0	1	0.0426317	13	0			0.0539129	3	0.580159	0	0	0.41984
1237	2007	15		386	7	0	12	0	14.2342	0	0	0	0	1	0.0426317	13	0			0.0539129	3	0.580159	0	0	0.41984
1237	2007	15		386	7	0	10	0	14.2342	1	0	0	0	1	0.0426317	13	0			0.0539129	3	0.580159	0	0	0.41984
1237	2007	15		386	7	0	8	0	14.2342	0	0	0	0	1	0.0426317	13	0			0.0539129	3	0.580159	0	0	0.41984
1237	2007	15		386	3	0	38	0	14.2342	0	0	0	0	1	0.0426317	13	0			0.0539129	3	0.580159	0	0	0.41984
1237	2007	15		386	1	176000	63	0	14.2342	1	0	0	0	1	0.0426317	13	0	0	0.115866	0.0539129	3	0.580159	0	0	0.41984								0.28535	0.344416	0.28535	0.344416	0	0
1237	2007	15		386	7	0	8	0	14.2342	1	0	0	0	1	0.0426317	13	0			0.0539129	3	0.580159	0	0	0.41984
1237	2007	15		386	3	0	31	0	14.2342	1	0	0	0	1	0.0426317	13	0			0.0539129	3	0.580159	0	0	0.41984
1237	2007	15		386	7	0	11	0	14.2342	0	0	0	0	1	0.0426317	13	0			0.0539129	3	0.580159	0	0	0.41984
1237	2007	15		386	7	0	10	0	14.2342	0	0	0	0	1	0.0426317	13	0			0.0539129	3	0.580159	0	0	0.41984
1237	2007	15		386	7	0	17	0	14.2342	1	0	0	0	1	0.0426317	13	0			0.0539129	3	0.580159	0	0	0.41984
1237	2007	15		386	3	0	34	0	14.2342	1	0	0	0	1	0.0426317	13	0			0.0539129	3	0.580159	0	0	0.41984
1237	2007	15		386	2	0	65	0	14.2342	0	0	0	0	1	0.0426317	13	0			0.0539129	3	0.580159	0	0	0.41984
204	2014	90	1729	1729	1	0	84		12.1848	0	0	0	0	1	0.0407925	1	0	0		0	7	0	0	0	0										0.174302	0.182444	0	0
1238	2007	15		386	1	29000	50	0	13.6304	1	0	0	0	1	0.022792	4	0	0	0.0349398	0.0229636	4	0	0	0	1								0.152827	0.205803	0.152827	0.205803	0	0
1238	2007	15		386	2	0	47	0	13.6304	0	0	0	0	1	0.022792	4	0			0.0229636	4	0	0	0	1
1238	2007	15		386	3	0	19	0	13.6304	0	0	0	0	1	0.022792	4	0			0.0229636	4	0	0	0	1
1238	2007	15		386	3	0	15	0	13.6304	1	0	0	0	1	0.022792	4	0			0.0229636	4	0	0	0	1
205	2014	141	2698	2698	1	250000	43	0	13.8165	1	0	0	1	1	0.0112194	1	0	0	0.25	0.146487	5	0	1	0	0	0			0	0			0.113406	0.164571	0.113406	0.164571	0	0
1239	2007	26		704	1	175000	38	0	13.3723	1	1	0	0	1	0.00843055	3	0	0	0.273011	0.0533401	3	1	0	0	0								0.163424	0.216887	0.163424	0.216887	0	0
1239	2007	26		704	3	0	16	0	13.3708	1	1	0	0	1	0.00843055	3	0			0.0534246	3	1	0	0	0
1239	2007	26		704	2	0	37	0	13.3708	0	0	0	0	1	0.00843055	3	0			0.0534246	3	1	0	0	0
206	2014	125	2399	2399	1	0	71		11.813	0	0	0	0	1	0.0407925	1	0	0		0	7	0	0	0	0										0.226304	0.226304	0	0
1240	2007	15		386	1	40000	53	0	13.3063	1	1	0	0	1	0.0642832	3	0	0	0.0666667	0.0292825	2	1	0	0	0								0.145188	0.197813	0.145188	0.197813	0	0
1240	2007	15		386	3	0	27	0	13.8387	1	1	1	0	1	0.0642832	3	0			0.0296798	2	1	0	0	0
1240	2007	15		386	2	0	52	0	13.8387	0	0	0	0	1	0.0642832	3	0			0.0296798	2	1	0	0	0
207	2014	153	2943	2943	3	0	3		13.2375	0	0	0	0	1	0.0541951	5	0			0	7	0	0	0	0
207	2014	153	2943	2943	1	0	40		13.0836	0	0	0	0	1	0.0541951	5	0	0		0	7	0	0	0	0										0.402717	0.402717	1	1
207	2014	153	2943	2943	3	0	20		13.2375	1	0	0	0	1	0.0541951	5	0			0	7	0	0	0	0
207	2014	153	2943	2943	3	0	12		13.2375	0	0	0	0	1	0.0541951	5	0			0	7	0	0	0	0
207	2014	153	2943	2943	2	0	42		13.2375	1	1	0	0	1	0.0541951	5	0			0	7	0	0	0	0
1242	2007	8		196	2	0	37		12.9017	0	0	1	0	1	0.0106088	3	0			0.392338	2	0.173467	0	0.826533	0
1242	2007	8		196	1	0	42		12.9017	1	1	0	0	1	0.0106088	3	0	0	0.333298	0.392338	2	0.173467	0	0.826533	0										0.218251	0.274233	0	0
1242	2007	8		196	3	0	14		12.9017	0	0	0	0	1	0.0106088	3	0			0.392338	2	0.173467	0	0.826533	0
208	2014	92	1755	1755	8	0	88		13.3229	0	0	0	0	1	0.0469693	2	0			0	6	0	0	0	0
208	2014	92	1755	1755	1	0	83		12.9739	0	0	0	0	1	0.0469693	2	0	0		0	6	0	0	0	0										0.135022	0.178449	0	0
1244	2007	15		386	3	0	27	0	13.7299	1	0	1	0	1	0.100459	4	0			0.00255336	3	1	0	0	0
1244	2007	15		386	3	0	25	0	13.7299	0	0	1	0	1	0.100459	4	0			0.00255336	3	1	0	0	0
1244	2007	15		386	7	0	7	0	13.7299	0	0	0	0	1	0.100459	4	0			0.00255336	3	1	0	0	0
1244	2007	15		386	1	25000	50	0	13.731	1	0	0	1	1	0.100459	4	0	0	0.0272346	0.00255103	3	1	0	0	0								0.127755	0.179579	0.127755	0.179579	0	0
1247	2007	26		704	2	0	47		13.5158	0	0	0	0	1	0.0365473	5	0			0	6	0	0	0	0
1247	2007	26		704	1	0	49		13.5158	1	1	0	1	1	0.0365473	5	0	0		0	6	0	0	0	0										0.139497	0.185233	0	0
1247	2007	26		704	3	0	25		13.5158	0	0	0	0	1	0.0365473	5	0			0	6	0	0	0	0
1247	2007	26		704	7	0	5		13.5158	0	0	0	0	1	0.0365473	5	0			0	6	0	0	0	0
1247	2007	26		704	6	0	26		13.5158	1	1	0	0	1	0.0365473	5	0			0	6	0	0	0	0
1249	2007	26		704	2	0	46		13.1441	0	0	0	0	1	0.0189074	4	0			0.2719	3	1	0	0	0
1249	2007	26		704	1	0	49		13.1441	1	1	0	1	1	0.0189074	4	0	0	0.487276	0.261811	3	1	0	0	0										0.148667	0.201452	0	0
1249	2007	26		704	3	0	20		13.1441	1	1	0	1	1	0.0189074	4	0			0.2719	3	1	0	0	0
1249	2007	26		704	3	0	24		13.1441	1	1	1	0	1	0.0189074	4	0			0.341969	3	1	0	0	0
1258	2007	30		806	1	0	57		13.5457	0	0	0	1	1	0.00765012	1	0	0	0.140846	0.0851643	2	1	0	0	0										0.101154	0.151756	0	0
1259	2007	11		264	1	110000	45	0	13.8694	0	0	0	1	1	0.0197568	3	0	0	0.104331	0.0563425	2	0.979068	0.0209321	0	0								0.111535	0.162613	0.111535	0.162613	0	0
1259	2007	11		264	2	0	45	0	13.775	1	1	0	0	1	0.0197568	3	0			0.0620274	2	0.979068	0.0209321	0	0
1259	2007	11		264	3	0	16	0	13.775	0	0	0	0	1	0.0197568	3	0			0.0620274	2	0.979068	0.0209321	0	0
1260	2007	26		704	2	0	43	0	13.0528	0	0	0	0	1	0.0280712	5	0			0.181251	2	0.559777	0	0	0.440223
1260	2007	26		704	11	0	9	0	13.0528	1	0	0	0	1	0.0280712	5	0			0.181251	2	0.559777	0	0	0.440223
1260	2007	26		704	3	0	14	0	13.0528	0	0	0	0	1	0.0280712	5	0			0.181251	2	0.559777	0	0	0.440223
1260	2007	26		704	1	96000	48	0	13.0528	1	0	0	0	1	0.0280712	5	0	0	0.206277	0.181251	2	0.559777	0	0	0.440223								0.228316	0.284761	0.228316	0.284761	0	0
1260	2007	26		704	11	0	8	0	13.0528	0	0	0	0	1	0.0280712	5	0			0.181251	2	0.559777	0	0	0.440223
1261	2007	8		196	2	0	42	0	12.5099	0	0	0	0	1	0.0271721	3	0			0.0765728	1	1	0	0	0
1261	2007	8		196	3	0	16	0	12.5099	0	0	0	0	1	0.0271721	3	0			0.0765728	1	1	0	0	0
1261	2007	8		196	1	52000	51	0	12.5099	1	1	0	0	1	0.0271721	3	0	0	0.192593	0.0765728	1	1	0	0	0								0.164464	0.217974	0.164464	0.217974	0	0
215	2014	32	597	597	3	70000	15		13.6888	1	0	0	0	1	0.00583991	3	0			0.0205974	3	0.457931	0.542069	0	0							0
215	2014	32	597	597	1	70000	65	0	13.4603	1	0	0	0	1	0.00583991	3	0	0	0.1	0.0205974	3	0.457931	0.542069	0	0							0	0.129013	0.180894	0.129013	0.180894	0	0
215	2014	32	597	597	3	70000	41		13.6888	1	0	0	1	1	0.00583991	3	0			0.0205974	3	0.457931	0.542069	0	0							0
1266	2007	15		386	1	150000	57	1	13.0626	1	1	0	0	1	0.0237551	7	0	0	0.319149	0.342723	2	0.5288	0	0.4712	0								0.251968	0.309499	0.251968	0.309499	0	0
1266	2007	15		386	3	0	22	1	13.5495	1	1	1	0	1	0.0237551	7	0			0.342723	2	0.5288	0	0.4712	0
1266	2007	15		386	2	0	52	1	13.5495	0	0	0	0	1	0.0237551	7	0			0.342723	2	0.5288	0	0.4712	0
1266	2007	15		386	4	0	81	1	13.5495	0	0	0	0	1	0.0237551	7	0			0.342723	2	0.5288	0	0.4712	0
1266	2007	15		386	6	0	18	1	13.5495	0	0	0	0	1	0.0237551	7	0			0.342723	2	0.5288	0	0.4712	0
1266	2007	15		386	3	0	25	1	13.5495	1	1	1	0	1	0.0237551	7	0			0.342723	2	0.5288	0	0.4712	0
1266	2007	15		386	3	0	20	1	13.5495	1	1	0	1	1	0.0237551	7	0			0.342723	2	0.5288	0	0.4712	0
216	2014	37	711	711	3	0	36		14.1946	1	0	0	1	1	0.0215929	4	0			0	7	0	0	0	0
216	2014	37	711	711	1	0	62		14.1946	0	0	0	1	1	0.0215929	4	0	0		0	7	0	0	0	0										0.134684	0.159293	0	0
216	2014	37	711	711	2	0	66		14.1946	1	1	0	0	1	0.0215929	4	0			0	7	0	0	0	0
216	2014	37	711	711	3	0	37		14.1946	1	0	0	1	1	0.0215929	4	0			0	7	0	0	0	0
1270	2007	8		196	2	0	51	0	12.7685	0	0	0	0	1	0.0106088	3	0			0.15662	1	0.0687842	0	0	0.931216
1270	2007	8		196	1	133000	48	0	12.7685	1	0	0	0	1	0.0106088	3	0	0	0.38	0.15662	1	0.0687842	0	0	0.931216								0.212516	0.268235	0.212516	0.268235	0	0
1270	2007	8		196	3	0	16	0	12.7685	1	0	0	0	1	0.0106088	3	0			0.15662	1	0.0687842	0	0	0.931216
217	2014	30	560	560	3	373000	28	0	14.4579	0	0	0	1	1	0.0222187	4	0			0.184976	5	0.081062	0.918938	0	0				0	0		0
217	2014	30	560	560	1	373000	59	0	14.4579	1	1	0	1	1	0.0222187	4	0	0	0.196316	0.184976	5	0.081062	0.918938	0	0				0	0		0	0.106114	0.156944	0.106114	0.156944	0	0
217	2014	30	560	560	2	373000	55	0	14.4579	0	0	0	0	1	0.0222187	4	0			0.200259	5	0.081062	0.918938	0	0				0	0		0
217	2014	30	560	560	3	373000	32	0	14.4579	0	0	0	1	1	0.0222187	4	0			0.184976	5	0.081062	0.918938	0	0				0	0		0
1273	2007	8		196	3	0	17	0	12.4232	1	1	0	0	1	0.00853876	4	0			0.963671	1	0	0	1	0
1273	2007	8		196	3	0	26	0	12.4232	0	0	1	0	1	0.00853876	4	0			0.863652	1	0	0	1	0
1273	2007	8		196	1	97000	48	0	12.6395	1	1	0	0	1	0.00853876	4	0	0	0.315447	0.772199	1	0	0	1	0								0.295482	0.355013	0.295482	0.355013	0	0
1273	2007	8		196	2	0	43	0	12.4232	0	0	0	0	1	0.00853876	4	0			0.963671	1	0	0	1	0
1279	2007	64		1759	1	0	66		12.7911	1	1	0	0	1	0.0186952	1	0	0		0	6	0	0	0	0										0.135108	0.179821	0	0
1280	2007	30		806	2	0	40		13.2463	0	0	0	0	1	0.0902363	5	0			0	7	0	0	0	0
1280	2007	30		806	3	0	14		13.2463	1	1	0	0	1	0.0902363	5	0			0	7	0	0	0	0
1280	2007	30		806	3	0	21		13.2463	0	0	0	1	1	0.0902363	5	0			0	7	0	0	0	0
1280	2007	30		806	3	0	24		13.2463	1	1	0	1	1	0.0902363	5	0			0	7	0	0	0	0
1280	2007	30		806	1	0	50		13.2725	1	1	0	0	1	0.0902363	5	0	0		0	7	0	0	0	0										0.33422	0.33422	0	0
1281	2007	64		1759	3	0	8		11.8621	1	0	0	0	1	0.0588586	2	0			0	7	0	0	0	0
1281	2007	64		1759	1	0	47		11.8621	0	0	0	0	1	0.0588586	2	0	0		0	7	0	0	0	0										0.368186	0.368186	0	0
1284	2007	11		264	3	0	38	0	13.6682	0	0	0	0	1	0.0220634	4	0			0.211225	2	0.0265381	0.973462	0	0
1284	2007	11		264	11	0	9	0	13.6682	1	0	0	0	1	0.0220634	4	0			0.211225	2	0.0265381	0.973462	0	0
1284	2007	11		264	9	0	29	0	13.6682	0	0	0	0	1	0.0220634	4	0			0.211225	2	0.0265381	0.973462	0	0
1284	2007	11		264	1	104000	37	0	13.6682	1	0	0	0	1	0.0220634	4	0	0	0.12065	0.211225	2	0.0265381	0.973462	0	0								0.203993	0.25932	0.203993	0.25932	0	0
1285	2007	30		806	1	20000	37	1	13.2434	1	0	0	0	1	0.0291721	2	0	0	0.035503	0.0298114	3	1	0	0	0								0.159967	0.213271	0.159967	0.213271	0	0
1285	2007	30		806	4	0	60	1	13.2434	0	0	0	0	1	0.0291721	2	0			0.0298114	3	1	0	0	0
1293	2007	18		455	1	220000	42	0	12.2111	0	0	0	1	1	0.0567668	3	0	1	0.75	0.23239	3	1	0	0	0								0.182425	0.236761	0.182425	0.236761	0	0
1293	2007	18		455	3	0	7	0		0	0	0	0	1	0.0567668	3	0			0.322242	3	1	0	0	0
1293	2007	18		455	3	0	10	0		0	0	0	0	1	0.0567668	3	0			0.322242	3	1	0	0	0
224	2014	302	5796	5796	7	110000	11	0	13.7891	1	0	0	0	1	0.00583991	5	0			0.0196034	3	1	0	0	0				0	0		0
224	2014	302	5796	5796	2	110000	80	0	13.7891	1	1	0	0	1	0.00583991	5	0			0.0196034	3	1	0	0	0				0	0		0
224	2014	302	5796	5796	1	110000	36	0	13.6218	0	0	0	0	1	0.00583991	5	0	0	0.133671	0.0196034	3	1	0	0	0				0	0		0	0.184958	0.23941	0.184958	0.23941	0	0
224	2014	302	5796	5796	2	110000	72	0	13.7891	1	1	0	0	1	0.00583991	5	0			0.0196034	3	1	0	0	0				0	0		0
224	2014	302	5796	5796	3	110000	47	0	13.7891	1	0	0	0	1	0.00583991	5	0			0.0196034	3	1	0	0	0				0	0		0
1297	2007	18		464	3	0	23	0		1	0	1	0	1	0.0355935	2	0			0.126029	3	0.732972	0	0	0.267028
1297	2007	18		464	1	91000	53	0	13.0125	0	0	0	0	1	0.0355935	2	0	0	0.203579	0.126029	3	0.732972	0	0	0.267028								0.164588	0.218105	0.164588	0.218105	0	0
1301	2007	30		806	2	0	28	0	13.2725	0	0	1	0	1	0.119732	3	0			0.336962	3	0.684865	0	0	0.315135
1301	2007	30		806	3	0	10	0	13.2725	0	0	0	0	1	0.119732	3	0			0.336962	3	0.684865	0	0	0.315135
1301	2007	30		806	1	178000	32	0	13.2725	1	1	0	0	1	0.119732	3	0	0	0.306897	0.336962	3	0.684865	0	0	0.315135								0.300777	0.360551	0.300777	0.360551	0	0
226	2014	337	6482	6482	1	0	35		12.4332	0	0	0	0	1	0.0391338	3	0	0		0	6	0	0	0	0										0.276924	0.300047	0	0
226	2014	337	6482	6482	3	0	17		12.9739	0	0	0	0	1	0.0391338	3	0			0	6	0	0	0	0
226	2014	337	6482	6482	2	0	41		12.9739	1	0	0	0	1	0.0391338	3	0			0	6	0	0	0	0
1302	2007	64		1759	3	0	16	0	12.6093	0	0	0	0	1	0.046324	4	0			0.346561	2	0.224989	0.418281	0	0.35673
1302	2007	64		1759	1	185000	40	0	12.6093	0	0	0	0	1	0.046324	4	0	0	0.620112	0.346561	2	0.224989	0.418281	0	0.35673								0.373106	0.436205	0.373106	0.436205	0	0
1302	2007	64		1759	3	0	12	0	12.6093	0	0	0	0	1	0.046324	4	0			0.346561	2	0.224989	0.418281	0	0.35673
1302	2007	64		1759	3	0	8	0	12.6093	1	0	0	0	1	0.046324	4	0			0.346561	2	0.224989	0.418281	0	0.35673
1303	2007	64		1759	3	0	6	1	12.4332	1	1	0	0	1	0.0554891	3	0			0.138488	3	0.731605	0.268395	0	0
1303	2007	64		1759	1	88000	41	1	12.4332	1	1	1	0	1	0.0554891	3	0	0	0.352	0.10489	3	0.731605	0.268395	0	0								0.176733	0.230807	0.176733	0.230807	0	0
1303	2007	64		1759	2	0	36	1	12.4332	0	0	0	0	1	0.0554891	3	0			0.138488	3	0.731605	0.268395	0	0
228	2014	125	2396	2396	2	0	50		15.9551	0	0	0	1	1	0.0222187	2	0			0	6	0	0	0	0	0
228	2014	125	2396	2396	1	0	66		15.8563	1	0	0	1	1	0.0222187	2	0	0		0	6	0	0	0	0	0									0.0944458	0.144242	0	0
1304	2007	31		818	3	0	14	0		0	0	0	0	1	0.00600152	4	0			0.144106	2	0.167637	0.832363	0	0
1304	2007	31		818	2	0	44	0		1	1	0	0	1	0.00600152	4	0			0.223741	2	0.167637	0.832363	0	0
1304	2007	31		818	1	349000	45	0	14.6571	1	1	0	0	1	0.00600152	4	0	0	0.150496	0.144106	2	0.167637	0.832363	0	0								0.137528	0.189801	0.137528	0.189801	0	0
1304	2007	31		818	3	0	19	0		1	1	0	1	1	0.00600152	4	0			0.211543	2	0.167637	0.832363	0	0
229	2014	115	2197	2197	2	0	70		14.4039	0	0	0	0	1	0.0222187	2	0			0	7	0	0	0	0
229	2014	115	2197	2197	1	0	75		13.9987	1	1	0	1	1	0.0222187	2	0	0		0	7	0	0	0	0										0.104793	0.146058	0	0
1311	2007	31		818	3	0	26			1	1	0	1	1	0.000949402	2	0			0.70628	2	0.426892	0	0.573108	0
1311	2007	31		818	1	0	58		13.8502	0	0	0	0	1	0.000949402	2	0	0	0.497047	0.70628	2	0.426892	0	0.573108	0										0.222278	0.278446	0	0
1318	2007	8		196	2	0	30	0	12.9263	0	0	0	0	1	0.0701498	3	0			0.00334911	3	1	0	0	0
1318	2007	8		196	3	0	8	0	12.9263	1	1	0	0	1	0.0701498	3	0			0.00334911	3	1	0	0	0
1318	2007	8		196	1	10000	38	0	12.9263	1	1	0	1	1	0.0701498	3	0	0	0.0243902	0.00298307	3	1	0	0	0								0.121896	0.173451	0.121896	0.173451	0	0
1319	2007	8		196	1	58000	27	0	12.1482	1	0	0	0	1	0.0358856	3	0	0	0.308914	0.541239	1	0	0	1	0								0.389958	0.453831	0.389958	0.453831	0	0
1319	2007	8		196	8	0	23	0	12.1482	1	0	0	0	1	0.0358856	3	0			0.489736	1	0	0	1	0
1319	2007	8		196	4	0	46	0	12.1482	0	0	0	0	1	0.0358856	3	0			0.541239	1	0	0	1	0
232	2014	128	2459	2459	1	450000	40		15.303	0	0	0	1	1	0.0222029	4	0	0	0.101695	0	6	0	0	0	0	0									0.116327	0.163808	0	0
232	2014	128	2459	2459	2	450000	41		15.4301	1	1	0	1	1	0.0222029	4	0			0	6	0	0	0	0	0
232	2014	128	2459	2459	3	450000	3		15.4301	1	0	0	0	1	0.0222029	4	0			0	6	0	0	0	0	0
232	2014	128	2459	2459	3	450000	10		15.4301	1	0	0	0	1	0.0222029	4	0			0	6	0	0	0	0	0
1322	2007	19		514	1	167000	41		12.2111	0	0	0	0	1	0.0394061	2	0	1	0.75	0.138988	3	1	0	0	0								0.231658	0.288256	0.231658	0.288256	0	0
1322	2007	19		514	2	0	44			1	1	0	0	1	0.0394061	2	0			0.138988	3	1	0	0	0
1323	2007	30		804	2	0	31			0	0	0	0	1	0.0877735	3	0			0.696827	2	0.403869	0.258828	0.337303	0
1323	2007	30		804	3	0	5			1	1	0	0	1	0.0877735	3	0			0.696827	2	0.403869	0.258828	0.337303	0
1323	2007	30		804	1	0	31		13.7126	1	1	1	0	1	0.0877735	3	0	0	0.459561	0.637939	2	0.403869	0.258828	0.337303	0										0.274843	0.333426	0	0
1324	2007	30		804	5	0	64	0		0	0	0	0	1	0.0474118	5	0			0.0410457	2	1	0	0	0
1324	2007	30		804	1	130000	23	0	13.7631	0	0	0	0	1	0.0474118	5	0	0	0.137142	0.0417044	2	1	0	0	0								0.237781	0.29466	0.237781	0.29466	0	0
1324	2007	30		804	9	0	27	0		1	0	0	0	1	0.0474118	5	0			0.0445688	2	1	0	0	0
1324	2007	30		804	2	0	33	0		1	0	0	0	1	0.0474118	5	0			0.0445688	2	1	0	0	0
1324	2007	30		804	11	0	11	0		1	0	0	0	1	0.0474118	5	0			0.0410457	2	1	0	0	0
1325	2007	30		804	3	0	16			1	1	0	0	1	0.0192453	5	0			1	3	0.103196	0	0.896804	0
1325	2007	30		804	2	0	39			0	0	1	0	1	0.0192453	5	0			0.791001	3	0.103196	0	0.896804	0
1325	2007	30		804	1	0	44		12.3502	1	1	0	0	1	0.0192453	5	0	0	0.143906	0.725187	3	0.103196	0	0.896804	0										0.310867	0.371105	0	0
1325	2007	30		804	11	0	20			0	0	0	1	1	0.0192453	5	0			0.897262	3	0.103196	0	0.896804	0
1325	2007	30		804	3	0	9			1	1	0	0	1	0.0192453	5	0			1	3	0.103196	0	0.896804	0
236	2014	11	201	201	3	300000	28	0	13.5292	0	0	0	1	1	0.00583991	3	0			0.423938	1	1	0	0	0		0	0	0	0
236	2014	11	201	201	1	300000	59	0	13.2195	0	0	0	0	1	0.00583991	3	0	0	0.545455	0.423938	1	1	0	0	0		0	0	0	0			0.226916	0.283296	0.226916	0.283296	0	0
236	2014	11	201	201	2	300000	64	0	13.5292	1	1	0	0	1	0.00583991	3	0			0.423938	1	1	0	0	0		0	0	0	0
1326	2007	8		196	11	0	10		12.1335	0	0	0	0	1	0.136116	4	0			0	6	0	0	0	0
1326	2007	8		196	1	0	28		12.1985	0	0	0	0	1	0.136116	4	0	0		0	6	0	0	0	0										0.449241	0.472089	0	0
1326	2007	8		196	4	0	67		12.1335	0	0	0	0	1	0.136116	4	0			0	6	0	0	0	0
1326	2007	8		196	3	0	10		12.1335	1	0	0	0	1	0.136116	4	0			0	6	0	0	0	0
237	2014	16	304	304	3	30000	30	0	13.5546	1	0	0	0	1	0.0088989	3	0			0.0232405	3	1	0	0	0				0	0
237	2014	16	304	304	1	30000	63	0	13.4155	0	0	0	0	1	0.0088989	3	0	0	0	0.0232405	3	1	0	0	0				0	0			0.123813	0.175456	0.136284	0.1885	0	0
237	2014	16	304	304	3	30000	31	0	13.5546	1	0	0	0	1	0.0088989	3	0			0.0232405	3	1	0	0	0				0	0
1331	2007	55		1489	1	95000	37	1	13.2551	0	0	0	0	1	0.0310037	4	0	0	0.166667	0.0169188	3	1	0	0	0								0.195171	0.250093	0.195171	0.250093	0	0
1331	2007	55		1489	3	0	17	1		1	0	0	0	1	0.0310037	4	0			0.0169188	3	1	0	0	0
1331	2007	55		1489	3	0	8	1		0	0	0	0	1	0.0310037	4	0			0.0169188	3	1	0	0	0
1331	2007	55		1489	2	0	45	1	12.9017	1	0	0	0	1	0.0310037	4	0			0.0169188	3	1	0	0	0
238	2014	15	271	271	7	0	0		13.2357	0	0	0	0	1	0.0279607	7	0			0	7	0	0	0	0
238	2014	15	271	271	1	0	55		12.9945	1	0	0	0	1	0.0279607	7	0	0		0	7	0	0	0	0										0.386622	0.386622	1	1
238	2014	15	271	271	3	0	11		13.2357	0	0	0	0	1	0.0279607	7	0			0	7	0	0	0	0
238	2014	15	271	271	2	0	41		13.2357	0	0	0	0	1	0.0279607	7	0			0	7	0	0	0	0
238	2014	15	271	271	3	0	18		13.2357	1	0	0	0	1	0.0279607	7	0			0	7	0	0	0	0
238	2014	15	271	271	3	0	3		13.2357	0	0	0	0	1	0.0279607	7	0			0	7	0	0	0	0
238	2014	15	271	271	6	0	18		13.2357	0	0	0	0	1	0.0279607	7	0			0	7	0	0	0	0
1336	2007	55		1489	1	163000	27	0	13.1244	1	0	0	0	1	0.0590334	1	0	0	0.326	0.0437833	3	1	0	0	0								0.219527	0.275568	0.219527	0.275568	0	0
239	2014	14	258	258	3	0	19		13.397	0	0	0	0	1	0.0541951	6	0			0	7	0	0	0	0
239	2014	14	258	258	3	0	16		13.397	0	0	0	0	1	0.0541951	6	0			0	7	0	0	0	0
239	2014	14	258	258	1	0	42		13.2321	0	0	0	0	1	0.0541951	6	0	0		0	7	0	0	0	0										0.416621	0.416621	1	1
239	2014	14	258	258	6	0	24		13.397	1	0	0	0	1	0.0541951	6	0			0	7	0	0	0	0
239	2014	14	258	258	7	0	3		13.397	0	0	0	0	1	0.0541951	6	0			0	7	0	0	0	0
239	2014	14	258	258	3	0	21		13.397	1	0	0	0	1	0.0541951	6	0			0	7	0	0	0	0
1359	2007	60		1643	1	75000	65	1	11.2793	1	1	0	0	1	0.0417629	3	0	1	0.75	0.191144	3	0.680341	0	0	0.319659								0.209124	0.264687	0.209124	0.264687	0	0
1359	2007	60		1643	3	0	30	1		1	1	0	0	1	0.0417629	3	0			0.191988	3	0.680341	0	0	0.319659
1359	2007	60		1643	2	0	56	1		0	0	0	0	1	0.0417629	3	0			0.191988	3	0.680341	0	0	0.319659
240	2014	12	215	215	12	534027	49	1	13.651	1	0	0	0	1	0.0088989	4	0			0.16548	3	0.872856	0.0481496	0	0.0789946				1	1		1
240	2014	12	215	215	3	534027	22	1	13.651	0	0	0	1	1	0.0088989	4	0			0.16548	3	0.872856	0.0481496	0	0.0789946				1	1		1
240	2014	12	215	215	2	534027	60	1	13.651	1	0	0	0	1	0.0088989	4	0			0.16548	3	0.872856	0.0481496	0	0.0789946				1	1		1
240	2014	12	215	215	1	534027	56	1	13.4564	0	0	0	0	1	0.0088989	4	0	0	0	0.16548	3	0.872856	0.0481496	0	0.0789946				1	1		1	0.148191	0.200954	0.166827	0.220446	0	0
1361	2007	11		264	11	0	60	0	15.1589	0	0	0	0	1	0.0125497	6	0			0.0104512	3	1	0	0	0
1361	2007	11		264	11	0	39	0	15.1589	1	0	0	0	1	0.0125497	6	0			0.0104512	3	1	0	0	0
1361	2007	11		264	11	0	63	0	15.1589	1	0	0	0	1	0.0125497	6	0			0.0104512	3	1	0	0	0
1361	2007	11		264	1	0	21	0	15.1853	0	0	0	1	1	0.0125497	6	0	0	0.0165245	0.0101784	3	1	0	0	0										0.124498	0.176172	0	0
1361	2007	11		264	10	0	87	0	15.1589	0	0	0	0	1	0.0125497	6	0			0.0104512	3	1	0	0	0
1361	2007	11		264	4	0	47	0	15.1589	0	0	0	0	1	0.0125497	6	0			0.0104512	3	1	0	0	0
241	2014	12	221	221	3	40500	52		13.0898	1	0	0	0	1	0.0469693	2	0			0.0152051	3	1	0	0	0							0
241	2014	12	221	221	1	40500	73	0	12.9336	0	0	0	0	1	0.0469693	2	0	0	0.098063	0.0157163	3	1	0	0	0							0	0.128638	0.180502	0.128638	0.180502	0	0
1367	2007	60		1643	1	150000	54	0	12.9563	1	1	0	0	1	0.00252643	3	0	0	0.35503	0.100861	3	1	0	0	0								0.158418	0.21165	0.158418	0.21165	0	0
1367	2007	60		1643	3	0	24	0		1	1	0	1	1	0.00252643	3	0			0.169014	3	1	0	0	0
1367	2007	60		1643	2	0	53	0		0	0	0	0	1	0.00252643	3	0			0.169014	3	1	0	0	0
242	2014	11	209	209	1	0	68		11.3022	0	0	0	0	1	0.0407925	1	0	0		0	7	0	0	0	0										0.266882	0.266882	0	0
1370	2007	64		1759	1	0	52		12.8262	1	0	0	0	1	0.0676666	1	0	0	0.0639766	0.0107621	4	1	0	0	0										0.152207	0.205155	0	0
243	2014	14	256	256	1	185000	53	0	14.5092	1	1	0	0	1	0.0120637	5	0	0	0	0.00741839	1	0	1	0	0		0	0	0	0			0.123274	0.174891	0.131734	0.183741	0	0
243	2014	14	256	256	3	185000	6	0	14.558	0	0	0	0	1	0.0120637	5	0			0.00760342	1	0	1	0	0		0	0	0	0
243	2014	14	256	256	3	185000	22	0	14.558	1	0	0	0	1	0.0120637	5	0			0.00760342	1	0	1	0	0		0	0	0	0
243	2014	14	256	256	2	185000	44	0	14.558	0	0	0	0	1	0.0120637	5	0			0.00608308	1	0	1	0	0		0	0	0	0
243	2014	14	256	256	3	185000	18	0	14.558	1	0	0	0	1	0.0120637	5	0			0.00760342	1	0	1	0	0		0	0	0	0
1373	2007	60		1643	7	0	8			1	0	0	0	1	0.0630683	4	0			0.104916	3	1	0	0	0
1373	2007	60		1643	7	0	18			0	0	0	0	1	0.0630683	4	0			0.119589	3	1	0	0	0
1373	2007	60		1643	3	0	41			0	0	0	0	1	0.0630683	4	0			0.103019	3	1	0	0	0
1373	2007	60		1643	1	0	62		12.0936	0	0	0	0	1	0.0630683	4	0	0	0.172863	0.119589	3	1	0	0	0										0.210522	0.266149	0	0
244	2014	14	256	256	2	0	54		12.5353	1	1	0	0	1	0.0391338	5	0			0	6	0	0	0	0
244	2014	14	256	256	3	0	22		12.5353	1	0	0	0	1	0.0391338	5	0			0	6	0	0	0	0
244	2014	14	256	256	3	0	17		12.5353	1	0	0	0	1	0.0391338	5	0			0	6	0	0	0	0
244	2014	14	256	256	1	0	44		11.7596	0	0	0	0	1	0.0391338	5	0	0		0	6	0	0	0	0										0.337944	0.354384	0	0
244	2014	14	256	256	3	0	6		12.5353	0	0	0	0	1	0.0391338	5	0			0	6	0	0	0	0
1374	2007	31		818	2	0	44			1	1	0	0	1	0.0320051	6	0			0	6	0	0	0	0
1374	2007	31		818	6	0	28			1	1	0	0	1	0.0320051	6	0			0	6	0	0	0	0
1374	2007	31		818	7	0	5			0	0	0	0	1	0.0320051	6	0			0	6	0	0	0	0
1374	2007	31		818	3	0	22			0	0	0	0	1	0.0320051	6	0			0	6	0	0	0	0
1374	2007	31		818	3	0	15			0	0	0	0	1	0.0320051	6	0			0	6	0	0	0	0
1374	2007	31		818	1	0	43		13.8083	0	0	0	0	1	0.0320051	6	0	0		0	6	0	0	0	0										0.235164	0.277143	0	0
245	2014	14	254	254	3	25000	10		12.9263	0	0	0	0	1	0.16555	3	0			0.0312158	3	1	0	0	0							1
245	2014	14	254	254	3	25000	17		12.9263	1	0	0	0	1	0.16555	3	0			0.0312158	3	1	0	0	0							1
245	2014	14	254	254	1	25000	34	1	12.6149	0	0	0	0	1	0.16555	3	0	0	0.0833333	0.0312158	3	1	0	0	0							1	0.289774	0.349043	0.289774	0.349043	0	0
1379	2007	105		2886	1	0	67		11.9892	0	0	0	0	1	0.0278068	3	0	0	0.138662	0.0232705	3	1	0	0	0										0.157524	0.210716	0	0
1379	2007	105		2886	3	0	45			0	0	0	0	1	0.0278068	3	0			0.0310399	3	1	0	0	0
1379	2007	105		2886	7	0	16			1	0	0	0	1	0.0278068	3	0			0.0261624	3	1	0	0	0
246	2014	15	272	272	3	2.08791e+06	10	0	13.8691	1	0	0	0	1	0.0521865	5	0			0.597051	2	0.0565877	0.909986	0.033426	0		0	0	0	0		0
246	2014	15	272	272	3	2.08791e+06	19	0	13.8691	0	0	0	0	1	0.0521865	5	0			0.597051	2	0.0565877	0.909986	0.033426	0		0	0	0	0		0
246	2014	15	272	272	1	2.08791e+06	44	0	13.7157	0	0	0	0	1	0.0521865	5	0	0	0	0.597051	2	0.0565877	0.909986	0.033426	0		0	0	0	0		0	0.259065	0.316923	0.293898	0.353357	0	0
246	2014	15	272	272	3	2.08791e+06	23	0	13.8691	0	0	1	0	1	0.0521865	5	0			0.597051	2	0.0565877	0.909986	0.033426	0		0	0	0	0		0
246	2014	15	272	272	7	2.08791e+06	2	0	13.8691	1	0	0	0	1	0.0521865	5	0			0.597051	2	0.0565877	0.909986	0.033426	0		0	0	0	0		0
1381	2007	9		215	1	0	46		13.767	0	0	1	0	1	0.0271486	4	0	0	0.0710762	0.0647327	3	0	0	1	0										0.131653	0.183656	0	0
1381	2007	9		215	2	0	51		13.5832	1	1	1	0	1	0.0271486	4	0			0.0785698	3	0	0	1	0
1381	2007	9		215	3	0	22		13.5832	0	0	0	1	1	0.0271486	4	0			0.0785698	3	0	0	1	0
1381	2007	9		215	3	0	12		13.5832	0	0	0	0	1	0.0271486	4	0			0.0785698	3	0	0	1	0
247	2014	11	208	208	1	0	70		13.9413	1	1	0	0	1	0.0069652	2	0	0		0	7	0	0	0	0										0.132414	0.162395	0	0
247	2014	11	208	208	2	0	69		14.0094	0	0	0	0	1	0.0069652	2	0			0	7	0	0	0	0
1383	2007	18		455	2	0	59	0		0	0	0	1	1	0.0459441	4	0			0.0468745	2	1	0	0	0
1383	2007	18		455	3	0	23	0		1	1	1	0	1	0.0459441	4	0			0.173	2	1	0	0	0
1383	2007	18		455	3	0	30	0		1	1	0	1	1	0.0459441	4	0			0.0468745	2	1	0	0	0
1383	2007	18		455	1	121000	60	0	14.4538	1	1	0	1	1	0.0459441	4	0	0	0.0639456	0.0468745	2	1	0	0	0								0.10121	0.151814	0.10121	0.151814	0	0
248	2014	14	267	267	2	167000	41		13.8897	1	0	0	0	1	0.0945863	5	0			0.0139366	3	0.406713	0.593287	0	0							0
248	2014	14	267	267	3	167000	10		13.8897	1	0	0	0	1	0.0945863	5	0			0.0139366	3	0.406713	0.593287	0	0							0
248	2014	14	267	267	3	167000	15		13.8897	1	0	0	0	1	0.0945863	5	0			0.0139366	3	0.406713	0.593287	0	0							0
248	2014	14	267	267	3	167000	8		13.8897	0	0	0	0	1	0.0945863	5	0			0.0139366	3	0.406713	0.593287	0	0							0
248	2014	14	267	267	1	167000	34	0	13.8125	0	0	0	0	1	0.0945863	5	0	0	0.167671	0.0139366	3	0.406713	0.593287	0	0							0	0.242049	0.299125	0.242049	0.299125	0	0
1385	2007	18		455	3	0	22			0	0	0	1	1	0.00279998	4	0			0.0419217	3	1	0	0	0
1385	2007	18		455	2	0	52			0	0	0	0	1	0.00279998	4	0			0.0197591	3	1	0	0	0
1385	2007	18		455	7	0	7			1	1	0	0	1	0.00279998	4	0			0.0197591	3	1	0	0	0
1385	2007	18		455	1	0	52		14.0658	1	1	0	1	1	0.00279998	4	0	0	0.031476	0.0197591	3	1	0	0	0										0.100353	0.150918	0	0
249	2014	15	286	286	1	350000	38	0	12.9831	0	0	0	0	1	0.0541951	7	0	1	0.75	0.271715	3	1	0	0	0							0	0.370268	0.433236	0.370268	0.433236	0	0
249	2014	15	286	286	3	350000	17		13.1712	0	0	0	0	1	0.0541951	7	0			0.271715	3	1	0	0	0							0
249	2014	15	286	286	3	350000	15		13.1712	1	0	0	0	1	0.0541951	7	0			0.271715	3	1	0	0	0							0
249	2014	15	286	286	2	350000	31		13.1712	1	1	0	0	1	0.0541951	7	0			0.271715	3	1	0	0	0							0
249	2014	15	286	286	3	350000	8		13.1712	1	0	0	0	1	0.0541951	7	0			0.271715	3	1	0	0	0							0
249	2014	15	286	286	3	350000	23		13.1712	1	0	0	0	1	0.0541951	7	0			0.271715	3	1	0	0	0							0
249	2014	15	286	286	3	350000	3		13.1712	1	0	0	0	1	0.0541951	7	0			0.271715	3	1	0	0	0							0
1386	2007	7		181	3	0	17	0	13.3484	1	1	0	0	1	0.0155782	5	0			0.0657848	3	1	0	0	0
1386	2007	7		181	5	0	75	0	13.3484	0	0	0	0	1	0.0155782	5	0			0.0296693	3	1	0	0	0
1386	2007	7		181	1	50000	50	0	13.4128	1	1	0	1	1	0.0155782	5	0	0	0.0749064	0.0288044	3	1	0	0	0								0.112424	0.163543	0.112424	0.163543	0	0
1386	2007	7		181	2	0	48	0	13.3484	0	0	1	0	1	0.0155782	5	0			0.0296693	3	1	0	0	0
1386	2007	7		181	3	0	18	0	13.3484	1	1	0	1	1	0.0155782	5	0			0.0296693	3	1	0	0	0
1406	2007	8		196	1	403550	36	1	12.8765	0	0	0	1	1	0.0366043	4	0	1	0.75	0.850178	2	0.0377037	0	0.962296	0								0.273531	0.332054	0.273531	0.332054	0	0
1406	2007	8		196	2	0	38	1	12.8765	1	1	0	0	1	0.0366043	4	0			1	2	0.0377037	0	0.962296	0
1406	2007	8		196	3	0	8	1	12.8765	1	1	0	0	1	0.0366043	4	0			1	2	0.0377037	0	0.962296	0
1406	2007	8		196	3	0	11	1	12.8765	1	1	0	0	1	0.0366043	4	0			1	2	0.0377037	0	0.962296	0
1407	2007	8		196	3	0	21	1	12.7827	0	0	0	1	1	0.113289	3	0			0.26164	3	1	0	0	0
1407	2007	8		196	3	0	23	1	12.7827	0	0	0	0	1	0.113289	3	0			0.26164	3	1	0	0	0
1407	2007	8		196	1	80000	57	1	12.8035	0	0	1	0	1	0.113289	3	0	0	0.22069	0.250168	3	1	0	0	0								0.188476	0.24309	0.188476	0.24309	0	0
252	2014	17	318	318	3	22000	19	0	12.913	0	0	1	0	1	0.00908529	3	0			0.0123858	3	0.423794	0	0	0.576206				0	0		0
252	2014	17	318	318	2	22000	63	0	12.913	1	1	0	0	1	0.00908529	3	0			0.0135313	3	0.423794	0	0	0.576206				0	0		0
252	2014	17	318	318	1	22000	62	0	12.6298	0	0	0	0	1	0.00908529	3	0	0	0.0722413	0.0135313	3	0.423794	0	0	0.576206				0	0		0	0.139549	0.191914	0.139549	0.191914	0	0
1414	2007	8		196	2	0	25		12.1063	0	0	0	0	1	0.107708	3	0			0	6	0	0	0	0
1414	2007	8		196	1	0	28		12.1063	1	1	0	0	1	0.107708	3	0	0		0	6	0	0	0	0										0.351483	0.3829	0	0
1414	2007	8		196	3	0	6		12.1063	1	1	0	0	1	0.107708	3	0			0	6	0	0	0	0
1416	2007	26		704	2	0	58	1	13.5961	0	0	0	0	1	0.0113476	3	0			0.0851687	2	0.611576	0	0	0.388424
1416	2007	26		704	3	0	28	1	13.5961	1	1	0	1	1	0.0113476	3	0			0.0851687	2	0.611576	0	0	0.388424
1416	2007	26		704	1	170000	59	1	13.5961	1	1	0	0	1	0.0113476	3	0	0	0.21197	0.0851687	2	0.611576	0	0	0.388424								0.132153	0.184179	0.132153	0.184179	0	0
1426	2007	19		514	1	0	76		11.5712	0	0	0	0	1	0.00845329	2	0	0	0.256891	0.0900828	1	1	0	0	0										0.151566	0.204484	0	0
1426	2007	19		514	3	0	49			1	0	1	0	1	0.00845329	2	0			0.0900828	1	1	0	0	0
255	2014	18	338	338	3	83000	22		12.7278	1	0	1	0	1	0.00908529	4	0			0.0214422	3	1	0	0	0							0
255	2014	18	338	338	3	83000	27		12.7278	0	0	0	0	1	0.00908529	4	0			0.0214422	3	1	0	0	0							0
255	2014	18	338	338	1	83000	58	0	12.3758	1	1	0	0	1	0.00908529	4	0	0	0.351695	0.0214422	3	1	0	0	0							0	0.171417	0.225247	0.171417	0.225247	0	0
255	2014	18	338	338	2	83000	48		12.7278	1	1	0	0	1	0.00908529	4	0			0.0214422	3	1	0	0	0							0
1431	2007	26		704	3	0	6		13.5247	1	0	0	0	1	0.0726838	3	0			0.191127	2	1	0	0	0
1431	2007	26		704	1	0	33		13.5413	1	0	0	0	1	0.0726838	3	0	0	0.127781	0.187813	2	1	0	0	0										0.229032	0.28551	0	0
1431	2007	26		704	2	0	30		13.5247	0	0	0	0	1	0.0726838	3	0			0.191127	2	1	0	0	0
1432	2007	55		1489	1	109000	45	1	13.409	0	0	0	0	1	0.0457962	4	0	0	0.16391	0.121426	2	0.492358	0	0	0.507642								0.196243	0.251214	0.196243	0.251214	0	0
1432	2007	55		1489	3	0	22	1		1	0	0	0	1	0.0457962	4	0			0.131102	2	0.492358	0	0	0.507642
1432	2007	55		1489	3	0	14	1		0	0	0	0	1	0.0457962	4	0			0.121426	2	0.492358	0	0	0.507642
1432	2007	55		1489	3	0	19	1		1	0	0	0	1	0.0457962	4	0			0.131102	2	0.492358	0	0	0.507642
1433	2007	55		1489	1	0	55		13.0957	1	0	0	0	1	0.0202016	1	0	0		0	7	0	0	0	0										0.203403	0.203403	0	0
1447	2007	105		2886	3	0	7	1		1	0	0	0	1	0.204558	3	0			0.410192	3	1	0	0	0
1447	2007	105		2886	1	95000	30	1	12.1808	1	0	0	0	1	0.204558	3	0	0	0.489691	0.410192	3	1	0	0	0								0.607651	0.624	0.607651	0.624	1	1
1447	2007	105		2886	2	0	27	1		0	0	0	0	1	0.204558	3	0			0.410192	3	1	0	0	0
259	2014	61	1157	1157	1	18000	75	0	12.3261	0	0	0	0	1	0.0407925	1	0	0	0.0801782	0.0122106	3	1	0	0	0							0	0.124768	0.176454	0.124768	0.176454	0	0
1449	2007	64		1759	1	86000	23	0	12.9017	1	0	0	0	1	0.112511	2	0	0	0.215	0.2135	3	1	0	0	0								0.314811	0.37523	0.314811	0.37523	0	0
1449	2007	64		1759	2	0	19	0	12.9017	0	0	0	0	1	0.112511	2	0			0.2135	3	1	0	0	0
1452	2007	60		1643	3	0	13	0		0	0	0	0	1	0.0345299	5	0			1	3	1	0	0	0
1452	2007	60		1643	2	0	41	0		0	0	0	0	1	0.0345299	5	0			1	3	1	0	0	0
1452	2007	60		1643	1	271002	45	0	12.9017	1	1	0	0	1	0.0345299	5	0	0	0.677505	0.850178	3	1	0	0	0								0.461323	0.528476	0.461323	0.528476	0	1
1452	2007	60		1643	3	0	19	0		1	1	0	0	1	0.0345299	5	0			1	3	1	0	0	0
1452	2007	60		1643	6	0	17	0		0	0	0	0	1	0.0345299	5	0			1	3	1	0	0	0
1453	2007	60		1643	3	0	22			0	0	0	0	1	0.0992819	4	0			0.0127806	3	1	0	0	0
1453	2007	60		1643	2	0	46			0	0	0	0	1	0.0992819	4	0			0.0127806	3	1	0	0	0
1453	2007	60		1643	1	0	44		12.8479	1	1	0	0	1	0.0992819	4	0	0	0.0533047	0.0127806	3	1	0	0	0										0.194158	0.249033	0	0
1453	2007	60		1643	3	0	20			1	1	0	0	1	0.0992819	4	0			0.0132909	3	1	0	0	0
262	2014	75	1439	1439	1	129000	42	0	13.4603	0	0	0	0	1	0.0541951	3	0	0	0.184286	0.23673	4	0.0494602	0	0	0.95054				0	0		0	0.207827	0.26333	0.207827	0.26333	0	0
262	2014	75	1439	1439	8	129000	38	0	13.4603	0	0	0	1	1	0.0541951	3	0			0.194636	4	0.0494602	0	0	0.95054				0	0		0
262	2014	75	1439	1439	3	129000	18	0	13.4603	1	0	0	0	1	0.0541951	3	0			0.23673	4	0.0494602	0	0	0.95054				0	0		0
1459	2007	30		804	3	0	11			0	0	0	0	1	0.020326	5	0			0	6	0	0	0	0
1459	2007	30		804	11	0	81			1	1	0	0	1	0.020326	5	0			0	6	0	0	0	0
1459	2007	30		804	1	170000	39		13.8963	0	0	0	1	1	0.020326	5	0	0	0.156956	0	6	0	0	0	0										0.152719	0.195175	0	0
1459	2007	30		804	2	0	42			1	1	0	1	1	0.020326	5	0			0	6	0	0	0	0
1459	2007	30		804	3	0	12			0	0	0	0	1	0.020326	5	0			0	6	0	0	0	0
1460	2007	30		804	2	0	50	0		0	0	0	1	1	0.0309631	3	0			0.0341388	4	1	0	0	0
1460	2007	30		804	1	463000	42	0	16.1341	1	1	0	1	1	0.0309631	3	0	0	0.0455709	0.0164612	4	1	0	0	0								0.0953033	0.145636	0.0953033	0.145636	0	0
1460	2007	30		804	3	0	16	0		0	0	0	0	1	0.0309631	3	0			0.172869	4	1	0	0	0
264	2014	48	910	910	1	0	85		12.4332	0	0	0	0	1	0.0407925	1	0	0		0	7	0	0	0	0										0.163318	0.176955	0	0
1464	2007	19		514	3	0	18	0		1	1	0	0	1	0.00258758	5	0			0.0551274	3	1	0	0	0
1464	2007	19		514	4	0	76	0		0	0	0	0	1	0.00258758	5	0			0.0551274	3	1	0	0	0
1464	2007	19		514	2	0	48	0		0	0	0	0	1	0.00258758	5	0			0.0551274	3	1	0	0	0
1464	2007	19		514	3	0	22	0		0	0	0	1	1	0.00258758	5	0			0.0551274	3	1	0	0	0
1464	2007	19		514	1	56000	52	0	12.4529	1	1	0	0	1	0.00258758	5	0	0	0.219608	0.0527612	3	1	0	0	0								0.178806	0.232976	0.178806	0.232976	0	0
265	2014	51	973	973	1	150000	79	0	12.654	1	1	0	0	1	0.00908529	2	0	0	0.480769	0.409736	4	0	0	0	1				0	0			0.160443	0.213769	0.160443	0.213769	0	0
265	2014	51	973	973	2	150000	81	0	13.0455	0	0	0	0	1	0.00908529	2	0			0.409736	4	0	0	0	1				0	0
1471	2007	18		455	2	0	57	0		0	0	0	1	1	0.066397	5	0			0.219675	2	1	0	0	0
1471	2007	18		455	6	0	32	0		1	1	0	0	1	0.066397	5	0			0.262488	2	1	0	0	0
1471	2007	18		455	3	0	32	0		0	0	0	0	1	0.066397	5	0			0.219675	2	1	0	0	0
1471	2007	18		455	1	531000	58	0	13.2551	1	1	0	1	1	0.066397	5	0	1	0.75	0.218815	2	1	0	0	0								0.14627	0.198945	0.14627	0.198945	0	0
1471	2007	18		455	7	0	12	0		0	0	0	0	1	0.066397	5	0			0.219675	2	1	0	0	0
266	2014	66	1252	1252	1	237000	31	1	13.9072	0	0	0	1	1	0.158642	3	0	0	0.216438	0.132401	5	0.20813	0.746457	0	0.045413				0	0	0	0	0.184573	0.239008	0.184573	0.239008	0	0
266	2014	66	1252	1252	4	237000	58	1	13.9072	1	1	0	0	1	0.158642	3	0			0.132401	5	0.20813	0.746457	0	0.045413				0	0	0	0
266	2014	66	1252	1252	4	237000	58	1	13.9072	0	0	0	1	1	0.158642	3	0			0.132401	5	0.20813	0.746457	0	0.045413				0	0	0	0
1476	2007	18		455	3	0	15	1		0	0	0	0	1	0.113749	3	0			0.00485006	1	1	0	0	0
1476	2007	18		455	2	0	33	1		1	1	0	1	1	0.113749	3	0			0.00485006	1	1	0	0	0
1476	2007	18		455	1	298281	33	1	13.6668	0	0	0	1	1	0.113749	3	0	0	0.346493	0.00423436	1	1	0	0	0								0.165975	0.219555	0.165975	0.219555	0	0
267	2014	58	1114	1114	2	18000	79	0	13.009	0	0	0	0	1	0.00908529	3	0			0.0132344	4	0	0	0	1				0	0
267	2014	58	1114	1114	3	18000	55	0	13.009	1	0	0	0	1	0.00908529	3	0			0.0132344	4	0	0	0	1				0	0
267	2014	58	1114	1114	1	18000	80	0	12.5113	1	1	0	0	1	0.00908529	3	0	0	0.066568	0.0132344	4	0	0	0	1				0	0			0.115384	0.166639	0.115384	0.166639	0	0
1478	2007	9		215	2	0	45	0	13.7529	0	0	0	1	1	0.0277186	4	0			0.0191434	3	1	0	0	0
1478	2007	9		215	1	25000	47	0	13.7668	1	1	0	0	1	0.0277186	4	0	0	0.0262742	0.018874	3	1	0	0	0								0.138042	0.190338	0.138042	0.190338	0	0
1478	2007	9		215	3	0	23	0	13.7529	0	0	0	1	1	0.0277186	4	0			0.0191434	3	1	0	0	0
1478	2007	9		215	3	0	21	0	13.7529	0	0	0	1	1	0.0277186	4	0			0.0191434	3	1	0	0	0
268	2014	43	820	820	1	0	86		12.2596	0	0	0	0	1	0.0407925	1	0	0		0	7	0	0	0	0										0.167242	0.178891	0	0
1493	2007	18		455	7	0	9			0	0	0	0	1	0.0319381	5	0			0	6	0	0	0	0
1493	2007	18		455	2	0	59			0	0	0	0	1	0.0319381	5	0			0	6	0	0	0	0
1493	2007	18		455	1	171000	67		11.783	1	1	0	0	1	0.0319381	5	0	1	0.75	0	6	0	0	0	0										0.205667	0.261071	0	0
1493	2007	18		455	5	0	94			0	0	0	0	1	0.0319381	5	0			0	6	0	0	0	0
1493	2007	18		455	3	0	38			1	1	0	0	1	0.0319381	5	0			0	6	0	0	0	0
1495	2007	15		384	2	0	26	0	12.1063	0	0	0	0	1	0.0657553	3	0			0.293264	3	1	0	0	0
1495	2007	15		384	1	35000	32	0	12.1063	1	1	0	0	1	0.0657553	3	0	0	0.194444	0.291284	3	1	0	0	0								0.273339	0.331853	0.273339	0.331853	0	0
1495	2007	15		384	3	0	7	0	12.1063	0	0	0	0	1	0.0657553	3	0			0.234584	3	1	0	0	0
1496	2007	18		455	3	0	36			0	0	1	0	1	0.0240554	4	0			0	7	0	0	0	0
1496	2007	18		455	7	0	13			0	0	0	0	1	0.0240554	4	0			0	7	0	0	0	0
1496	2007	18		455	1	0	65		13.1244	0	0	0	0	1	0.0240554	4	0	0		0	7	0	0	0	0										0.230661	0.230661	0	0
1496	2007	18		455	6	0	37			1	0	0	0	1	0.0240554	4	0			0	7	0	0	0	0
1505	2007	105		2886	3	0	30			0	0	0	0	1	0.0828288	3	0			0	7	0	0	0	0
1505	2007	105		2886	1	0	86		12.3631	1	1	0	0	1	0.0828288	3	0	0		0	7	0	0	0	0										0.199343	0.20002	0	0
1505	2007	105		2886	2	0	74			0	0	0	0	1	0.0828288	3	0			0	7	0	0	0	0
272	2014	78	1498	1498	1	0	68		14.1527	1	1	0	1	1	0.0229618	2	0	0		0	6	0	0	0	0										0.0988812	0.147389	0	0
272	2014	78	1498	1498	2	0	60		14.3169	0	0	0	1	1	0.0229618	2	0			0	6	0	0	0	0
1507	2007	60		1643	11	0	11	0		1	1	0	0	1	0.0402241	3	0			0.0216244	3	0	0	0	1
1507	2007	60		1643	2	0	78	0		1	1	0	0	1	0.0402241	3	0			0.0216244	3	0	0	0	1
1507	2007	60		1643	1	37000	73	0	12.9336	0	0	0	0	1	0.0402241	3	0	0	0.0895884	0.0216244	3	0	0	0	1								0.134253	0.186375	0.134253	0.186375	0	0
273	2014	102	1946	1946	3	0	15		13.8765	0	0	0	0	1	0.0521865	4	0			0	6	0	0	0	0
273	2014	102	1946	1946	1	0	43		13.3259	0	0	0	0	1	0.0521865	4	0	0		0	6	0	0	0	0										0.233022	0.264118	0	0
273	2014	102	1946	1946	2	0	45		13.8765	1	1	0	1	1	0.0521865	4	0			0	6	0	0	0	0
273	2014	102	1946	1946	3	0	12		13.8765	0	0	0	0	1	0.0521865	4	0			0	6	0	0	0	0
1521	2007	55		1489	2	0	66	0		0	0	0	0	1	0.0308039	3	0			0.267091	3	0.0607696	0.878461	0	0.0607696
1521	2007	55		1489	3	0	35	0		1	1	0	0	1	0.0308039	3	0			0.267091	3	0.0607696	0.878461	0	0.0607696
1521	2007	55		1489	1	143000	82	0	13.0324	1	1	0	0	1	0.0308039	3	0	0	0.313596	0.267091	3	0.0607696	0.878461	0	0.0607696								0.14149	0.193945	0.14149	0.193945	0	0
274	2014	326	6266	6266	1	197000	24	0	12.6449	0	0	0	0	1	0.0391338	3	0	0	0.637197	0.60918	2	0	0.150457	0.837005	0.0125376		0	0	0	0	0	0	0.474125	0.541865	0.474125	0.541865	0	0
274	2014	326	6266	6266	3	197000	3	0	12.8743	1	0	0	0	1	0.0391338	3	0			0.596495	2	0	0.150457	0.837005	0.0125376		0	0	0	0	0	0
274	2014	326	6266	6266	2	197000	35	0	12.8743	1	0	0	0	1	0.0391338	3	0			0.59961	2	0	0.150457	0.837005	0.0125376		0	0	0	0	0	0
1522	2007	55		1489	3	0	23	0		1	1	1	0	1	0.0165646	4	0			0.0427228	3	0.528659	0.471341	0	0
1522	2007	55		1489	1	53000	55	0	12.7396	1	1	0	0	1	0.0165646	4	0	0	0.155882	0.0427228	3	0.528659	0.471341	0	0								0.154383	0.207431	0.154383	0.207431	0	0
1522	2007	55		1489	2	0	55	0		0	0	0	0	1	0.0165646	4	0			0.0427228	3	0.528659	0.471341	0	0
1522	2007	55		1489	3	0	25	0		1	1	0	1	1	0.0165646	4	0			0.0427228	3	0.528659	0.471341	0	0
275	2014	103	1981	1981	3	280120	6		13.8165	1	0	0	0	1	0.0112194	4	0			0.0543332	2	0	0	0.96415	0.0358505	0					0	0
275	2014	103	1981	1981	1	280120	42	0	13.6888	1	0	0	1	1	0.0112194	4	0	0	0.318318	0.0543332	2	0	0	0.96415	0.0358505	0					0	0	0.133389	0.185472	0.133389	0.185472	0	0
275	2014	103	1981	1981	3	280120	0		13.8165	0	0	0	0	1	0.0112194	4	0			0.0543332	2	0	0	0.96415	0.0358505	0					0	0
275	2014	103	1981	1981	2	280120	34		13.8165	0	0	1	0	1	0.0112194	4	0			0.0543332	2	0	0	0.96415	0.0358505	0					0	0
1523	2007	30		804	2	0	32	0		0	0	0	1	1	0.0629619	2	0			0.161403	3	0.567178	0.432822	0	0
1523	2007	30		804	1	273000	31	0	13.7029	1	1	0	0	1	0.0629619	2	0	0	0.305882	0.158981	3	0.567178	0.432822	0	0								0.196138	0.251104	0.196138	0.251104	0	0
276	2014	70	1329	1329	1	0	75		12.9575	0	0	0	0	1	0.0469693	2	0	0		0	7	0	0	0	0										0.184598	0.187952	0	0
276	2014	70	1329	1329	2	0	83		13.421	1	1	0	0	1	0.0469693	2	0			0	7	0	0	0	0
1524	2007	15		386	1	80000	36	0	14.0644	1	1	0	1	1	0.0285399	2	0	0	0.0624234	0.0196069	3	1	0	0	0								0.104017	0.15475	0.104017	0.15475	0	0
1524	2007	15		386	2	0	35	0	13.94	0	0	0	1	1	0.0285399	2	0			0.0222561	3	1	0	0	0
1525	2007	30		804	3	0	24	0		1	1	0	1	1	0.00756495	3	0			0.143007	1	1	0	0	0
1525	2007	30		804	1	500000	56	0	14.4865	0	0	0	0	1	0.00756495	3	0	0	0.255742	0.114073	1	1	0	0	0								0.137126	0.18938	0.137126	0.18938	0	0
1525	2007	30		804	2	0	56	0		1	1	0	0	1	0.00756495	3	0			0.140913	1	1	0	0	0
1531	2007	60		1643	2	0	53	0		0	0	0	0	1	0.0221261	2	0			0.0289093	1	0	1	0	0
1531	2007	60		1643	1	30000	49	0	13.3391	1	1	0	0	1	0.0221261	2	0	0	0.0483871	0.0289093	1	0	1	0	0								0.127055	0.178847	0.127055	0.178847	0	0
1533	2007	11		264	1	0	33		13.7688	1	1	0	0	1	0.0466389	3	0	0		0	6	0	0	0	0										0.195169	0.243062	0	0
1533	2007	11		264	3	0	9		13.7688	0	0	0	0	1	0.0466389	3	0			0	6	0	0	0	0
1533	2007	11		264	2	0	30		13.7688	0	0	0	0	1	0.0466389	3	0			0	6	0	0	0	0
1542	2007	64		1759	3	0	17		12.4332	0	0	0	0	1	0.0192453	4	0			0	6	0	0	0	0
1542	2007	64		1759	2	0	38		12.4332	0	0	0	0	1	0.0192453	4	0			0	6	0	0	0	0
1542	2007	64		1759	3	0	10		12.4332	1	0	0	0	1	0.0192453	4	0			0	6	0	0	0	0
1542	2007	64		1759	1	0	36		12.4332	1	0	0	0	1	0.0192453	4	0	0		0	6	0	0	0	0										0.290942	0.312489	0	0
281	2014	26	489	489	3	148000	18		13.7408	1	0	0	0	1	0.0521865	7	0			0.0291188	2	0.321692	0.678308	0	0						0	0
281	2014	26	489	489	1	148000	50	0	13.6506	0	0	0	0	1	0.0521865	7	0	0	0.174734	0.0291188	2	0.321692	0.678308	0	0						0	0	0.221166	0.277282	0.221166	0.277282	0	0
281	2014	26	489	489	3	148000	13		13.7408	1	0	0	0	1	0.0521865	7	0			0.0291188	2	0.321692	0.678308	0	0						0	0
281	2014	26	489	489	3	148000	20		13.7408	1	0	0	0	1	0.0521865	7	0			0.0291188	2	0.321692	0.678308	0	0						0	0
281	2014	26	489	489	3	148000	15		13.7408	1	0	0	0	1	0.0521865	7	0			0.0291188	2	0.321692	0.678308	0	0						0	0
281	2014	26	489	489	3	148000	28		13.7408	1	0	0	0	1	0.0521865	7	0			0.0291188	2	0.321692	0.678308	0	0						0	0
281	2014	26	489	489	3	148000	9		13.7408	1	0	0	0	1	0.0521865	7	0			0.0291188	2	0.321692	0.678308	0	0						0	0
281	2014	26	489	489	2	148000	50		13.7408	1	0	0	0	1	0.0521865	7	0			0.0291188	2	0.321692	0.678308	0	0						0	0
1554	2007	31		818	3	0	13			1	1	0	0	1	0.0423252	5	0			0	6	0	0	0	0
1554	2007	31		818	3	0	12			0	0	0	0	1	0.0423252	5	0			0	6	0	0	0	0
1554	2007	31		818	3	0	24			1	1	0	1	1	0.0423252	5	0			0	6	0	0	0	0
1554	2007	31		818	1	0	60		14.165	1	1	0	0	1	0.0423252	5	0	0		0	6	0	0	0	0										0.153558	0.204876	0	0
1554	2007	31		818	2	0	50			0	0	0	0	1	0.0423252	5	0			0	6	0	0	0	0
282	2014	25	470	470	3	0	26		12.8969	1	0	0	0	1	0.107595	4	0			0	7	0	0	0	0
282	2014	25	470	470	1	0	45		12.7631	0	0	0	0	1	0.107595	4	0	0		0	7	0	0	0	0										0.430967	0.430967	1	1
282	2014	25	470	470	2	0	52		12.8969	1	1	0	0	1	0.107595	4	0			0	7	0	0	0	0
282	2014	25	470	470	3	0	20		12.8969	0	0	0	0	1	0.107595	4	0			0	7	0	0	0	0
1558	2007	31		818	1	200000	40	0	14.067	1	0	0	0	1	0.00127539	1	0	0	0.155642	0.0711869	3	1	0	0	0								0.135366	0.18754	0.135366	0.18754	0	0
283	2014	28	524	524	1	35888	59	0	13.1441	0	0	0	0	1	0.0469693	3	0	0	0.0703686	0.0108218	3	0	0	1	0							0	0.146677	0.199371	0.146677	0.199371	0	0
283	2014	28	524	524	2	35888	59		13.3551	1	0	0	0	1	0.0469693	3	0			0.0108218	3	0	0	1	0							0
283	2014	28	524	524	3	35888	38		13.3551	1	0	0	0	1	0.0469693	3	0			0.0108218	3	0	0	1	0							0
1562	2007	26		704	1	0	23		13.2917	1	0	0	0	1	0.0572576	2	0	0	0.21104	0.254262	2	1	0	0	0										0.257831	0.315633	0	0
1562	2007	26		704	2	0	21		13.2917	0	0	0	0	1	0.0572576	2	0			0.254262	2	1	0	0	0
284	2014	30	575	575	3	0	17		12.7827	0	0	0	0	1	0.107595	4	0			0	7	0	0	0	0
284	2014	30	575	575	1	0	40		12.6947	0	0	0	0	1	0.107595	4	0	0		0	7	0	0	0	0										0.467386	0.467386	1	1
284	2014	30	575	575	3	0	1		12.7827	1	0	0	0	1	0.107595	4	0			0	7	0	0	0	0
284	2014	30	575	575	3	0	13		12.7827	0	0	0	0	1	0.107595	4	0			0	7	0	0	0	0
1564	2007	55		1489	3	0	14	1		1	1	0	0	1	0.0264115	5	0			0.471147	4	0.285637	0	0.210538	0.503825
1564	2007	55		1489	3	0	9	1		0	0	0	0	1	0.0264115	5	0			0.471147	4	0.285637	0	0.210538	0.503825
1564	2007	55		1489	3	0	16	1		0	0	0	0	1	0.0264115	5	0			0.471147	4	0.285637	0	0.210538	0.503825
1564	2007	55		1489	2	0	41	1		0	0	0	1	1	0.0264115	5	0			0.471147	4	0.285637	0	0.210538	0.503825
1564	2007	55		1489	1	265000	46	1	13.1244	1	1	0	1	1	0.0264115	5	0	0	0.53	0.471147	4	0.285637	0	0.210538	0.503825								0.196453	0.251434	0.196453	0.251434	0	0
1574	2007	15		386	3	0	5	0	13.4603	1	0	0	0	1	0.0681022	3	0			0.0157263	3	1	0	0	0
1574	2007	15		386	1	29000	26	0	13.4603	1	0	0	0	1	0.0681022	3	0	0	0.0414286	0.0157263	3	1	0	0	0								0.206565	0.262011	0.206565	0.262011	0	0
1574	2007	15		386	2	0	23	0	13.4603	0	0	0	0	1	0.0681022	3	0			0.0157263	3	1	0	0	0
286	2014	26	496	496	1	0	42		13.2536	0	0	1	0	1	0.102323	2	0	0		0	7	0	0	0	0										0.252198	0.252198	0	0
286	2014	26	496	496	4	0	68		13.4152	0	0	0	0	1	0.102323	2	0			0	7	0	0	0	0
1575	2007	19		514	2	0	64			0	0	0	0	1	0.0132564	2	0			0	7	0	0	0	0
1575	2007	19		514	1	0	68		11.5229	1	1	0	0	1	0.0132564	2	0	0		0	7	0	0	0	0										0.228946	0.228946	0	0
287	2014	26	491	491	1	48000	65	0	13.0541	0	0	0	0	1	0.0469693	4	0	0	0.103004	0.0255328	3	1	0	0	0							0	0.154713	0.207776	0.154713	0.207776	0	0
287	2014	26	491	491	3	48000	45		13.1558	0	0	0	0	1	0.0469693	4	0			0.0255328	3	1	0	0	0							0
287	2014	26	491	491	3	48000	40		13.1558	0	0	0	0	1	0.0469693	4	0			0.0255328	3	1	0	0	0							0
287	2014	26	491	491	7	48000	23		13.1558	0	0	0	0	1	0.0469693	4	0			0.0255328	3	1	0	0	0							0
1579	2007	55		1489	2	0	59			0	0	0	0	1	0.0416118	4	0			0	7	0	0	0	0
1579	2007	55		1489	1	35000	69		12.8077	1	1	0	0	1	0.0416118	4	0	0	0.0961538	0	7	0	0	0	0										0.22141	0.22141	0	0
1579	2007	55		1489	7	0	6			1	1	0	0	1	0.0416118	4	0			0	7	0	0	0	0
1579	2007	55		1489	3	0	26			0	0	0	0	1	0.0416118	4	0			0	7	0	0	0	0
288	2014	21	404	404	1	0	71		12.2453	1	0	0	0	1	0.00908529	2	0	0		0	7	0	0	0	0										0.211403	0.211403	0	0
288	2014	21	404	404	2	0	59		12.4607	0	0	0	0	1	0.00908529	2	0			0	7	0	0	0	0
1580	2007	8		196	3	0	12		12.6149	1	0	0	0	1	0.120405	6	0			0	7	0	0	0	0
1580	2007	8		196	3	0	5		12.6149	0	0	0	0	1	0.120405	6	0			0	7	0	0	0	0
1580	2007	8		196	3	0	10		12.6149	1	0	0	0	1	0.120405	6	0			0	7	0	0	0	0
1580	2007	8		196	1	0	32		12.6149	0	0	0	0	1	0.120405	6	0	0		0	7	0	0	0	0										0.624	0.624	1	1
1580	2007	8		196	3	0	15		12.6149	1	0	0	0	1	0.120405	6	0			0	7	0	0	0	0
1580	2007	8		196	3	0	8		12.6149	0	0	0	0	1	0.120405	6	0			0	7	0	0	0	0
289	2014	27	515	515	1	20000	50	0	12.3059	0	0	0	0	1	0.107595	3	0	0	0.0909091	0.029781	3	1	0	0	0							0	0.216134	0.272019	0.216134	0.272019	0	0
289	2014	27	515	515	3	20000	18		12.5461	0	0	0	1	1	0.107595	3	0			0.0188608	3	1	0	0	0							0
289	2014	27	515	515	3	20000	14		12.5461	0	0	0	0	1	0.107595	3	0			0.0267484	3	1	0	0	0							0
1585	2007	15		386	11	0	23	1	14.4735	0	0	0	0	1	0.0410195	5	0			0.0689869	3	1	0	0	0
1585	2007	15		386	3	0	5	1	14.4735	1	0	0	0	1	0.0410195	5	0			0.0689869	3	1	0	0	0
1585	2007	15		386	1	200000	42	1	14.4735	1	0	0	0	1	0.0410195	5	0	0	0.103627	0.0689869	3	1	0	0	0								0.17806	0.232195	0.17806	0.232195	0	0
1585	2007	15		386	2	0	23	1	14.4735	0	0	0	0	1	0.0410195	5	0			0.0689869	3	1	0	0	0
1585	2007	15		386	11	0	42	1	14.4735	1	0	0	0	1	0.0410195	5	0			0.0689869	3	1	0	0	0
290	2014	21	397	397	1	0	55		12.0782	0	0	0	0	1	0.0407925	1	0	0		0	7	0	0	0	0										0.266934	0.266934	0	0
1588	2007	31		818	3	0	10	1		1	0	0	0	1	0.0553366	3	0			0.03036	3	1	0	0	0
1588	2007	31		818	1	60000	41	1	13.7113	0	0	0	0	1	0.0553366	3	0	0	0.0666667	0.03036	3	1	0	0	0								0.165234	0.21878	0.165234	0.21878	0	0
1588	2007	31		818	3	0	19	1		0	0	0	0	1	0.0553366	3	0			0.03036	3	1	0	0	0
291	2014	23	425	425	1	0	60		12.4332	0	0	0	0	1	0.0469693	1	0	0		0	7	0	0	0	0										0.23269	0.23269	0	0
1589	2007	60		1643	1	6787.96	46	0	13.1076	1	1	0	0	1	0.0201031	3	0	0	0.013806	0.00116976	3	1	0	0	0								0.136319	0.188536	0.136319	0.188536	0	0
1589	2007	60		1643	2	0	25	0		0	0	0	0	1	0.0201031	3	0			0.00116976	3	1	0	0	0
1589	2007	60		1643	3	0	18	0		0	0	0	0	1	0.0201031	3	0			0.00116976	3	1	0	0	0
292	2014	28	534	534	7	0	14		12.9504	1	0	0	0	1	0.107595	4	0			0	7	0	0	0	0
292	2014	28	534	534	1	0	48		12.824	0	0	0	0	1	0.107595	4	0	0		0	7	0	0	0	0										0.408186	0.408186	1	1
292	2014	28	534	534	7	0	13		12.9504	0	0	0	0	1	0.107595	4	0			0	7	0	0	0	0
292	2014	28	534	534	2	0	46		12.9504	1	0	0	0	1	0.107595	4	0			0	7	0	0	0	0
1590	2007	64		1759	3	0	14		11.3226	0	0	0	0	1	0.0797798	5	0			0	7	0	0	0	0
1590	2007	64		1759	3	0	20		11.3226	1	0	0	0	1	0.0797798	5	0			0	7	0	0	0	0
1590	2007	64		1759	2	0	48		11.3226	0	0	0	0	1	0.0797798	5	0			0	7	0	0	0	0
1590	2007	64		1759	3	0	13		11.3226	0	0	0	0	1	0.0797798	5	0			0	7	0	0	0	0
1590	2007	64		1759	1	0	49		11.3226	1	0	0	0	1	0.0797798	5	0	0		0	7	0	0	0	0										0.577683	0.577683	1	1
293	2014	28	524	524	1	25000	53	1	12.5553	1	1	0	0	1	0.0391338	3	0	0	0.0884643	0.0152189	3	0	0	0	1							1	0.150306	0.203166	0.150306	0.203166	0	0
293	2014	28	524	524	2	25000	58		12.7177	0	0	0	0	1	0.0391338	3	0			0.0170385	3	0	0	0	1							1
293	2014	28	524	524	3	25000	31		12.7177	1	0	0	0	1	0.0391338	3	0			0.0149848	3	0	0	0	1							1
1594	2007	105		2886	3	0	3			1	0	0	0	1	0.0448993	5	0			1	2	1	0	0	0
1594	2007	105		2886	1	0	45		11.9458	1	0	0	0	1	0.0448993	5	0	1	0.75	1	2	1	0	0	0										0.545738	0.61677	1	1
1594	2007	105		2886	3	0	15			0	0	0	0	1	0.0448993	5	0			1	2	1	0	0	0
1594	2007	105		2886	2	0	34			0	0	1	0	1	0.0448993	5	0			1	2	1	0	0	0
1594	2007	105		2886	4	0	76			1	0	0	0	1	0.0448993	5	0			1	2	1	0	0	0
294	2014	23	435	435	1	28000	53	0	13.3471	0	0	0	0	1	0.0541951	4	0	0	0.0448	0.0562484	5	0	1	0	0				0	0			0.1666	0.220208	0.1666	0.220208	0	0
294	2014	23	435	435	3	28000	29	0	13.4674	1	0	0	1	1	0.0541951	4	0			0.0562484	5	0	1	0	0				0	0
294	2014	23	435	435	2	28000	57	0	13.4674	1	0	0	0	1	0.0541951	4	0			0.0562484	5	0	1	0	0				0	0
294	2014	23	435	435	3	28000	22	0	13.4674	1	0	1	0	1	0.0541951	4	0			0.0562484	5	0	1	0	0				0	0
1597	2007	30		806	3	0	17		13.4827	0	0	0	0	1	0.0427571	4	0			0	6	0	0	0	0
1597	2007	30		806	1	0	54		13.4827	1	1	0	0	1	0.0427571	4	0	0		0	6	0	0	0	0										0.173608	0.218888	0	0
1597	2007	30		806	2	0	48		13.4827	0	0	0	0	1	0.0427571	4	0			0	6	0	0	0	0
1597	2007	30		806	3	0	18		13.4827	0	0	0	0	1	0.0427571	4	0			0	6	0	0	0	0
295	2014	25	478	478	7	0	3		13.0784	1	0	0	0	1	0.0407925	3	0			0	7	0	0	0	0
295	2014	25	478	478	3	0	21		13.0784	0	0	0	0	1	0.0407925	3	0			0	7	0	0	0	0
295	2014	25	478	478	1	0	57		12.968	0	0	0	0	1	0.0407925	3	0	0		0	7	0	0	0	0										0.255915	0.255915	0	0
1601	2007	11		264	2	0	44	0	13.4236	0	0	0	0	1	0.0286457	3	0			0.0143182	1	1	0	0	0
1601	2007	11		264	3	0	14	0	13.4236	0	0	0	0	1	0.0286457	3	0			0.0143182	1	1	0	0	0
1601	2007	11		264	1	40000	49	0	13.4429	1	1	0	0	1	0.0286457	3	0	0	0.0581442	0.0140395	1	1	0	0	0								0.134605	0.186744	0.134605	0.186744	0	0
1602	2007	105		2886	1	0	68		12.1063	0	0	0	0	1	0.00964946	2	0	0	0.590854	0.396009	3	1	0	0	0										0.229534	0.286035	0	0
1602	2007	105		2886	2	0	71			1	1	0	0	1	0.00964946	2	0			0.396009	3	1	0	0	0
297	2014	27	502	502	2	0	31		13.4459	0	0	1	0	1	0.102501	4	0			0	6	0	0	0	0
297	2014	27	502	502	3	0	9		13.4459	1	0	0	0	1	0.102501	4	0			0	6	0	0	0	0
297	2014	27	502	502	3	0	0		13.4459	0	0	0	0	1	0.102501	4	0			0	6	0	0	0	0
297	2014	27	502	502	1	0	35		12.5811	1	0	1	0	1	0.102501	4	0	0		0	6	0	0	0	0										0.279723	0.307463	0	0
1605	2007	31		818	5	0	75			1	1	0	0	1	0.0768355	4	0			0.210963	2	1	0	0	0
1605	2007	31		818	11	0	7			1	1	0	0	1	0.0768355	4	0			0.210963	2	1	0	0	0
1605	2007	31		818	2	0	30		12.2111	0	0	0	0	1	0.0768355	4	0			0.210963	2	1	0	0	0
1605	2007	31		818	1	0	30		13.6967	1	1	0	0	1	0.0768355	4	0	0	0.176729	0.185811	2	1	0	0	0										0.226712	0.283083	0	0
1607	2007	60		1643	3	0	16	1		0	0	0	0	1	0.0392979	6	0			0.383625	2	1	0	0	0
1607	2007	60		1643	3	0	10	1		0	0	0	0	1	0.0392979	6	0			0.383625	2	1	0	0	0
1607	2007	60		1643	3	0	17	1		1	1	0	0	1	0.0392979	6	0			0.383625	2	1	0	0	0
1607	2007	60		1643	1	115000	45	1	12.9263	1	1	0	0	1	0.0392979	6	0	0	0.280488	0.383625	2	1	0	0	0								0.282385	0.341315	0.282385	0.341315	0	0
1607	2007	60		1643	5	0	73	1		0	0	0	0	1	0.0392979	6	0			0.383625	2	1	0	0	0
1607	2007	60		1643	2	0	44	1		0	0	0	0	1	0.0392979	6	0			0.383625	2	1	0	0	0
299	2014	23	427	427	3	500000	15		14.712	1	0	0	0	1	0.0200172	3	0			0	6	0	0	0	0	0
299	2014	23	427	427	1	500000	48		14.5092	1	0	0	1	1	0.0200172	3	0	0	0.25	0	6	0	0	0	0	0									0.117013	0.163372	0	0
299	2014	23	427	427	3	500000	8		14.712	0	0	0	0	1	0.0200172	3	0			0	6	0	0	0	0	0
1608	2007	9		215	1	257000	55	0	13.7653	1	1	0	1	1	0.0151708	2	0	0	0.270526	0.110387	1	0	1	0	0								0.104376	0.155125	0.104376	0.155125	0	0
1608	2007	9		215	2	0	44	0	13.5936	0	0	0	0	1	0.0151708	2	0			0.131376	1	0	1	0	0
1611	2007	9		215	1	180000	51		14.3128	1	1	0	1	1	0.0117394	3	0	0	0.109533	0	6	0	0	0	0										0.107946	0.156243	0	0
1611	2007	9		215	3	0	15		14.0658	0	0	0	0	1	0.0117394	3	0			0	6	0	0	0	0
1611	2007	9		215	2	0	50		14.0658	0	0	0	1	1	0.0117394	3	0			0	6	0	0	0	0
1617	2007	30		806	3	0	5	0	13.2469	1	1	0	0	1	0.0572576	4	0			0.189428	2	0.109706	0.890294	0	0
1617	2007	30		806	3	0	11	0	13.2469	1	1	0	0	1	0.0572576	4	0			0.189428	2	0.109706	0.890294	0	0
1617	2007	30		806	2	0	28	0	13.2469	0	0	0	0	1	0.0572576	4	0			0.189428	2	0.109706	0.890294	0	0
1617	2007	30		806	1	178000	33	0	13.2469	1	1	0	0	1	0.0572576	4	0	0	0.314858	0.189428	2	0.109706	0.890294	0	0								0.244385	0.301569	0.244385	0.301569	0	0
1619	2007	15		386	11	0	23	1	14.6751	1	1	1	0	1	0.0793298	4	0			0.0267178	2	0.654002	0	0	0.345998
1619	2007	15		386	9	0	35	1	14.6751	0	0	0	0	1	0.0793298	4	0			0.0267178	2	0.654002	0	0	0.345998
1619	2007	15		386	2	0	31	1	14.6751	1	1	0	0	1	0.0793298	4	0			0.0267178	2	0.654002	0	0	0.345998
1619	2007	15		386	1	118000	24	1	14.6762	0	0	1	0	1	0.0793298	4	0	0	0.049918	0.0245445	2	0.654002	0	0	0.345998								0.154829	0.207897	0.154829	0.207897	0	0
303	2014	272	5231	5231	7	0	21		13.0321	1	0	0	0	1	0.00950084	4	0			0	7	0	0	0	0
303	2014	272	5231	5231	1	0	75		12.3502	0	0	1	0	1	0.00950084	4	0	0		0	7	0	0	0	0										0.180536	0.18554	0	0
303	2014	272	5231	5231	3	0	50		13.0321	1	0	0	0	1	0.00950084	4	0			0	7	0	0	0	0
303	2014	272	5231	5231	11	0	45		13.0321	1	0	0	0	1	0.00950084	4	0			0	7	0	0	0	0
1620	2007	15		386	1	65000	58	0	13.8521	1	1	0	0	1	0.0589815	6	0	0	0.0627262	0.0155757	3	1	0	0	0								0.155761	0.208871	0.155761	0.208871	0	0
1620	2007	15		386	3	0	13	0	13.6959	1	1	0	0	1	0.0589815	6	0			0.018386	3	1	0	0	0
1620	2007	15		386	6	0	24	0	13.6959	1	1	0	0	1	0.0589815	6	0			0.018386	3	1	0	0	0
1620	2007	15		386	7	0	6	0	13.6959	1	1	0	0	1	0.0589815	6	0			0.018386	3	1	0	0	0
1620	2007	15		386	3	0	23	0	13.6959	0	0	0	0	1	0.0589815	6	0			0.018386	3	1	0	0	0
1620	2007	15		386	2	0	57	0	13.6959	0	0	0	0	1	0.0589815	6	0			0.018386	3	1	0	0	0
304	2014	256	4913	4913	1	0	64		12.6274	1	1	0	0	1	0.00908529	1	0	0		0	6	0	0	0	0										0.136144	0.179737	0	0
1621	2007	8		196	1	0	43		12.6724	1	1	0	0	1	0.0604906	3	0	0		0	6	0	0	0	0										0.226441	0.265604	0	0
1621	2007	8		196	3	0	11		12.5828	1	1	0	0	1	0.0604906	3	0			0	6	0	0	0	0
1621	2007	8		196	2	0	40		12.5828	0	0	1	0	1	0.0604906	3	0			0	6	0	0	0	0
305	2014	19	349	349	11	175000	22	0	13.9477	1	0	1	0	1	0.0229618	3	0			0.00549367	3	0	1	0	0				0	0
305	2014	19	349	349	1	175000	79	0	13.3375	1	0	0	1	1	0.0229618	3	0	0	0	0.00549367	3	0	1	0	0				0	0			0.0978473	0.148297	0.102763	0.153439	0	0
305	2014	19	349	349	7	175000	12	0	13.9477	1	0	0	0	1	0.0229618	3	0			0.00816921	3	0	1	0	0				0	0
1623	2007	26		704	1	122000	32	0	13.1326	1	1	1	0	1	0.00293666	4	0	0	0.241983	0.0302228	3	1	0	0	0								0.147606	0.200342	0.147606	0.200342	0	0
1623	2007	26		704	3	0	6	0	12.9121	0	0	0	0	1	0.00293666	4	0			0.0385663	3	1	0	0	0
1623	2007	26		704	2	0	32	0	12.9121	0	0	1	0	1	0.00293666	4	0			0.0385663	3	1	0	0	0
1623	2007	26		704	3	0	10	0	12.9121	1	1	0	0	1	0.00293666	4	0			0.0385663	3	1	0	0	0
306	2014	18	330	330	1	300000	51	0	14.3385	1	0	0	0	1	0.0191304	3	0	0	0	0.143047	1	0	1	0	0		0	0	0	0			0.135722	0.187912	0.14405	0.196622	0	0
306	2014	18	330	330	8	300000	56	0	14.3385	0	0	0	0	1	0.0191304	3	0			0.143047	1	0	1	0	0		0	0	0	0
306	2014	18	330	330	3	300000	24	0	14.3385	1	0	0	1	1	0.0191304	3	0			0.143047	1	0	1	0	0		0	0	0	0
1624	2007	15		386	2	0	56		14.4787	0	0	0	1	1	0.00942178	3	0			0.122525	2	0.93243	0	0.0675699	0
1624	2007	15		386	1	0	56		14.5468	1	1	0	0	1	0.00942178	3	0	0	0.187553	0.114424	2	0.93243	0	0.0675699	0										0.122607	0.174194	0	0
1624	2007	15		386	3	0	18		14.4787	0	0	0	0	1	0.00942178	3	0			0.122525	2	0.93243	0	0.0675699	0
1631	2007	26		704	7	0	4		13.3201	1	1	0	0	1	0.051672	5	0			0	6	0	0	0	0
1631	2007	26		704	1	0	47		13.3939	1	1	1	0	1	0.051672	5	0	0		0	6	0	0	0	0										0.169503	0.21909	0	0
1631	2007	26		704	3	0	17		13.3201	1	1	0	0	1	0.051672	5	0			0	6	0	0	0	0
1631	2007	26		704	2	0	46		13.3201	0	0	0	0	1	0.051672	5	0			0	6	0	0	0	0
1631	2007	26		704	3	0	26		13.3201	0	0	0	1	1	0.051672	5	0			0	6	0	0	0	0
1634	2007	7		181	3	0	10	0	13.6193	1	1	0	0	1	0.0516019	5	0			0.0421502	2	0.636482	0	0.363518	0
1634	2007	7		181	3	0	13	0	13.6193	1	1	0	0	1	0.0516019	5	0			0.0421502	2	0.636482	0	0.363518	0
1634	2007	7		181	2	0	33	0	13.6193	0	0	0	0	1	0.0516019	5	0			0.0421502	2	0.636482	0	0.363518	0
1634	2007	7		181	3	0	15	0	13.6193	1	1	0	0	1	0.0516019	5	0			0.0421502	2	0.636482	0	0.363518	0
1634	2007	7		181	1	240000	37	0	13.6193	1	1	1	0	1	0.0516019	5	0	0	0.292386	0.0421502	2	0.636482	0	0.363518	0								0.166727	0.220342	0.166727	0.220342	0	0
309	2014	9	163	163	3	95000	15	0	15.0886	0	0	0	0	1	0.0222187	3	0			0.0105359	4	0.249112	0.750888	0	0	0			0	0	0
309	2014	9	163	163	1	95000	64	0	14.9378	1	1	0	1	1	0.0222187	3	0	0	0	0.00608475	4	0.249112	0.750888	0	0	0			0	0	0		0.093211	0.143447	0.0953616	0.145697	0	0
309	2014	9	163	163	2	95000	60	0	15.0886	0	0	0	0	1	0.0222187	3	0			0.0105359	4	0.249112	0.750888	0	0	0			0	0	0
1641	2007	9		215	1	0	58		14.0285	0	0	0	0	1	0.0184127	3	0	0		0	6	0	0	0	0										0.145388	0.19601	0	0
1641	2007	9		215	3	0	19		13.79	1	0	0	0	1	0.0184127	3	0			0	6	0	0	0	0
1641	2007	9		215	2	0	63		13.79	1	0	0	0	1	0.0184127	3	0			0	6	0	0	0	0
310	2014	47	886	886	3	333000	13	1	13.412	1	0	0	0	1	0.0541951	5	0			0.183838	2	0.478193	0.521807	0	0				0	0	0
310	2014	47	886	886	1	333000	36	1	13.1083	0	0	0	0	1	0.0541951	5	0	0	0.676829	0.183838	2	0.478193	0.521807	0	0				0	0	0		0.373632	0.436755	0.373632	0.436755	0	0
310	2014	47	886	886	3	333000	6	1	13.412	1	0	0	0	1	0.0541951	5	0			0.183838	2	0.478193	0.521807	0	0				0	0	0
310	2014	47	886	886	3	333000	14	1	13.412	1	0	0	0	1	0.0541951	5	0			0.183838	2	0.478193	0.521807	0	0				0	0	0
310	2014	47	886	886	3	333000	3	1	13.412	0	0	0	0	1	0.0541951	5	0			0.183838	2	0.478193	0.521807	0	0				0	0	0
1642	2007	9		215	2	0	32	0	14.3269	0	0	0	0	1	0.00345197	3	0			0.0368489	2	1	0	0	0
1642	2007	9		215	3	0	5	0	14.3269	0	0	0	0	1	0.00345197	3	0			0.0368489	2	1	0	0	0
1642	2007	9		215	1	210000	32	0	14.4222	1	1	1	0	1	0.00345197	3	0	0	0.114545	0.0331501	2	1	0	0	0								0.115586	0.166851	0.115586	0.166851	0	0
311	2014	24	445	445	2	199000	26	0	13.9364	0	0	0	1	1	0.0454125	4	0			0.0758774	5	0	1	0	0	0			0	0
311	2014	24	445	445	3	199000	0	0	13.9364	1	0	0	0	1	0.0454125	4	0			0.0758774	5	0	1	0	0	0			0	0
311	2014	24	445	445	3	199000	7	0	13.9364	0	0	0	0	1	0.0454125	4	0			0.0758774	5	0	1	0	0	0			0	0
311	2014	24	445	445	1	199000	27	0	13.8039	1	1	1	0	1	0.0454125	4	0	0	0.201519	0.0758774	5	0	1	0	0	0			0	0			0.157979	0.211191	0.157979	0.211191	0	0
1643	2007	9		215	3	0	16	0	14.3355	1	1	0	0	1	0.0158386	4	0			0.00123123	3	1	0	0	0
1643	2007	9		215	3	0	6	0	14.3355	0	0	0	0	1	0.0158386	4	0			0.00123123	3	1	0	0	0
1643	2007	9		215	2	0	40	0	14.3355	1	1	1	0	1	0.0158386	4	0			0.00123123	3	1	0	0	0
1643	2007	9		215	1	24242.7	40	0	14.3754	0	0	0	1	1	0.0158386	4	0	0	0.0138576	0.00118195	3	1	0	0	0								0.10882	0.159774	0.10882	0.159774	0	0
1645	2007	64		1759	1	30000	69	0	11.4186	1	1	0	0	1	0.0282124	2	0	0	0.333333	0.0645765	3	1	0	0	0								0.161763	0.21515	0.161763	0.21515	0	0
1645	2007	64		1759	2	0	64	0	11.4186	0	0	0	0	1	0.0282124	2	0			0.0830688	3	1	0	0	0
313	2014	19	350	350	1	257000	58	0	13.8653	1	0	0	0	1	0.0069652	2	0	0	0.244762	0.0186321	1	0	1	0	0	0	0	0	0	0			0.131937	0.183953	0.131937	0.183953	0	0
313	2014	19	350	350	3	257000	23	0	14.1669	1	0	0	1	1	0.0069652	2	0			0.0186321	1	0	1	0	0	0	0	0	0	0
1652	2007	105		2886	1	0	35		12.2111	0	0	0	0	1	0.0256325	3	0	0	0.518467	0.507064	5	1	0	0	0										0.376264	0.439508	0	0
1652	2007	105		2886	3	0	16			0	0	0	0	1	0.0256325	3	0			0.507064	5	1	0	0	0
1652	2007	105		2886	3	0	10			1	0	0	0	1	0.0256325	3	0			0.507064	5	1	0	0	0
1656	2007	64		1759	2	0	40		12.69	0	0	0	0	1	0.0497736	9	0			0	6	0	0	0	0
1656	2007	64		1759	1	0	43		12.69	1	1	0	0	1	0.0497736	9	0	0		0	6	0	0	0	0										0.360755	0.396533	0	0
1656	2007	64		1759	11	0	8		12.69	1	1	0	0	1	0.0497736	9	0			0	6	0	0	0	0
1656	2007	64		1759	3	0	7		12.69	1	1	0	0	1	0.0497736	9	0			0	6	0	0	0	0
1656	2007	64		1759	9	0	37		12.69	0	0	0	0	1	0.0497736	9	0			0	6	0	0	0	0
1656	2007	64		1759	11	0	18		12.69	0	0	0	0	1	0.0497736	9	0			0	6	0	0	0	0
1656	2007	64		1759	11	0	14		12.69	1	1	0	0	1	0.0497736	9	0			0	6	0	0	0	0
1656	2007	64		1759	5	0	70		12.69	0	0	0	0	1	0.0497736	9	0			0	6	0	0	0	0
1656	2007	64		1759	3	0	18		12.69	0	0	0	1	1	0.0497736	9	0			0	6	0	0	0	0
1657	2007	30		806	3	0	8		13.2012	1	1	0	0	1	0.0685408	5	0			0.0463002	3	1	0	0	0
1657	2007	30		806	1	0	28		13.2012	0	0	0	0	1	0.0685408	5	0	0	0.0670417	0.0463002	3	1	0	0	0										0.249705	0.307133	0	0
1657	2007	30		806	9	0	40		13.2012	1	1	0	0	1	0.0685408	5	0			0.0463002	3	1	0	0	0
1657	2007	30		806	2	0	33		13.2012	1	1	0	0	1	0.0685408	5	0			0.0463002	3	1	0	0	0
1657	2007	30		806	5	0	68		13.2012	1	1	0	0	1	0.0685408	5	0			0.0463002	3	1	0	0	0
316	2014	25	474	474	1	0	77		13.9987	0	0	0	0	1	0.0257402	2	0	0		0	6	0	0	0	0										0.118405	0.166629	0	0
316	2014	25	474	474	3	0	54		14.2216	1	0	0	0	1	0.0257402	2	0			0	6	0	0	0	0
1667	2007	60		1643	3	0	13			1	0	0	0	1	0.060565	5	0			0.0180089	3	1	0	0	0
1667	2007	60		1643	3	0	7			0	0	0	0	1	0.060565	5	0			0.0180089	3	1	0	0	0
1667	2007	60		1643	2	0	32			0	0	0	0	1	0.060565	5	0			0.0180089	3	1	0	0	0
1667	2007	60		1643	3	0	2			0	0	0	0	1	0.060565	5	0			0.0180089	3	1	0	0	0
1667	2007	60		1643	1	0	29		13.4128	1	0	0	0	1	0.060565	5	0	0	0.025068	0.0180089	3	1	0	0	0										0.230039	0.286563	0	0
317	2014	42	804	804	1	141480	56	1	13.3863	1	1	0	0	1	0.00583991	3	0	0	0	0.0205732	3	1	0	0	0							1	0.120347	0.17183	0.133616	0.185709	0	0
317	2014	42	804	804	3	141480	26		13.5292	1	0	0	0	1	0.00583991	3	0			0.0205732	3	1	0	0	0							1
317	2014	42	804	804	2	141480	47		13.5292	0	0	0	0	1	0.00583991	3	0			0.0205732	3	1	0	0	0							1
1668	2007	105		2886	3	0	31			1	0	0	0	1	0.0499811	3	0			0	6	0	0	0	0
1668	2007	105		2886	3	0	21			1	0	0	1	1	0.0499811	3	0			0	6	0	0	0	0
1668	2007	105		2886	1	0	52		12.1007	0	0	0	0	1	0.0499811	3	0	0		0	6	0	0	0	0										0.247661	0.281028	0	0
318	2014	39	736	736	1	11000	68	0	11.9984	0	0	0	0	1	0.0407925	1	0	0	0.0681115	0.00508579	3	1	0	0	0							0	0.134521	0.186656	0.134521	0.186656	0	0
1671	2007	105		2886	3	0	10			1	1	0	0	1	0.0837744	3	0			0.0702157	3	1	0	0	0
1671	2007	105		2886	2	0	31			0	0	0	0	1	0.0837744	3	0			0.0702157	3	1	0	0	0
1671	2007	105		2886	1	0	35		12.3113	1	1	0	0	1	0.0837744	3	0	0	0.0429885	0.0702157	3	1	0	0	0										0.209613	0.265198	0	0
1672	2007	105		2886	1	0	64		11.783	0	0	0	0	1	0.0215609	1	0	0	0.0941713	0.0634087	3	1	0	0	0										0.142351	0.194845	0	0
320	2014	80	1536	1536	3	35000	18		12.5461	1	0	0	0	1	0.107595	2	0			0.00872752	3	1	0	0	0							0
320	2014	80	1536	1536	1	35000	49	0	12.5461	0	0	0	0	1	0.107595	2	0	0	0.125	0.0093067	3	1	0	0	0							0	0.196328	0.251303	0.196328	0.251303	0	0
1680	2007	64		1759	1	0	24		12.5618	1	0	0	0	1	0.0611074	3	0	0	0.340167	0.374295	4	0.215286	0.64038	0	0.144335										0.371967	0.435013	0	0
1680	2007	64		1759	2	0	24		12.4813	0	0	0	0	1	0.0611074	3	0			0.408246	4	0.215286	0.64038	0	0.144335
1680	2007	64		1759	3	0	7		12.4813	0	0	0	0	1	0.0611074	3	0			0.408246	4	0.215286	0.64038	0	0.144335
321	2014	68	1307	1307	1	40000	68	0	12.4529	0	0	0	0	1	0.0407925	2	0	0	0.156863	0.00634664	3	1	0	0	0							0	0.142484	0.194985	0.142484	0.194985	0	0
321	2014	68	1307	1307	2	40000	68		12.4529	1	1	0	0	1	0.0407925	2	0			0.00634664	3	1	0	0	0							0
1683	2007	3		56	1	40000	30	0	10.8396	1	0	0	1	1	0.0271267	1	0	1	0.75	0.0272942	3	1	0	0	0								0.177566	0.231678	0.177566	0.231678	0	0
1692	2007	60		1643	7	0	13	0		1	1	0	0	1	0.0228636	6	0			0.135657	4	0	1	0	0
1692	2007	60		1643	2	0	58	0		0	0	0	0	1	0.0228636	6	0			0.135657	4	0	1	0	0
1692	2007	60		1643	7	0	17	0		0	0	0	0	1	0.0228636	6	0			0.135657	4	0	1	0	0
1692	2007	60		1643	7	0	11	0		1	1	0	0	1	0.0228636	6	0			0.135657	4	0	1	0	0
1692	2007	60		1643	3	0	30	0		0	0	0	0	1	0.0228636	6	0			0.135657	4	0	1	0	0
1692	2007	60		1643	1	115000	59	0	13.5196	1	1	0	0	1	0.0228636	6	0	0	0.154813	0.135657	4	0	1	0	0								0.16657	0.220178	0.16657	0.220178	0	0
1693	2007	105		2886	2	0	57			0	0	0	0	1	0.0406058	4	0			0.0377087	3	1	0	0	0
1693	2007	105		2886	3	0	38			1	1	0	0	1	0.0406058	4	0			0.0377087	3	1	0	0	0
1693	2007	105		2886	3	0	39			1	1	0	0	1	0.0406058	4	0			0.0377087	3	1	0	0	0
1693	2007	105		2886	1	0	60		12.2111	1	1	0	0	1	0.0406058	4	0	0	0.0513473	0.0377087	3	1	0	0	0										0.157264	0.210444	0	0
324	2014	71	1361	1361	2	36000	75		13.1363	1	1	0	0	1	0.0279607	5	0			0	6	0	0	0	0	0
324	2014	71	1361	1361	1	36000	51		12.9166	0	0	0	0	1	0.0279607	5	0	0	0	0	6	0	0	0	0	0									0.233655	0.264095	0	0
324	2014	71	1361	1361	2	36000	72		13.1363	0	0	0	0	1	0.0279607	5	0			0	6	0	0	0	0	0
324	2014	71	1361	1361	7	36000	24		13.1363	1	0	0	1	1	0.0279607	5	0			0	6	0	0	0	0	0
324	2014	71	1361	1361	3	36000	48		13.1363	0	0	0	0	1	0.0279607	5	0			0	6	0	0	0	0	0
1700	2007	105		2886	11	0	2	1		1	0	0	0	1	0.030428	3	0			0.0608595	3	1	0	0	0
1700	2007	105		2886	1	50000	71	1	11.5665	0	0	0	0	1	0.030428	3	0	0	0.478469	0.114825	3	1	0	0	0								0.212725	0.268454	0.212725	0.268454	0	0
1700	2007	105		2886	7	0	20	1		0	0	0	0	1	0.030428	3	0			0.0729043	3	1	0	0	0
1701	2007	64		1759	2	0	26		12.4881	1	1	0	0	1	0.143282	2	0			0.159267	1	1	0	0	0
1701	2007	64		1759	1	0	26		12.5342	0	0	0	0	1	0.143282	2	0	0	0.254013	0.151849	1	1	0	0	0										0.33655	0.397968	0	0
326	2014	88	1675	1675	1	550168	42	0	13.5095	0	0	0	1	1	0.046533	2	0	0	0	0.160032	5	0.530365	0.469635	0	0	0			0	0	0	0	0.116442	0.167745	0.131334	0.183322	0	0
326	2014	88	1675	1675	3	550168	14	0	13.6949	0	0	0	0	1	0.046533	2	0			0.203565	5	0.530365	0.469635	0	0	0			0	0	0	0
1702	2007	60		1643	5	0	64	0		0	0	0	0	1	0.0690322	3	0			0.562032	3	1	0	0	0
1702	2007	60		1643	2	0	48	0		0	0	0	0	1	0.0690322	3	0			0.562032	3	1	0	0	0
1702	2007	60		1643	1	205000	66	0	13.0259	1	0	0	0	1	0.0690322	3	0	0	0.452539	0.562032	3	1	0	0	0								0.279181	0.337963	0.279181	0.337963	0	0
327	2014	176	3387	3387	2	0	41		14.7501	0	0	1	0	1	0.00281351	4	0			0	6	0	0	0	0	0
327	2014	176	3387	3387	1	0	33		14.6521	0	0	0	0	1	0.00281351	4	0	0		0	6	0	0	0	0	0									0.175842	0.220905	0	0
327	2014	176	3387	3387	3	0	6		14.7501	1	0	0	0	1	0.00281351	4	0			0	6	0	0	0	0	0
327	2014	176	3387	3387	2	0	41		14.7501	1	0	0	1	1	0.00281351	4	0			0	6	0	0	0	0	0
1707	2007	60		1643	3	0	21			0	0	0	0	1	0.0479006	4	0			0.0638193	2	1	0	0	0
1707	2007	60		1643	2	0	47			0	0	0	0	1	0.0479006	4	0			0.0638193	2	1	0	0	0
1707	2007	60		1643	3	0	20			1	1	0	0	1	0.0479006	4	0			0.0638193	2	1	0	0	0
1707	2007	60		1643	1	0	57		13.0874	1	1	0	0	1	0.0479006	4	0	0	0.189295	0.0533238	2	1	0	0	0										0.161073	0.214428	0	0
1711	2007	30		806	3	0	8	0	13.1664	1	0	0	0	1	0.00774078	4	0			0.404492	3	0.529295	0	0.470705	0
1711	2007	30		806	2	0	34	0	13.1664	0	0	0	0	1	0.00774078	4	0			0.404492	3	0.529295	0	0.470705	0
1711	2007	30		806	1	145000	47	0	13.1664	1	0	0	0	1	0.00774078	4	0	0	0.278044	0.404492	3	0.529295	0	0.470705	0								0.240752	0.297768	0.240752	0.297768	0	0
1711	2007	30		806	3	0	4	0	13.1664	1	0	0	0	1	0.00774078	4	0			0.404492	3	0.529295	0	0.470705	0
1713	2007	31		818	3	0	22	0		1	1	0	1	1	0.0350635	4	0			0.0337782	3	1	0	0	0
1713	2007	31		818	1	100000	50	0	13.4838	1	1	1	0	1	0.0350635	4	0	0	0.139535	0.0337782	3	1	0	0	0								0.126019	0.177763	0.126019	0.177763	0	0
1713	2007	31		818	3	0	18	0		0	0	0	1	1	0.0350635	4	0			0.039335	3	1	0	0	0
1713	2007	31		818	2	0	47	0		0	0	0	1	1	0.0350635	4	0			0.0337782	3	1	0	0	0
1714	2007	64		1759	2	0	36		12.6921	0	0	0	0	1	0.0676666	3	0			0	7	0	0	0	0
1714	2007	64		1759	3	0	13		12.6921	1	0	0	0	1	0.0676666	3	0			0	7	0	0	0	0
1714	2007	64		1759	1	0	35		12.6921	1	0	0	0	1	0.0676666	3	0	0		0	7	0	0	0	0										0.418486	0.418486	0	0
331	2014	162	3109	3109	2	0	57		13.0192	1	0	0	0	1	0.107595	4	0			0	7	0	0	0	0
331	2014	162	3109	3109	7	0	10		13.0192	0	0	0	0	1	0.107595	4	0			0	7	0	0	0	0
331	2014	162	3109	3109	8	0	56		13.0192	1	0	0	0	1	0.107595	4	0			0	7	0	0	0	0
331	2014	162	3109	3109	1	0	54		12.8506	0	0	0	0	1	0.107595	4	0	0		0	7	0	0	0	0										0.373472	0.373472	0	1
1724	2007	19		514	1	5527.34	70	0	11.9995	1	0	0	0	1	0.0106794	1	0	0	0.0341897	0.00288456	3	1	0	0	0								0.125347	0.17706	0.125347	0.17706	0	0
332	2014	176	3386	3386	3	39000	17		12.3059	0	0	0	0	1	0.00908529	4	0			0.0191616	3	1	0	0	0							0
332	2014	176	3386	3386	3	39000	4		12.3059	0	0	0	0	1	0.00908529	4	0			0.0191616	3	1	0	0	0							0
332	2014	176	3386	3386	1	39000	57	0	12.3059	1	0	0	0	1	0.00908529	4	0	0	0.177273	0.0190558	3	1	0	0	0							0	0.178701	0.232866	0.178701	0.232866	0	0
332	2014	176	3386	3386	2	39000	39		12.3059	0	0	1	0	1	0.00908529	4	0			0.0145539	3	1	0	0	0							0
1725	2007	15		386	1	188000	56	0	13.7332	1	1	0	0	1	0.0010749	2	0	0	0.204348	0.087538	2	0.0860832	0.913917	0	0								0.123159	0.174772	0.123159	0.174772	0	0
1725	2007	15		386	2	0	56	0	13.5936	0	0	0	0	1	0.0010749	2	0			0.100837	2	0.0860832	0.913917	0	0
333	2014	59	1117	1117	3	0	28		13.0192	1	0	0	0	1	0.00908529	3	0			0	7	0	0	0	0
333	2014	59	1117	1117	2	0	55		13.0192	1	0	0	0	1	0.00908529	3	0			0	7	0	0	0	0
333	2014	59	1117	1117	1	0	50		13.0192	0	0	0	0	1	0.00908529	3	0	0		0	7	0	0	0	0										0.253152	0.253152	0	0
1732	2007	8		196	2	0	70		12.5461	0	0	0	0	1	0.0181728	2	0			0	6	0	0	0	0
1732	2007	8		196	1	0	67		12.5461	1	1	0	0	1	0.0181728	2	0	0		0	6	0	0	0	0										0.148023	0.191592	0	0
334	2014	83	1591	1591	3	0	36		14.0199	1	0	0	0	1	0.0257402	4	0			0	6	0	0	0	0
334	2014	83	1591	1591	1	0	55		13.948	0	0	0	0	1	0.0257402	4	0	0		0	6	0	0	0	0										0.16593	0.207855	0	0
334	2014	83	1591	1591	7	0	3		14.0199	0	0	0	0	1	0.0257402	4	0			0	6	0	0	0	0
334	2014	83	1591	1591	3	0	18		14.0199	0	0	0	0	1	0.0257402	4	0			0	6	0	0	0	0
1737	2007	15		386	11	0	82		13.915	0	0	0	0	1	0.0235606	5	0			0.146683	2	0.237026	0	0.762974	0
1737	2007	15		386	2	0	31		13.915	0	0	0	1	1	0.0235606	5	0			0.146683	2	0.237026	0	0.762974	0
1737	2007	15		386	1	0	33		13.9175	1	1	0	1	1	0.0235606	5	0	0	0.19763	0.146294	2	0.237026	0	0.762974	0										0.134794	0.186942	0	0
1737	2007	15		386	3	0	8		13.915	1	1	0	0	1	0.0235606	5	0			0.146683	2	0.237026	0	0.762974	0
1737	2007	15		386	3	0	13		13.915	1	1	0	0	1	0.0235606	5	0			0.146683	2	0.237026	0	0.762974	0
335	2014	67	1271	1271	3	87000	32		14.7059	1	0	0	0	1	0.0107385	5	0			0.0258015	2	0.2798	0.7202	0	0						0	0
335	2014	67	1271	1271	1	87000	59	0	14.6554	0	0	0	0	1	0.0107385	5	0	0	0.037581	0.0219597	2	0.2798	0.7202	0	0						0	0	0.128197	0.180041	0.128197	0.180041	0	0
335	2014	67	1271	1271	2	87000	59		14.7059	1	1	0	0	1	0.0107385	5	0			0.0258015	2	0.2798	0.7202	0	0						0	0
335	2014	67	1271	1271	3	87000	26		14.7059	1	0	0	1	1	0.0107385	5	0			0.0136371	2	0.2798	0.7202	0	0						0	0
335	2014	67	1271	1271	3	87000	31		14.7059	0	0	0	0	1	0.0107385	5	0			0.0258015	2	0.2798	0.7202	0	0						0	0
1740	2007	64		1759	3	0	23		11.5712	0	0	0	0	1	0.0752364	5	0			0	7	0	0	0	0
1740	2007	64		1759	3	0	9		11.5712	1	1	0	0	1	0.0752364	5	0			0	7	0	0	0	0
1740	2007	64		1759	1	0	42		11.5712	0	0	0	0	1	0.0752364	5	0	0		0	7	0	0	0	0										0.574697	0.574697	1	1
1740	2007	64		1759	3	0	18		11.5712	0	0	0	0	1	0.0752364	5	0			0	7	0	0	0	0
1740	2007	64		1759	3	0	17		11.5712	0	0	0	0	1	0.0752364	5	0			0	7	0	0	0	0
1741	2007	64		1759	2	0	43	0	12.859	0	0	0	0	1	0.0618225	3	0			0.0279055	4	1	0	0	0
1741	2007	64		1759	3	0	15	0	12.859	0	0	0	0	1	0.0618225	3	0			0.0279055	4	1	0	0	0
1741	2007	64		1759	1	15000	45	0	12.859	1	0	0	0	1	0.0618225	3	0	0	0.0391389	0.0279055	4	1	0	0	0								0.183592	0.237981	0.183592	0.237981	0	0
337	2014	13	239	239	1	0	50		14.4039	0	0	0	0	1	0.0362791	3	0	0		0	6	0	0	0	0										0.153824	0.200923	0	0
337	2014	13	239	239	11	0	36		14.4039	1	1	0	1	1	0.0362791	3	0			0	6	0	0	0	0
337	2014	13	239	239	2	0	58		14.4039	1	1	0	0	1	0.0362791	3	0			0	6	0	0	0	0
1743	2007	60		1643	3	0	11			1	0	0	0	1	0.0208878	2	0			0	6	0	0	0	0
1743	2007	60		1643	1	32000	42		12.8927	1	0	0	0	1	0.0208878	2	0	0	0.080728	0	6	0	0	0	0										0.207585	0.23971	0	0
338	2014	8	147	147	1	0	49		12.283	0	0	0	0	1	0.0391338	4	0	0		0	7	0	0	0	0										0.371387	0.371387	0	1
338	2014	8	147	147	3	0	11		12.6595	0	0	0	0	1	0.0391338	4	0			0	7	0	0	0	0
338	2014	8	147	147	2	0	47		12.6595	1	1	0	0	1	0.0391338	4	0			0	7	0	0	0	0
338	2014	8	147	147	3	0	13		12.6595	1	0	0	0	1	0.0391338	4	0			0	7	0	0	0	0
1745	2007	64		1759	1	0	37		12.6032	0	0	0	0	1	0.0654094	4	0	0	0.562168	0.443112	2	0.240064	0.759936	0	0										0.417413	0.482548	0	0
1745	2007	64		1759	3	0	5		12.4097	1	0	0	0	1	0.0654094	4	0			0.505103	2	0.240064	0.759936	0	0
1745	2007	64		1759	3	0	2		12.4097	1	0	0	0	1	0.0654094	4	0			0.505103	2	0.240064	0.759936	0	0
1745	2007	64		1759	11	0	18		12.4097	0	0	0	0	1	0.0654094	4	0			0.505103	2	0.240064	0.759936	0	0
339	2014	7	120	120	3	67664.9	23	1	13.7113	1	0	0	0	1	0.00583991	4	0			0.00523539	3	0	0.435252	0.564748	0				0	0
339	2014	7	120	120	1	67664.9	50	1	13.6542	0	0	1	0	1	0.00583991	4	0	0	0	0.00523539	3	0	0.435252	0.564748	0				0	0			0.117517	0.16887	0.1305	0.18245	0	0
339	2014	7	120	120	2	67664.9	57	1	13.7113	1	1	0	0	1	0.00583991	4	0			0.00523539	3	0	0.435252	0.564748	0				0	0
339	2014	7	120	120	3	67664.9	26	1	13.7113	1	0	0	0	1	0.00583991	4	0			0.00523539	3	0	0.435252	0.564748	0				0	0
1746	2007	60		1643	3	0	34	0		1	0	0	0	1	0.0811435	2	0			0.123072	4	0.030504	0.969496	0	0
1746	2007	60		1643	1	126000	75	0	13.0284	1	0	0	0	1	0.0811435	2	0	0	0.277431	0.123072	4	0.030504	0.969496	0	0								0.161821	0.21521	0.161821	0.21521	0	0
340	2014	8	140	140	1	0	56		12.5282	0	0	0	0	1	0.107595	3	0	0		0	7	0	0	0	0										0.355182	0.355182	0	0
340	2014	8	140	140	7	0	5		12.6947	1	0	0	0	1	0.107595	3	0			0	7	0	0	0	0
340	2014	8	140	140	2	0	35		12.6947	0	0	0	0	1	0.107595	3	0			0	7	0	0	0	0
1748	2007	30		804	1	0	80		13.7757	0	0	0	1	1	0.00749208	1	0	0		0	6	0	0	0	0										0.0971208	0.1458	0	0
1752	2007	30		804	3	0	29	0		0	0	0	1	1	0.0355844	4	0			0.39132	2	0.0539213	0.443607	0.502472	0
1752	2007	30		804	2	0	63	0		1	1	0	0	1	0.0355844	4	0			0.39132	2	0.0539213	0.443607	0.502472	0
1752	2007	30		804	1	377000	53	0	14.1353	0	0	0	1	1	0.0355844	4	0	0	0.274016	0.39132	2	0.0539213	0.443607	0.502472	0								0.13907	0.191414	0.13907	0.191414	0	0
1752	2007	30		804	3	0	21	0		0	0	0	1	1	0.0355844	4	0			0.870209	2	0.0539213	0.443607	0.502472	0
1753	2007	8		196	3	0	9	1	12.8913	1	0	0	0	1	0.102434	4	0			0.376562	3	1	0	0	0
1753	2007	8		196	1	215000	32	1	12.8913	0	0	0	1	1	0.102434	4	0	0	0.543158	0.313162	3	1	0	0	0								0.275728	0.334351	0.275728	0.334351	0	0
1753	2007	8		196	3	0	2	1	12.8913	0	0	0	0	1	0.102434	4	0			0.376562	3	1	0	0	0
1753	2007	8		196	3	0	6	1	12.8913	0	0	0	0	1	0.102434	4	0			0.376562	3	1	0	0	0
1754	2007	26		704	3	0	23	0	13.0248	1	0	0	1	1	0.090562	5	0			0.530123	5	1	0	0	0
1754	2007	26		704	8	0	68	0	13.0248	0	0	0	0	1	0.090562	5	0			0.530123	5	1	0	0	0
1754	2007	26		704	11	0	28	0	13.0248	0	0	0	1	1	0.090562	5	0			0.527867	5	1	0	0	0
1754	2007	26		704	1	396000	59	0	13.0248	0	0	0	0	1	0.090562	5	0	1	0.75	0.530123	5	1	0	0	0								0.331948	0.393155	0.331948	0.393155	0	0
1754	2007	26		704	11	0	24	0	13.0248	0	0	0	1	1	0.090562	5	0			0.530123	5	1	0	0	0
1770	2007	3		56	1	0	71		6.90776	1	1	0	1	1	0	3	0	1		0	6	0	0	0	0										0.24227	0.258527	0	0
1770	2007	3		56	2	0	62			0	0	0	0	1	0	3	0			0	6	0	0	0	0
1770	2007	3		56	3	0	23			0	0	0	1	1	0	3	0			0	6	0	0	0	0
1774	2007	18		455	3	0	12			1	1	0	0	1	0.0311241	4	0			0.00351802	1	1	0	0	0
1774	2007	18		455	1	0	48		13.3485	1	1	0	1	1	0.0311241	4	0	0	0.0883004	0.00351802	1	1	0	0	0										0.111629	0.162712	0	0
1774	2007	18		455	2	0	46			0	0	0	1	1	0.0311241	4	0			0.00351802	1	1	0	0	0
1774	2007	18		455	3	0	14			1	1	0	0	1	0.0311241	4	0			0.00351802	1	1	0	0	0
1776	2007	26		704	3	0	11		13.1825	0	0	0	0	1	0.0813794	3	0			0.494613	2	0.5	0	0.5	0
1776	2007	26		704	3	0	5		13.1825	0	0	0	0	1	0.0813794	3	0			0.494613	2	0.5	0	0.5	0
1776	2007	26		704	1	0	34		13.1825	0	0	0	1	1	0.0813794	3	0	0	0.593703	0.494613	2	0.5	0	0.5	0										0.261854	0.31984	0	0
1779	2007	15		386	3	0	21	0	13.8165	0	0	0	0	1	0.0369349	3	0			0.140355	2	1	0	0	0
1779	2007	15		386	1	90000	49	0	13.833	1	0	1	0	1	0.0369349	3	0	0	0.0885246	0.137986	2	1	0	0	0								0.131582	0.183582	0.131582	0.183582	0	0
1779	2007	15		386	2	0	37	0	13.8165	0	0	0	0	1	0.0369349	3	0			0.140355	2	1	0	0	0
1781	2007	55		1489	2	0	70			0	0	0	0	1	0.0199269	2	0			0	6	0	0	0	0
1781	2007	55		1489	1	0	78		12.4392	1	1	0	0	1	0.0199269	2	0	0		0	6	0	0	0	0										0.136364	0.1809	0	0
1782	2007	19		514	1	67000	70	0	12.0749	1	1	0	0	1	0.00383553	2	0	0	0.384138	0.317395	4	0.46227	0	0	0.53773								0.165663	0.219229	0.165663	0.219229	0	0
1782	2007	19		514	2	0	67	0		0	0	0	0	1	0.00383553	2	0			0.317395	4	0.46227	0	0	0.53773
1783	2007	105		2886	7	0	14	0		1	0	0	0	1	0.0304616	4	0			0.15469	3	1	0	0	0
1783	2007	105		2886	1	40000	68	0	12.2899	0	0	0	0	1	0.0304616	4	0	0	0.184762	0.15469	3	1	0	0	0								0.181135	0.235412	0.181135	0.235412	0	0
1783	2007	105		2886	3	0	39	0		0	0	0	0	1	0.0304616	4	0			0.15469	3	1	0	0	0
1783	2007	105		2886	3	0	37	0		0	0	0	0	1	0.0304616	4	0			0.15469	3	1	0	0	0
351	2014	615	11829	11829	3	27500	23	1	14.9696	0	0	0	1	1	0.0120637	5	0			0.00232051	5	0.184771	0.815229	0	0				0	0		0
351	2014	615	11829	11829	4	27500	24	1	14.9696	1	0	0	1	1	0.0120637	5	0			0.00232051	5	0.184771	0.815229	0	0				0	0		0
351	2014	615	11829	11829	2	27500	53	1	14.9696	1	1	0	0	1	0.0120637	5	0			0.00292379	5	0.184771	0.815229	0	0				0	0		0
351	2014	615	11829	11829	3	27500	26	1	14.9696	1	0	0	1	1	0.0120637	5	0			0.00232051	5	0.184771	0.815229	0	0				0	0		0
351	2014	615	11829	11829	1	27500	49	1	14.9145	0	0	0	0	1	0.0120637	5	0	0	0	0.00292379	5	0.184771	0.815229	0	0				0	0		0	0.131074	0.183051	0.137892	0.190182	0	0
1787	2007	60		1643	1	220300	49	0	12.8594	0	0	0	0	1	0.100043	4	0	0	0.574597	0.302313	2	0.0778563	0	0.922144	0								0.36033	0.422841	0.36033	0.422841	0	0
1787	2007	60		1643	3	0	16	0		1	0	0	0	1	0.100043	4	0			0.302313	2	0.0778563	0	0.922144	0
1787	2007	60		1643	7	0	7	0		0	0	0	0	1	0.100043	4	0			0.302313	2	0.0778563	0	0.922144	0
1787	2007	60		1643	3	0	20	0		0	0	0	1	1	0.100043	4	0			0.302313	2	0.0778563	0	0.922144	0
1790	2007	105		2886	7	0	9	1		0	0	0	0	1	0.078692	6	0			0.0191479	3	1	0	0	0
1790	2007	105		2886	7	0	11	1		0	0	0	0	1	0.078692	6	0			0.0191479	3	1	0	0	0
1790	2007	105		2886	1	38000	44	1	12.8303	0	0	0	0	1	0.078692	6	0	0	0.102048	0.0191479	3	1	0	0	0								0.250744	0.30822	0.250744	0.30822	0	0
1790	2007	105		2886	3	0	28	1		0	0	0	0	1	0.078692	6	0			0.0191479	3	1	0	0	0
1790	2007	105		2886	8	0	52	1		1	0	0	0	1	0.078692	6	0			0.0191479	3	1	0	0	0
1790	2007	105		2886	6	0	32	1		1	0	0	0	1	0.078692	6	0			0.0191479	3	1	0	0	0
1792	2007	30		806	1	0	31		13.4068	1	0	0	1	1	0.0829981	4	0	0	0.117176	0.127863	3	1	0	0	0										0.167664	0.221322	0	0
1792	2007	30		806	2	0	23		13.4068	0	0	0	0	1	0.0829981	4	0			0.127863	3	1	0	0	0
1792	2007	30		806	3	0	4		13.4068	1	0	0	0	1	0.0829981	4	0			0.127863	3	1	0	0	0
1792	2007	30		806	3	0	6		13.4068	1	0	0	0	1	0.0829981	4	0			0.127863	3	1	0	0	0
1793	2007	60		1643	1	119800	45	0	12.8558	1	1	0	0	1	0.0307638	2	0	0	0.313613	0.615334	2	0.103863	0.896137	0	0								0.239061	0.295999	0.239061	0.295999	0	0
1793	2007	60		1643	2	0	42	0		0	0	0	0	1	0.0307638	2	0			0.615334	2	0.103863	0.896137	0	0
1794	2007	105		2886	4	0	54	0	8.89316	0	0	0	0	1	0.152885	2	0			0.0416951	3	1	0	0	0
1794	2007	105		2886	1	30000	34	0	12.1404	1	0	0	0	1	0.152885	2	0	0	0.161046	0.0421582	3	1	0	0	0								0.303014	0.362891	0.303014	0.362891	0	0
1795	2007	105		2886	1	20000	40	0	12.6384	1	0	0	0	1	0.0510891	4	0	0	0.0651112	0.00791428	3	1	0	0	0								0.210175	0.265786	0.210175	0.265786	0	0
1795	2007	105		2886	2	0	37	0		0	0	0	0	1	0.0510891	4	0			0.00791428	3	1	0	0	0
1795	2007	105		2886	3	0	15	0		1	0	0	0	1	0.0510891	4	0			0.00791428	3	1	0	0	0
1795	2007	105		2886	3	0	18	0		0	0	0	0	1	0.0510891	4	0			0.00791428	3	1	0	0	0
357	2014	44	838	838	1	0	86		11.4186	0	0	0	0	1	0.0407925	1	0	0		0	6	0	0	0	0										0.157647	0.195912	0	0
1797	2007	60		1643	3	0	20	0		1	1	0	1	1	0.021126	5	0			0.113716	3	1	0	0	0
1797	2007	60		1643	3	0	15	0		1	1	0	0	1	0.021126	5	0			0.113716	3	1	0	0	0
1797	2007	60		1643	1	52200	42	0	13.048	1	1	0	0	1	0.021126	5	0	0	0.112701	0.113716	3	1	0	0	0								0.185633	0.240117	0.185633	0.240117	0	0
1797	2007	60		1643	3	0	14	0		1	1	0	0	1	0.021126	5	0			0.113716	3	1	0	0	0
1797	2007	60		1643	2	0	41	0		0	0	0	0	1	0.021126	5	0			0.113716	3	1	0	0	0
1798	2007	105		2886	2	0	35	1		0	0	0	0	1	0.0203491	4	0			0.0167325	3	1	0	0	0
1798	2007	105		2886	3	0	15	1		1	1	0	0	1	0.0203491	4	0			0.0164002	3	1	0	0	0
1798	2007	105		2886	1	14000	35	1	11.4759	1	1	0	0	1	0.0203491	4	0	0	0.146798	0.0140506	3	1	0	0	0								0.220769	0.276868	0.220769	0.276868	0	0
1798	2007	105		2886	3	0	13	1		0	0	0	0	1	0.0203491	4	0			0.0158442	3	1	0	0	0
1799	2007	31		818	3	0	21	0		1	0	0	0	1	0.038069	4	0			0.669172	3	1	0	0	0
1799	2007	31		818	2	0	57	0		0	0	0	0	1	0.038069	4	0			0.564768	3	1	0	0	0
1799	2007	31		818	1	340000	51	0	13.6127	1	0	0	0	1	0.038069	4	0	0	0.416977	0.564768	3	1	0	0	0								0.29072	0.350033	0.29072	0.350033	0	0
1799	2007	31		818	3	0	16	0		0	0	0	0	1	0.038069	4	0			0.564768	3	1	0	0	0
360	2014	19	358	358	1	100000	82	0	14.0786	1	1	0	1	1	0.0229618	5	0	0	0.0769231	0.0108663	3	0	1	0	0							0	0.0962191	0.146594	0.0962191	0.146594	0	0
360	2014	19	358	358	3	100000	47		14.2544	1	0	0	0	1	0.0229618	5	0			0.0199702	3	0	1	0	0							0
360	2014	19	358	358	2	100000	78		14.2544	0	0	0	0	1	0.0229618	5	0			0.0181105	3	0	1	0	0							0
360	2014	19	358	358	3	100000	51		14.2544	0	0	0	0	1	0.0229618	5	0			0.0140379	3	0	1	0	0							0
360	2014	19	358	358	6	100000	53		14.2544	1	1	1	0	1	0.0229618	5	0			0.0120958	3	0	1	0	0							0
1801	2007	105		2886	1	17000	73	1	9.95228	0	0	0	0	1	0.0138234	1	0	1	0.75	0.22708	1	1	0	0	0								0.209816	0.265411	0.209816	0.265411	0	0
1804	2007	105		2886	3	0	6	0		1	1	0	0	1	0.087908	4	0			0.0442258	3	1	0	0	0
1804	2007	105		2886	3	0	10	0		0	0	0	0	1	0.087908	4	0			0.0442258	3	1	0	0	0
1804	2007	105		2886	2	0	29	0		0	0	0	0	1	0.087908	4	0			0.0442258	3	1	0	0	0
1804	2007	105		2886	1	18000	35	0	12.4474	1	1	1	0	1	0.087908	4	0	0	0.0709835	0.0328158	3	1	0	0	0								0.176384	0.230443	0.176384	0.230443	0	0
1805	2007	30		806	3	0	17		13.0476	0	0	0	0	1	0.00774078	5	0			0	6	0	0	0	0
1805	2007	30		806	3	0	7		13.0476	0	0	0	0	1	0.00774078	5	0			0	6	0	0	0	0
1805	2007	30		806	1	0	40		13.0476	1	1	0	0	1	0.00774078	5	0	0		0	6	0	0	0	0										0.22039	0.261298	0	0
1805	2007	30		806	3	0	14		13.0476	0	0	0	0	1	0.00774078	5	0			0	6	0	0	0	0
1805	2007	30		806	2	0	38		13.0476	0	0	0	0	1	0.00774078	5	0			0	6	0	0	0	0
363	2014	25	466	466	1	0	34		14.3016	1	0	0	1	1	0.0421271	2	0	0		0	6	0	0	0	0										0.132796	0.172575	0	0
363	2014	25	466	466	4	0	67		14.5698	0	0	0	0	1	0.0421271	2	0			0	6	0	0	0	0
1806	2007	105		2886	4	0	61	0		1	0	0	0	1	0.0737953	3	0			0.202945	3	0	1	0	0
1806	2007	105		2886	3	0	10	0		0	0	0	0	1	0.0737953	3	0			0.202945	3	0	1	0	0
1806	2007	105		2886	1	40000	34	0	12.4344	0	0	0	0	1	0.0737953	3	0	0	0.159808	0.19223	3	0	1	0	0								0.266622	0.324827	0.266622	0.324827	0	0
364	2014	24	449	449	1	33000	40	0	12.6149	0	0	1	0	1	0.148572	1	0	0	0.11	0.033522	3	0	0	0	1							0	0.175446	0.229461	0.175446	0.229461	0	0
1808	2007	105		2886	3	0	21			1	0	0	0	1	0.0948357	8	0			0.305247	2	0	0	1	0
1808	2007	105		2886	3	0	20			0	0	1	0	1	0.0948357	8	0			0.305247	2	0	0	1	0
1808	2007	105		2886	1	0	45		12.8047	0	0	0	0	1	0.0948357	8	0	0	0.602385	0.305247	2	0	0	1	0										0.518564	0.588347	1	1
1808	2007	105		2886	3	0	23			0	0	0	1	1	0.0948357	8	0			0.305247	2	0	0	1	0
1808	2007	105		2886	3	0	15			1	0	0	0	1	0.0948357	8	0			0.305247	2	0	0	1	0
1808	2007	105		2886	3	0	7			0	0	0	0	1	0.0948357	8	0			0.305247	2	0	0	1	0
1808	2007	105		2886	3	0	13			0	0	0	0	1	0.0948357	8	0			0.305247	2	0	0	1	0
1808	2007	105		2886	3	0	22			1	0	0	0	1	0.0948357	8	0			0.305247	2	0	0	1	0
365	2014	26	490	490	1	0	68		15.0385	0	0	0	0	1	0.0119067	3	0	0		0	6	0	0	0	0										0.115793	0.165786	0	0
365	2014	26	490	490	11	0	34		15.0676	0	0	0	1	1	0.0119067	3	0			0	6	0	0	0	0
365	2014	26	490	490	11	0	38		15.0676	1	0	1	0	1	0.0119067	3	0			0	6	0	0	0	0
1815	2007	105		2886	2	0	50			0	0	0	0	1	0.0299656	2	0			0	6	0	0	0	0
1815	2007	105		2886	1	0	69		12.3202	1	1	0	0	1	0.0299656	2	0	0		0	6	0	0	0	0										0.155109	0.19777	0	0
366	2014	28	520	520	3	0	13		12.5461	0	0	0	0	1	0.107595	2	0			0	7	0	0	0	0
366	2014	28	520	520	1	0	47		11.3022	0	0	0	0	1	0.107595	2	0	0		0	7	0	0	0	0										0.481757	0.481757	1	1
1817	2007	60		1643	2	0	36	0		0	0	1	0	1	0.0985769	4	0			1	2	0.0872029	0.443595	0.469202	0
1817	2007	60		1643	3	0	9	0		1	1	0	0	1	0.0985769	4	0			1	2	0.0872029	0.443595	0.469202	0
1817	2007	60		1643	3	0	3	0		1	1	0	0	1	0.0985769	4	0			1	2	0.0872029	0.443595	0.469202	0
1817	2007	60		1643	1	156836	34	0	12.7685	1	1	0	0	1	0.0985769	4	0	0	0.448103	1	2	0.0872029	0.443595	0.469202	0								0.545304	0.616315	0.545304	0.616315	1	1
367	2014	25	468	468	1	0	44		13.081	0	0	0	0	1	0.0266916	3	0	0		0	7	0	0	0	0										0.287293	0.287293	0	0
367	2014	25	468	468	2	0	47		13.5005	1	1	0	0	1	0.0266916	3	0			0	7	0	0	0	0
367	2014	25	468	468	3	0	18		13.5005	1	0	0	0	1	0.0266916	3	0			0	7	0	0	0	0
1819	2007	60		1643	3	0	13	0		0	0	0	0	1	0.0198192	5	0			0.270947	2	0.0644472	0.935553	0	0
1819	2007	60		1643	3	0	17	0		0	0	0	0	1	0.0198192	5	0			0.270947	2	0.0644472	0.935553	0	0
1819	2007	60		1643	1	153000	35	0	13.3708	1	1	0	0	1	0.0198192	5	0	0	0.239063	0.270947	2	0.0644472	0.935553	0	0								0.229164	0.285648	0.229164	0.285648	0	0
1819	2007	60		1643	3	0	12	0		0	0	0	0	1	0.0198192	5	0			0.270947	2	0.0644472	0.935553	0	0
1819	2007	60		1643	2	0	34	0		0	0	0	0	1	0.0198192	5	0			0.270947	2	0.0644472	0.935553	0	0
1820	2007	64		1759	1	0	29		11.925	0	0	0	0	1	0.1517	3	0	0		0	6	0	0	0	0										0.451285	0.47327	0	0
1820	2007	64		1759	3	0	8		11.925	1	0	0	0	1	0.1517	3	0			0	6	0	0	0	0
1820	2007	64		1759	3	0	9		11.925	0	0	0	0	1	0.1517	3	0			0	6	0	0	0	0
1821	2007	105		2886	1	0	50		12.2356	0	0	0	1	1	0.000970511	2	0	0	0.357811	0.130755	4	0	0.834796	0	0.165204										0.131825	0.183836	0	0
1821	2007	105		2886	3	0	18			1	0	0	0	1	0.000970511	2	0			0.142739	4	0	0.834796	0	0.165204
1822	2007	30		806	3	0	17		13.556	1	1	0	0	1	0.0284611	4	0			0.621142	5	0	0	0	1
1822	2007	30		806	1	0	45		13.556	1	1	0	1	1	0.0284611	4	0	0	0.516509	0.576054	5	0	0	0	1										0.184195	0.238612	0	0
1822	2007	30		806	3	0	21		13.556	1	1	0	1	1	0.0284611	4	0			0.576054	5	0	0	0	1
1822	2007	30		806	2	0	41		13.556	0	0	0	0	1	0.0284611	4	0			0.576054	5	0	0	0	1
1826	2007	105		2886	1	16000	56	0	11.4122	0	0	0	0	1	0.0225934	2	0	0	0.178937	0.05638	3	1	0	0	0								0.180821	0.235083	0.180821	0.235083	0	0
1826	2007	105		2886	3	0	16	0		0	0	0	0	1	0.0225934	2	0			0.0357967	3	1	0	0	0
1827	2007	60		1643	1	85000	56	0	12.9017	1	0	0	0	1	0.0227648	2	0	0	0.2125	0.0273805	3	0.550176	0.449824	0	0								0.153417	0.20642	0.153417	0.20642	0	0
1827	2007	60		1643	2	0	36	0		0	0	0	0	1	0.0227648	2	0			0.0273805	3	0.550176	0.449824	0	0
1848	2007	9		215	7	0	9	0	13.8747	0	0	0	0	1	0.0221221	3	0			0.283005	4	0	0	0	1
1848	2007	9		215	1	185000	60	0	13.8747	1	1	0	1	1	0.0221221	3	0	0	0.174528	0.283005	4	0	0	0	1								0.10825	0.159177	0.10825	0.159177	0	0
1848	2007	9		215	2	0	54	0	13.8747	0	0	0	1	1	0.0221221	3	0			0.283005	4	0	0	0	1
1851	2007	30		804	1	100000	49	0	13.3063	0	0	1	0	1	0.0338164	4	0	0	0.166667	0.113415	3	1	0	0	0								0.148099	0.200857	0.148099	0.200857	0	0
1851	2007	30		804	3	0	21	0		1	0	0	1	1	0.0338164	4	0			0.113415	3	1	0	0	0
1851	2007	30		804	3	0	15	0		0	0	0	0	1	0.0338164	4	0			0.113415	3	1	0	0	0
1851	2007	30		804	3	0	23	0		1	0	0	1	1	0.0338164	4	0			0.113415	3	1	0	0	0
1855	2007	30		804	8	0	28			1	0	0	1	1	0.140178	3	0			0.0967692	5	1	0	0	0
1855	2007	30		804	4	0	56		6.90776	0	0	0	1	1	0.140178	3	0			0.0967692	5	1	0	0	0
1855	2007	30		804	1	0	22		10.8396	1	0	0	1	1	0.140178	3	0	1	0.75	0.0967692	5	1	0	0	0										0.332622	0.39386	0	0
1858	2007	15		386	2	0	42		13.6707	0	0	0	1	1	0.0169095	4	0			0.131302	1	1	0	0	0
1858	2007	15		386	3	0	10		13.6707	0	0	0	0	1	0.0169095	4	0			0.131302	1	1	0	0	0
1858	2007	15		386	1	0	39		13.6707	1	1	0	0	1	0.0169095	4	0	0	0.164467	0.131302	1	1	0	0	0										0.168035	0.22171	0	0
1858	2007	15		386	3	0	13		13.6707	1	1	0	0	1	0.0169095	4	0			0.131302	1	1	0	0	0
377	2014	5	89	89	2	30000	46		14.4832	0	0	0	0	1	0.0120637	4	0			0.000972565	3	1	0	0	0							0
377	2014	5	89	89	3	30000	21		14.4832	0	0	0	1	1	0.0120637	4	0			0.000635139	3	1	0	0	0							0
377	2014	5	89	89	1	30000	47	0	14.2536	1	1	0	0	1	0.0120637	4	0	0	0	0.00127166	3	1	0	0	0							0	0.12444	0.176111	0.134941	0.187095	0	0
377	2014	5	89	89	3	30000	25		14.4832	0	0	0	1	1	0.0120637	4	0			0.000635139	3	1	0	0	0							0
1859	2007	30		804	11	0	16			0	0	0	0	1	0.0076888	2	0			1	1	1	0	0	0
1859	2007	30		804	1	0	57		14.3557	0	0	0	1	1	0.0076888	2	0	0	0.666035	0.850178	1	1	0	0	0										0.172762	0.226654	0	0
[truncated: 54,987 more rows]
