# Supplementary material for: A micro dataset on delinquency risk, loan motivations and credit access in Chile
Source: Data Brief. 2019 Oct 18;27:104684. doi: 10.1016/j.dib.2019.104684 (PMC6838391; doi:10.1016/j.dib.2019.104684)
Supplement: Multimedia component 1 [file mmc1.zip › DIB_TMC/analyzed_data/df_dna_06_11.xls]

<?xml version="1.0" encoding="US-ASCII" standalone="yes"?><?mso-application progid="Excel.Sheet"?><Workbook xmlns="urn:schemas-microsoft-com:office:spreadsheet" xmlns:o="urn:schemas-microsoft-com:office:office" xmlns:x="urn:schemas-microsoft-com:office:excel" xmlns:ss="urn:schemas-microsoft-com:office:spreadsheet" xmlns:html="http://www.w3.org/TR/REC-html40"><DocumentProperties xmlns="urn:schemas-microsoft-com:office:office"><Author></Author><LastAuthor></LastAuthor><Created></Created><LastSaved></LastSaved><Company></Company><Version></Version></DocumentProperties><ExcelWorkbook  xmlns="urn:schemas-microsoft-com:office:excel"><ProtectStructure>False</ProtectStructure><ProtectWindows>False</ProtectWindows></ExcelWorkbook><Styles><Style ss:ID="Default" ss:Name="Normal"><Alignment ss:Vertical="Bottom"/><Borders/><Font/><Interior/><NumberFormat/><Protection/></Style><Style ss:ID="s1"><Font ss:Bold="1" ss:Size='12'/><NumberFormat/></Style><Style ss:ID="s21"><Alignment ss:Horizontal="Center" ss:Vertical="Bottom"/><NumberFormat/><Borders><Border ss:Position="Top" ss:LineStyle="Continuous" ss:Weight="1"/></Borders></Style><Style ss:ID="s22"><Alignment ss:Horizontal="Center" ss:Vertical="Bottom"/><NumberFormat/></Style><Style ss:ID="s23"><Alignment ss:Horizontal="Center" ss:Vertical="Bottom"/><NumberFormat/><Borders><Border ss:Position="Bottom" ss:LineStyle="Continuous" ss:Weight="1"/></Borders></Style><Style ss:ID="s24"><NumberFormat/></Style><Style ss:ID="s31"><Borders><Border ss:Position="Top" ss:LineStyle="Continuous" ss:Weight="1"/></Borders></Style><Style ss:ID="s32"><Borders/></Style><Style ss:ID="s33"><Borders><Border ss:Position="Bottom" ss:LineStyle="Continuous" ss:Weight="1"/></Borders></Style></Styles><Names></Names><Worksheet ss:Name="Sheet1"><Table ss:ExpandedColumnCount="7" ss:ExpandedRowCount="34" x:FullColumns="1" x:FullRows="1"><Row></Row><Row><Cell ss:StyleID="s31"><Data ss:Type="String"></Data></Cell><Cell ss:StyleID="s21"><Data ss:Type="String"></Data></Cell><Cell ss:StyleID="s21"><Data ss:Type="String">(1)</Data></Cell><Cell ss:StyleID="s21"><Data ss:Type="String">(2)</Data></Cell><Cell ss:StyleID="s21"><Data ss:Type="String">(3)</Data></Cell><Cell ss:StyleID="s21"><Data ss:Type="String">(4)</Data></Cell><Cell ss:StyleID="s21"><Data ss:Type="String">(5)</Data></Cell></Row><Row><Cell ss:StyleID="s32"><Data ss:Type="String">EQUATION</Data></Cell><Cell ss:StyleID="s22"><Data ss:Type="String">VARIABLES</Data></Cell><Cell ss:StyleID="s22"><Data ss:Type="String">df_dna</Data></Cell><Cell ss:StyleID="s22"><Data ss:Type="String">df_dna</Data></Cell><Cell ss:StyleID="s22"><Data ss:Type="String">df_dna</Data></Cell><Cell ss:StyleID="s22"><Data ss:Type="String">df_dna</Data></Cell><Cell ss:StyleID="s22"><Data ss:Type="String">df_dna</Data></Cell></Row><Row><Cell ss:StyleID="s31"><Data ss:Type="String"></Data></Cell><Cell ss:StyleID="s21"><Data ss:Type="String"></Data></Cell><Cell ss:StyleID="s21"><Data ss:Type="String"></Data></Cell><Cell ss:StyleID="s21"><Data ss:Type="String"></Data></Cell><Cell ss:StyleID="s21"><Data ss:Type="String"></Data></Cell><Cell ss:StyleID="s21"><Data ss:Type="String"></Data></Cell><Cell ss:StyleID="s21"><Data ss:Type="String"></Data></Cell></Row><Row><Cell ss:StyleID="s32"><Data ss:Type="String">df_dna</Data></Cell><Cell ss:StyleID="s22"><Data ss:Type="String">ing</Data></Cell><Cell ss:StyleID="s22"><Data ss:Type="String">-0.118***</Data></Cell><Cell ss:StyleID="s22"><Data ss:Type="String">-0.121***</Data></Cell><Cell ss:StyleID="s22"><Data ss:Type="String">-0.130***</Data></Cell><Cell ss:StyleID="s22"><Data ss:Type="String">-0.162***</Data></Cell><Cell ss:StyleID="s22"><Data ss:Type="String">-0.109***</Data></Cell></Row><Row><Cell ss:StyleID="s32"><Data ss:Type="String"></Data></Cell><Cell ss:StyleID="s22"><Data ss:Type="String"></Data></Cell><Cell ss:StyleID="s22"><Data ss:Type="String">(0.0192)</Data></Cell><Cell ss:StyleID="s22"><Data ss:Type="String">(0.0234)</Data></Cell><Cell ss:StyleID="s22"><Data ss:Type="String">(0.0484)</Data></Cell><Cell ss:StyleID="s22"><Data ss:Type="String">(0.0441)</Data></Cell><Cell ss:StyleID="s22"><Data ss:Type="String">(0.0417)</Data></Cell></Row><Row><Cell ss:StyleID="s32"><Data ss:Type="String"></Data></Cell><Cell ss:StyleID="s22"><Data ss:Type="String">debt_pi_ratio</Data></Cell><Cell ss:StyleID="s22"><Data ss:Type="String">1.207***</Data></Cell><Cell ss:StyleID="s22"><Data ss:Type="String">0.906***</Data></Cell><Cell ss:StyleID="s22"><Data ss:Type="String">0.520**</Data></Cell><Cell ss:StyleID="s22"><Data ss:Type="String">0.745***</Data></Cell><Cell ss:StyleID="s22"><Data ss:Type="String">1.632***</Data></Cell></Row><Row><Cell ss:StyleID="s32"><Data ss:Type="String"></Data></Cell><Cell ss:StyleID="s22"><Data ss:Type="String"></Data></Cell><Cell ss:StyleID="s22"><Data ss:Type="String">(0.0968)</Data></Cell><Cell ss:StyleID="s22"><Data ss:Type="String">(0.132)</Data></Cell><Cell ss:StyleID="s22"><Data ss:Type="String">(0.223)</Data></Cell><Cell ss:StyleID="s22"><Data ss:Type="String">(0.239)</Data></Cell><Cell ss:StyleID="s22"><Data ss:Type="String">(0.153)</Data></Cell></Row><Row><Cell ss:StyleID="s32"><Data ss:Type="String"></Data></Cell><Cell ss:StyleID="s22"><Data ss:Type="String">rci_pend_75</Data></Cell><Cell ss:StyleID="s22"><Data ss:Type="String">0.235**</Data></Cell><Cell ss:StyleID="s22"><Data ss:Type="String">0.462***</Data></Cell><Cell ss:StyleID="s22"><Data ss:Type="String">0.413</Data></Cell><Cell ss:StyleID="s22"><Data ss:Type="String">0.747***</Data></Cell><Cell ss:StyleID="s22"><Data ss:Type="String">0.128</Data></Cell></Row><Row><Cell ss:StyleID="s32"><Data ss:Type="String"></Data></Cell><Cell ss:StyleID="s22"><Data ss:Type="String"></Data></Cell><Cell ss:StyleID="s22"><Data ss:Type="String">(0.112)</Data></Cell><Cell ss:StyleID="s22"><Data ss:Type="String">(0.150)</Data></Cell><Cell ss:StyleID="s22"><Data ss:Type="String">(0.269)</Data></Cell><Cell ss:StyleID="s22"><Data ss:Type="String">(0.243)</Data></Cell><Cell ss:StyleID="s22"><Data ss:Type="String">(0.180)</Data></Cell></Row><Row><Cell ss:StyleID="s32"><Data ss:Type="String"></Data></Cell><Cell ss:StyleID="s22"><Data ss:Type="String">us_rci_75</Data></Cell><Cell ss:StyleID="s22"><Data ss:Type="String">-0.206**</Data></Cell><Cell ss:StyleID="s22"><Data ss:Type="String">-0.343***</Data></Cell><Cell ss:StyleID="s22"><Data ss:Type="String">-0.284</Data></Cell><Cell ss:StyleID="s22"><Data ss:Type="String">-0.307*</Data></Cell><Cell ss:StyleID="s22"><Data ss:Type="String">-0.106</Data></Cell></Row><Row><Cell ss:StyleID="s32"><Data ss:Type="String"></Data></Cell><Cell ss:StyleID="s22"><Data ss:Type="String"></Data></Cell><Cell ss:StyleID="s22"><Data ss:Type="String">(0.0854)</Data></Cell><Cell ss:StyleID="s22"><Data ss:Type="String">(0.110)</Data></Cell><Cell ss:StyleID="s22"><Data ss:Type="String">(0.192)</Data></Cell><Cell ss:StyleID="s22"><Data ss:Type="String">(0.174)</Data></Cell><Cell ss:StyleID="s22"><Data ss:Type="String">(0.151)</Data></Cell></Row><Row><Cell ss:StyleID="s32"><Data ss:Type="String"></Data></Cell><Cell ss:StyleID="s22"><Data ss:Type="String">numh</Data></Cell><Cell ss:StyleID="s22"><Data ss:Type="String">0.107***</Data></Cell><Cell ss:StyleID="s22"><Data ss:Type="String">0.0987***</Data></Cell><Cell ss:StyleID="s22"><Data ss:Type="String">0.120***</Data></Cell><Cell ss:StyleID="s22"><Data ss:Type="String">0.0900***</Data></Cell><Cell ss:StyleID="s22"><Data ss:Type="String">0.124***</Data></Cell></Row><Row><Cell ss:StyleID="s32"><Data ss:Type="String"></Data></Cell><Cell ss:StyleID="s22"><Data ss:Type="String"></Data></Cell><Cell ss:StyleID="s22"><Data ss:Type="String">(0.0111)</Data></Cell><Cell ss:StyleID="s22"><Data ss:Type="String">(0.0130)</Data></Cell><Cell ss:StyleID="s22"><Data ss:Type="String">(0.0256)</Data></Cell><Cell ss:StyleID="s22"><Data ss:Type="String">(0.0221)</Data></Cell><Cell ss:StyleID="s22"><Data ss:Type="String">(0.0225)</Data></Cell></Row><Row><Cell ss:StyleID="s32"><Data ss:Type="String"></Data></Cell><Cell ss:StyleID="s22"><Data ss:Type="String">edad</Data></Cell><Cell ss:StyleID="s22"><Data ss:Type="String">-0.00744***</Data></Cell><Cell ss:StyleID="s22"><Data ss:Type="String">-0.00688***</Data></Cell><Cell ss:StyleID="s22"><Data ss:Type="String">-0.00814***</Data></Cell><Cell ss:StyleID="s22"><Data ss:Type="String">-0.0115***</Data></Cell><Cell ss:StyleID="s22"><Data ss:Type="String">-0.00873***</Data></Cell></Row><Row><Cell ss:StyleID="s32"><Data ss:Type="String"></Data></Cell><Cell ss:StyleID="s22"><Data ss:Type="String"></Data></Cell><Cell ss:StyleID="s22"><Data ss:Type="String">(0.00132)</Data></Cell><Cell ss:StyleID="s22"><Data ss:Type="String">(0.00158)</Data></Cell><Cell ss:StyleID="s22"><Data ss:Type="String">(0.00300)</Data></Cell><Cell ss:StyleID="s22"><Data ss:Type="String">(0.00273)</Data></Cell><Cell ss:StyleID="s22"><Data ss:Type="String">(0.00248)</Data></Cell></Row><Row><Cell ss:StyleID="s32"><Data ss:Type="String"></Data></Cell><Cell ss:StyleID="s22"><Data ss:Type="String">hombre_casado</Data></Cell><Cell ss:StyleID="s22"><Data ss:Type="String">-0.146***</Data></Cell><Cell ss:StyleID="s22"><Data ss:Type="String">-0.171***</Data></Cell><Cell ss:StyleID="s22"><Data ss:Type="String">-0.157</Data></Cell><Cell ss:StyleID="s22"><Data ss:Type="String">-0.159</Data></Cell><Cell ss:StyleID="s22"><Data ss:Type="String">-0.0622</Data></Cell></Row><Row><Cell ss:StyleID="s32"><Data ss:Type="String"></Data></Cell><Cell ss:StyleID="s22"><Data ss:Type="String"></Data></Cell><Cell ss:StyleID="s22"><Data ss:Type="String">(0.0559)</Data></Cell><Cell ss:StyleID="s22"><Data ss:Type="String">(0.0652)</Data></Cell><Cell ss:StyleID="s22"><Data ss:Type="String">(0.112)</Data></Cell><Cell ss:StyleID="s22"><Data ss:Type="String">(0.125)</Data></Cell><Cell ss:StyleID="s22"><Data ss:Type="String">(0.111)</Data></Cell></Row><Row><Cell ss:StyleID="s32"><Data ss:Type="String"></Data></Cell><Cell ss:StyleID="s22"><Data ss:Type="String">genero</Data></Cell><Cell ss:StyleID="s22"><Data ss:Type="String">0.0677</Data></Cell><Cell ss:StyleID="s22"><Data ss:Type="String">0.0778</Data></Cell><Cell ss:StyleID="s22"><Data ss:Type="String">-0.0950</Data></Cell><Cell ss:StyleID="s22"><Data ss:Type="String">0.0354</Data></Cell><Cell ss:StyleID="s22"><Data ss:Type="String">0.0511</Data></Cell></Row><Row><Cell ss:StyleID="s32"><Data ss:Type="String"></Data></Cell><Cell ss:StyleID="s22"><Data ss:Type="String"></Data></Cell><Cell ss:StyleID="s22"><Data ss:Type="String">(0.0499)</Data></Cell><Cell ss:StyleID="s22"><Data ss:Type="String">(0.0602)</Data></Cell><Cell ss:StyleID="s22"><Data ss:Type="String">(0.111)</Data></Cell><Cell ss:StyleID="s22"><Data ss:Type="String">(0.106)</Data></Cell><Cell ss:StyleID="s22"><Data ss:Type="String">(0.0905)</Data></Cell></Row><Row><Cell ss:StyleID="s32"><Data ss:Type="String"></Data></Cell><Cell ss:StyleID="s22"><Data ss:Type="String">instituto</Data></Cell><Cell ss:StyleID="s22"><Data ss:Type="String">0.0261</Data></Cell><Cell ss:StyleID="s22"><Data ss:Type="String">0.0317</Data></Cell><Cell ss:StyleID="s22"><Data ss:Type="String">0.196*</Data></Cell><Cell ss:StyleID="s22"><Data ss:Type="String">-0.272**</Data></Cell><Cell ss:StyleID="s22"><Data ss:Type="String">-0.000288</Data></Cell></Row><Row><Cell ss:StyleID="s32"><Data ss:Type="String"></Data></Cell><Cell ss:StyleID="s22"><Data ss:Type="String"></Data></Cell><Cell ss:StyleID="s22"><Data ss:Type="String">(0.0544)</Data></Cell><Cell ss:StyleID="s22"><Data ss:Type="String">(0.0665)</Data></Cell><Cell ss:StyleID="s22"><Data ss:Type="String">(0.116)</Data></Cell><Cell ss:StyleID="s22"><Data ss:Type="String">(0.119)</Data></Cell><Cell ss:StyleID="s22"><Data ss:Type="String">(0.0959)</Data></Cell></Row><Row><Cell ss:StyleID="s32"><Data ss:Type="String"></Data></Cell><Cell ss:StyleID="s22"><Data ss:Type="String">universidad</Data></Cell><Cell ss:StyleID="s22"><Data ss:Type="String">-0.250***</Data></Cell><Cell ss:StyleID="s22"><Data ss:Type="String">-0.224***</Data></Cell><Cell ss:StyleID="s22"><Data ss:Type="String">-0.152</Data></Cell><Cell ss:StyleID="s22"><Data ss:Type="String">-0.472***</Data></Cell><Cell ss:StyleID="s22"><Data ss:Type="String">-0.323***</Data></Cell></Row><Row><Cell ss:StyleID="s32"><Data ss:Type="String"></Data></Cell><Cell ss:StyleID="s22"><Data ss:Type="String"></Data></Cell><Cell ss:StyleID="s22"><Data ss:Type="String">(0.0500)</Data></Cell><Cell ss:StyleID="s22"><Data ss:Type="String">(0.0618)</Data></Cell><Cell ss:StyleID="s22"><Data ss:Type="String">(0.108)</Data></Cell><Cell ss:StyleID="s22"><Data ss:Type="String">(0.110)</Data></Cell><Cell ss:StyleID="s22"><Data ss:Type="String">(0.0901)</Data></Cell></Row><Row><Cell ss:StyleID="s32"><Data ss:Type="String"></Data></Cell><Cell ss:StyleID="s22"><Data ss:Type="String">unemp_sect</Data></Cell><Cell ss:StyleID="s22"><Data ss:Type="String">1.635***</Data></Cell><Cell ss:StyleID="s22"><Data ss:Type="String">2.034***</Data></Cell><Cell ss:StyleID="s22"><Data ss:Type="String">1.325</Data></Cell><Cell ss:StyleID="s22"><Data ss:Type="String">3.221***</Data></Cell><Cell ss:StyleID="s22"><Data ss:Type="String">0.807</Data></Cell></Row><Row><Cell ss:StyleID="s32"><Data ss:Type="String"></Data></Cell><Cell ss:StyleID="s22"><Data ss:Type="String"></Data></Cell><Cell ss:StyleID="s22"><Data ss:Type="String">(0.417)</Data></Cell><Cell ss:StyleID="s22"><Data ss:Type="String">(0.487)</Data></Cell><Cell ss:StyleID="s22"><Data ss:Type="String">(0.960)</Data></Cell><Cell ss:StyleID="s22"><Data ss:Type="String">(0.780)</Data></Cell><Cell ss:StyleID="s22"><Data ss:Type="String">(0.879)</Data></Cell></Row><Row><Cell ss:StyleID="s32"><Data ss:Type="String"></Data></Cell><Cell ss:StyleID="s22"><Data ss:Type="String">d_cc2</Data></Cell><Cell ss:StyleID="s22"><Data ss:Type="String">0.0123</Data></Cell><Cell ss:StyleID="s22"><Data ss:Type="String">0.00798</Data></Cell><Cell ss:StyleID="s22"><Data ss:Type="String">-0.0807</Data></Cell><Cell ss:StyleID="s22"><Data ss:Type="String">0.0396</Data></Cell><Cell ss:StyleID="s22"><Data ss:Type="String">0.0283</Data></Cell></Row><Row><Cell ss:StyleID="s32"><Data ss:Type="String"></Data></Cell><Cell ss:StyleID="s22"><Data ss:Type="String"></Data></Cell><Cell ss:StyleID="s22"><Data ss:Type="String">(0.0480)</Data></Cell><Cell ss:StyleID="s22"><Data ss:Type="String">(0.0568)</Data></Cell><Cell ss:StyleID="s22"><Data ss:Type="String">(0.118)</Data></Cell><Cell ss:StyleID="s22"><Data ss:Type="String">(0.0868)</Data></Cell><Cell ss:StyleID="s22"><Data ss:Type="String">(0.0937)</Data></Cell></Row><Row><Cell ss:StyleID="s32"><Data ss:Type="String"></Data></Cell><Cell ss:StyleID="s22"><Data ss:Type="String">Constant</Data></Cell><Cell ss:StyleID="s22"><Data ss:Type="String">0.246</Data></Cell><Cell ss:StyleID="s22"><Data ss:Type="String">0.264</Data></Cell><Cell ss:StyleID="s22"><Data ss:Type="String">0.658</Data></Cell><Cell ss:StyleID="s22"><Data ss:Type="String">1.065*</Data></Cell><Cell ss:StyleID="s22"><Data ss:Type="String">0.106</Data></Cell></Row><Row><Cell ss:StyleID="s32"><Data ss:Type="String"></Data></Cell><Cell ss:StyleID="s22"><Data ss:Type="String"></Data></Cell><Cell ss:StyleID="s22"><Data ss:Type="String">(0.269)</Data></Cell><Cell ss:StyleID="s22"><Data ss:Type="String">(0.322)</Data></Cell><Cell ss:StyleID="s22"><Data ss:Type="String">(0.662)</Data></Cell><Cell ss:StyleID="s22"><Data ss:Type="String">(0.598)</Data></Cell><Cell ss:StyleID="s22"><Data ss:Type="String">(0.580)</Data></Cell></Row><Row><Cell ss:StyleID="s32"><Data ss:Type="String"></Data></Cell><Cell ss:StyleID="s22"><Data ss:Type="String"></Data></Cell><Cell ss:StyleID="s22"><Data ss:Type="String"></Data></Cell><Cell ss:StyleID="s22"><Data ss:Type="String"></Data></Cell><Cell ss:StyleID="s22"><Data ss:Type="String"></Data></Cell><Cell ss:StyleID="s22"><Data ss:Type="String"></Data></Cell><Cell ss:StyleID="s22"><Data ss:Type="String"></Data></Cell></Row><Row><Cell ss:StyleID="s33"><Data ss:Type="String"></Data></Cell><Cell ss:StyleID="s23"><Data ss:Type="String">Observations</Data></Cell><Cell ss:StyleID="s23"><Data ss:Type="String">8,591</Data></Cell><Cell ss:StyleID="s23"><Data ss:Type="String">5,699</Data></Cell><Cell ss:StyleID="s23"><Data ss:Type="String">1,666</Data></Cell><Cell ss:StyleID="s23"><Data ss:Type="String">2,111</Data></Cell><Cell ss:StyleID="s23"><Data ss:Type="String">2,892</Data></Cell></Row><Row><Cell ss:StyleID="s24"><Data ss:Type="String"></Data></Cell><Cell ss:StyleID="s24"><Data ss:Type="String">Robust standard errors in parentheses</Data></Cell><Cell ss:StyleID="s24"><Data ss:Type="String"></Data></Cell><Cell ss:StyleID="s24"><Data ss:Type="String"></Data></Cell><Cell ss:StyleID="s24"><Data ss:Type="String"></Data></Cell><Cell ss:StyleID="s24"><Data ss:Type="String"></Data></Cell><Cell ss:StyleID="s24"><Data ss:Type="String"></Data></Cell></Row><Row><Cell ss:StyleID="s24"><Data ss:Type="String"></Data></Cell><Cell ss:StyleID="s24"><Data ss:Type="String">*** p&lt;0.01, ** p&lt;0.05, * p&lt;0.1</Data></Cell><Cell ss:StyleID="s24"><Data ss:Type="String"></Data></Cell><Cell ss:StyleID="s24"><Data ss:Type="String"></Data></Cell><Cell ss:StyleID="s24"><Data ss:Type="String"></Data></Cell><Cell ss:StyleID="s24"><Data ss:Type="String"></Data></Cell><Cell ss:StyleID="s24"><Data ss:Type="String"></Data></Cell></Row></Table><WorksheetOptions xmlns="urn:schemas-microsoft-com:office:excel"><ProtectedObjects>False</ProtectedObjects><ProtectedScenarios>False</ProtectedScenarios></WorksheetOptions></Worksheet></Workbook>
