# Supplementary material for: A micro dataset on delinquency risk, loan motivations and credit access in Chile
Source: Data Brief. 2019 Oct 18;27:104684. doi: 10.1016/j.dib.2019.104684 (PMC6838391; doi:10.1016/j.dib.2019.104684)
Supplement: Multimedia component 1 [file mmc1.zip › DIB_TMC/analyzed_data/LS1_DMotives.xls]

## Sheet: Sheet1
year	LS1_Ta1TMC	constant	mot1_con	mot2_con	mot3_con	mot4_con
2007	0	0.978774	0.482941	0.0583323	0.0491707	0.0259291
2007	1	0.0212256	0.228748	0.0277514	0.112477	0.00342695
2011	0	0.972544	0.437782	0.0657806	0.0626926	0.0431161
2011	1	0.027456	0.0938631	0.0334668	0.0704677	0
2014	0	0.957245	0.376535	0.189823	0.0891063	0.0308547
2014	1	0.0427554	0.0629315	0.000989863	0.00170405	2.19702e-05
