# Supplementary material for: A micro dataset on delinquency risk, loan motivations and credit access in Chile
Source: Data Brief. 2019 Oct 18;27:104684. doi: 10.1016/j.dib.2019.104684 (PMC6838391; doi:10.1016/j.dib.2019.104684)
Supplement: Multimedia component 1 [file mmc1.zip › DIB_TMC/analyzed_data/LS1_DTyear.xls]

## Sheet: Sheet1
year	deudacon	constant	LS1_Ta1TMC	mot1_con	mot2_con	mot3_con	mot4_con
2011	1	0.0843864	0	0.57609	0.217941	0.140903	0.0650657
2011	1	0.000422109	1	1	0	0	0
2011	2	0.116613	0	0.57178	0.16825	0.174101	0.0858692
2011	2	0.00327341	1	0.455131	0.226748	0.31812	0
2011	3	0.258558	0	0.902407	0.0293725	0.0305079	0.0377126
2011	3	0.000507854	1	0.89893	0	0.10107	0
2011	4	0.0810197	0	0.446465	0.171555	0.198535	0.183445
2011	4	0.00097815	1	0.139097	0	0.860903	0
2011	5	0.0520628	0	0.787002	0.0858433	0.0923001	0.0348547
2011	5	0.000249203	1	0.291247	0.708753	0	0
2014	1	0.108208	0	0.362962	0.389127	0.194644	0.0532667
2014	1	3.8927e-05	1	0.0261147	0.973885	0	0
2014	2	0.167613	0	0.42407	0.309171	0.203972	0.0627879
2014	2	1.85063e-05	1	0.258995	0.238385	0.451862	0.0507582
2014	3	0.265234	0	0.850442	0.0652523	0.0559287	0.0283765
2014	3	0.00274935	1	0.976542	0	0.0234583	0
2014	4	0.0573216	0	0.27802	0.384263	0.244125	0.0935928
2014	5	0.0585985	0	0.146392	0.826737	0.0207915	0.00607888
