# Supplementary material for: A micro dataset on delinquency risk, loan motivations and credit access in Chile
Source: Data Brief. 2019 Oct 18;27:104684. doi: 10.1016/j.dib.2019.104684 (PMC6838391; doi:10.1016/j.dib.2019.104684)
Supplement: Multimedia component 1 [file mmc1.zip › DIB_TMC/analyzed_data/LS2_DMotives.xls]

## Sheet: Sheet1
year	LS1_Ta2TMC	constant	mot1_con	mot2_con	mot3_con	mot4_con
2007	0	0.967478	0.480474	0.0589263	0.0481114	0.0260464
2007	1	0.0325222	0.390436	0.0207031	0.121998	0.00775196
2011	0	0.964532	0.435701	0.0652313	0.0624701	0.0427235
2011	1	0.0354676	0.228119	0.055704	0.0747648	0.0204153
2014	0	0.94382	0.378812	0.192503	0.090063	0.031293
2014	1	0.0561797	0.099609	0.00108294	0.00651614	2.50223e-05
