# Supplementary material for: A micro dataset on delinquency risk, loan motivations and credit access in Chile
Source: Data Brief. 2019 Oct 18;27:104684. doi: 10.1016/j.dib.2019.104684 (PMC6838391; doi:10.1016/j.dib.2019.104684)
Supplement: Multimedia component 1 [file mmc1.zip › DIB_TMC/analyzed_data/LS2_DTyear.xls]

## Sheet: Sheet1
year	deudacon	constant	LS1_Ta2TMC	mot1_con	mot2_con	mot3_con	mot4_con
2011	1	0.084324	0	0.576516	0.218102	0.140267	0.0651139
2011	1	0.000484469	1	0.871282	0	0.128718	0
2011	2	0.111576	0	0.563243	0.166374	0.181324	0.0890591
2011	2	0.00831061	1	0.640451	0.216478	0.133852	0.00921986
2011	3	0.256582	0	0.904703	0.0295986	0.0302135	0.0354851
2011	3	0.00248376	1	0.664535	0	0.0753513	0.260114
2011	4	0.080338	0	0.446222	0.173011	0.195783	0.184984
2011	4	0.00165986	1	0.277087	0	0.722072	0.000840751
2011	5	0.0518084	0	0.787718	0.0862648	0.0909914	0.0350258
2011	5	0.000503602	1	0.468014	0.35072	0.181266	0
2014	1	0.108208	0	0.362962	0.389127	0.194644	0.0532667
2014	1	3.8927e-05	1	0.0261147	0.973885	0	0
2014	2	0.167588	0	0.424099	0.309106	0.204001	0.0627942
2014	2	4.29686e-05	1	0.239058	0.533613	0.194614	0.0327157
2014	3	0.262041	0	0.849739	0.0660474	0.0554913	0.0287223
2014	3	0.00594243	1	0.939804	0	0.0601964	0
2014	4	0.0573216	0	0.27802	0.384263	0.244125	0.0935928
2014	5	0.0585985	0	0.146392	0.826737	0.0207915	0.00607888
