# Supplementary material for: A micro dataset on delinquency risk, loan motivations and credit access in Chile
Source: Data Brief. 2019 Oct 18;27:104684. doi: 10.1016/j.dib.2019.104684 (PMC6838391; doi:10.1016/j.dib.2019.104684)
Supplement: Multimedia component 1 [file mmc1.zip › DIB_TMC/analyzed_data/LS_DTyear.xls]

## Sheet: Sheet1
year	deudacon	constant	LS1_ir_df0	LS1_ir2_df0	LS1_Ta1TMC	LS1_Ta2TMC	mot1_con	mot2_con	mot3_con	mot4_con	df1_dna	df3_dna	df_TB	df_TCC	df_dna_k1	df_dna_k3	df_Vall	df_dna
2011	1	0.0848085	0.177848	0.231632	0.0049772	0.0057125	0.5782	0.216856	0.140201	0.0647419	0.196548	0.121132	0.0868842		0.192648	0.112124	0.040954	0.127619
2011	2	0.119886	0.229997	0.285942	0.0273043	0.0693208	0.568595	0.169848	0.178033	0.0835246	0.225057	0.142687	0.14021	0.182036	0.209382	0.127322	0.0312116	0.283438
2011	3	0.259066	0.201323	0.256497	0.00196032	0.00958736	0.9024	0.0293149	0.0306462	0.0376387	0.273092	0.171481		0.235729			0.0630324	0.198982
2011	4	0.0819978	0.194472	0.249328	0.011929	0.0202427	0.442799	0.169509	0.206436	0.181256	0.0752323	0.0505995	0.0375147	0.223859	0.162818	0.0737121	0.164736	0.149145
2011	5	0.052312	0.229482	0.28598	0.00476378	0.00962689	0.78464	0.0888107	0.0918604	0.0346886	0.0877257	0.0517829	0.0133841	0.167104	0.243235	0.102673	0.0857716	0.210952
2011	6	0.276469	0.19932	0.237294	0.0092077	0.0092077	0	0	0	0							0.0244604
2011	7	0.12546	0.328976	0.33159	0.155266	0.155266	0	0	0	0							0.0553596
2014	1	0.108247	0.157021	0.21019	0.000359613	0.000359613	0.362841	0.389338	0.194574	0.0532476	0.115288	0.0482807	0.0227216		0.127648	0.0534572	0.00397647	0.120238
2014	2	0.167631	0.17669	0.230754	0.000110399	0.000256328	0.424051	0.309163	0.203999	0.0627865	0.131742	0.0743185	0.0205089	0.0865748	0.114636	0.0655748	0.00361528	0.174273
2014	3	0.267984	0.180792	0.234718	0.0102594	0.0221746	0.851736	0.0645828	0.0555956	0.0280854	0.156096	0.0783657		0.107752			0.0345996	0.103989
2014	4	0.0573216	0.175233	0.229239	0	0	0.27802	0.384263	0.244125	0.0935928	0.0684553	0.0401521	0.0708189	0.0654154	0.199712	0.195157	0.0350457	0.153647
2014	5	0.0585985	0.170103	0.223873	0	0	0.146392	0.826737	0.0207915	0.00607888	0.030797	0.0126201	0.063212	0.0140265	0.0390565	0.0311006	0.00245643	0.25242
2014	6	0.231985	0.180382	0.218603	0.0232874	0.0501325	0	0	0	0							0
2014	7	0.108233	0.314601	0.317919	0.319186	0.35595	0	0	0	0							0.114467
