# Supplementary material for: A micro dataset on delinquency risk, loan motivations and credit access in Chile
Source: Data Brief. 2019 Oct 18;27:104684. doi: 10.1016/j.dib.2019.104684 (PMC6838391; doi:10.1016/j.dib.2019.104684)
Supplement: Multimedia component 1 [file mmc1.zip › DIB_TMC/analyzed_data/Motives_DT.xls]

## Sheet: Sheet1
deudacon	d_dna_UF	mot1_con	mot2_con	mot3_con	mot4_con
1	156.778	0.425293	0.356676	0.162424	0.0545034
2	189.585	0.495493	0.263559	0.18323	0.0568995
3	24.865	0.857703	0.0555386	0.0482763	0.0381057
4	64.2316	0.365479	0.281286	0.201846	0.138288
5	246.416	0.352539	0.591272	0.0400824	0.015971
