# Supplementary material for: A micro dataset on delinquency risk, loan motivations and credit access in Chile
Source: Data Brief. 2019 Oct 18;27:104684. doi: 10.1016/j.dib.2019.104684 (PMC6838391; doi:10.1016/j.dib.2019.104684)
Supplement: Multimedia component 1 [file mmc1.zip › DIB_TMC/analyzed_data/Motives_DTyear.xls]

## Sheet: Sheet1
year	deudacon	constant	d_dna_UF	mot1_con	mot2_con	mot3_con	mot4_con
2007	1	0.0653467	112.588	0.568186	0.267412	0.124357	0.0400454
2007	2	0.142361	183.083	0.652281	0.158422	0.151781	0.0375158
2007	3	0.319873	25.6167	0.887633	0.0287215	0.0467809	0.0368645
2007	4	0.037303	46.1269	0.656936	0.133927	0.0998303	0.109307
2007	5	0.0463109	146.992	0.844756	0.0749833	0.0451836	0.0350768
2007	6	0.263297		0	0	0	0
2007	7	0.125509		0	0	0	0
2011	1	0.0848085	103.69	0.5782	0.216856	0.140201	0.0647419
2011	2	0.119886	128.254	0.568595	0.169848	0.178033	0.0835246
2011	3	0.259066	19.9289	0.9024	0.0293149	0.0306462	0.0376387
2011	4	0.0819978	56.8455	0.442799	0.169509	0.206436	0.181256
2011	5	0.052312	208.246	0.78464	0.0888107	0.0918604	0.0346886
2011	6	0.276469		0	0	0	0
2011	7	0.12546		0	0	0	0
2014	1	0.108247	164.779	0.362841	0.389338	0.194574	0.0532476
2014	2	0.167631	185.668	0.424051	0.309163	0.203999	0.0627865
2014	3	0.267984	28.4934	0.851736	0.0645828	0.0555956	0.0280854
2014	4	0.0573216	63.4027	0.27802	0.384263	0.244125	0.0935928
2014	5	0.0585985	264.084	0.146392	0.826737	0.0207915	0.00607888
2014	6	0.231985		0	0	0	0
2014	7	0.108233		0	0	0	0
2017	1	0.113721	203.92	0.318638	0.457866	0.164573	0.0555845
2017	2	0.127968	250.219	0.388448	0.374658	0.188845	0.0448063
2017	3	0.181353	24.7714	0.768971	0.112594	0.0618169	0.0547138
2017	4	0.0655288	81.1146	0.224085	0.382231	0.207039	0.142325
2017	5	0.106908	297.122	0.109266	0.857207	0.0265147	0.00670096
2017	6	0.317376		0	0	0	0
2017	7	0.0871454		0	0	0	0
