# Supplementary material for: A micro dataset on delinquency risk, loan motivations and credit access in Chile
Source: Data Brief. 2019 Oct 18;27:104684. doi: 10.1016/j.dib.2019.104684 (PMC6838391; doi:10.1016/j.dib.2019.104684)
Supplement: Multimedia component 1 [file mmc1.zip › DIB_TMC/analyzed_data/Motives_DTyear_DebtP.xls]

## Sheet: Sheet1
year	deudacon	constant	mot1_con	mot2_con	mot3_con	mot4_con
2007	1	0.146725	0.434521	0.399889	0.126129	0.0394614
2007	2	0.519788	0.332487	0.479923	0.161949	0.0256409
2007	3	0.163415	0.756353	0.0882079	0.10175	0.0536899
2007	4	0.0343152	0.510111	0.140651	0.193203	0.156035
2007	5	0.135757	0.735362	0.157106	0.0445316	0.0630003
2011	1	0.195907	0.47174	0.347929	0.138578	0.0417528
2011	2	0.342542	0.472841	0.205566	0.237917	0.0836758
2011	3	0.11502	0.783016	0.0694454	0.0749104	0.0726285
2011	4	0.103842	0.378374	0.222555	0.26648	0.132591
2011	5	0.242689	0.754908	0.140615	0.0875902	0.0168869
2014	1	0.243904	0.196285	0.559079	0.211864	0.0327722
2014	2	0.425594	0.28057	0.384917	0.280497	0.0540166
2014	3	0.104414	0.765273	0.0812247	0.126789	0.0267131
2014	4	0.0496969	0.203226	0.471176	0.25502	0.0705779
2014	5	0.176391	0.0594758	0.906633	0.0290825	0.00480858
2017	1	0.253074	0.217082	0.498119	0.238219	0.0408779
2017	2	0.349434	0.215861	0.484494	0.259136	0.0378877
2017	3	0.0490259	0.543643	0.285932	0.115941	0.052806
2017	4	0.0580065	0.227055	0.408757	0.232991	0.123288
2017	5	0.290459	0.0600051	0.893392	0.036788	0.00932484
