# Supplementary material for: A micro dataset on delinquency risk, loan motivations and credit access in Chile
Source: Data Brief. 2019 Oct 18;27:104684. doi: 10.1016/j.dib.2019.104684 (PMC6838391; doi:10.1016/j.dib.2019.104684)
Supplement: Multimedia component 1 [file mmc1.zip › DIB_TMC/analyzed_data/Motives_year.xls]

## Sheet: Sheet1
year	d_dna_UF	mot1_con	mot2_con	mot3_con	mot4_con	mot	deudor_cuotas	deudor_Bcuotas	deudor_0_50UF_B	deudor_50_200UF_B	deudor_0_50UF_CC	deudor_50_200UF_CC	deudor_0_50UF_NB	deudor_50_200UF_NB	deudor_0_200UF_NB	deudor_0_50UF	deudor_50_200UF	deudor_0_200UF_B	deudor_0_200UF_CC	deudor_0_200UF
2011	75.0539	0.716201	0.108504	0.105182	0.0701126	0.598071	0.310981	0.120742	0.0558639	0.0607556	0.0473658	0.00869233	0.140876	0.0371827	0.177819	0.0984457	0.0687379	0.11662	0.0560581	0.161598
2014	112.503	0.550374	0.275469	0.12939	0.0447669	0.659782	0.318219	0.146622	0.0538943	0.0617339	0.0563793	0.0125762	0.137298	0.0428248	0.179044	0.102584	0.0726639	0.115628	0.0689554	0.168016
