# Supplementary material for: A micro dataset on delinquency risk, loan motivations and credit access in Chile
Source: Data Brief. 2019 Oct 18;27:104684. doi: 10.1016/j.dib.2019.104684 (PMC6838391; doi:10.1016/j.dib.2019.104684)
Supplement: Multimedia component 1 [file mmc1.zip › DIB_TMC/analyzed_data/Motives_yearDC.xls]

## Sheet: Sheet1
Var	year	d_dna_UF	mot1_con	mot2_con	mot3_con	mot4_con	deudor_50_200UF_NB	deudor_0_50UF_NB	deudor_0_200UF_NB	deudor_0_200UF	deudor_0_200UF_CC	deudor_0_200UF_B	deudor_50_200UF_CC	deudor_0_50UF_CC	deudor_50_200UF_B	deudor_0_50UF_B	deudor_50_200UF	deudor_0_50UF	deudor_Bcuotas	deudor_cuotas
1	2011	120.601	0.560708	0.171595	0.171037	0.0966594														1
1	2014	190.066	0.290716	0.441055	0.209527	0.058702														1
2	2011	144.073	0.47315	0.243138	0.211036	0.0726763													1
2	2014	253.658	0.257943	0.417248	0.262359	0.0624501													1
3	2011	80.361	0.574736	0.155877	0.179759	0.0896278												1
3	2014	101.068	0.379131	0.31031	0.25393	0.0566295												1
4	2011	166.047	0.439067	0.271303	0.221308	0.0683219											1
4	2014	205.294	0.269482	0.421977	0.228134	0.0804069											1
5	2011	76.998	0.505586	0.16132	0.231684	0.10141										1
5	2014	93.669	0.30955	0.352898	0.291919	0.0456328										1
6	2011	163.426	0.443658	0.284682	0.21555	0.0561097									1
6	2014	194.862	0.268447	0.419783	0.22022	0.0915504									1
7	2011	90.739	0.654144	0.144083	0.135095	0.0666788								1
7	2014	116.532	0.448197	0.273921	0.21499	0.0628921								1
8	2011	204.494	0.412496	0.155625	0.28378	0.148099							1
8	2014	314.917	0.240121	0.386543	0.357667	0.0156695							1
9	2011	122.025	0.473323	0.225588	0.223279	0.0778099						1
9	2014	147.696	0.287605	0.388608	0.253639	0.0701482						1
10	2011	108.378	0.616674	0.145872	0.15815	0.0793038					1
10	2014	152.714	0.410248	0.294461	0.241011	0.0542796					1
11	2011	113.471	0.527807	0.198251	0.194849	0.0790935				1
11	2014	139.839	0.333464	0.3577	0.240802	0.0680346				1
12	2011	89.6304	0.54249	0.151509	0.180217	0.125784			1
12	2014	121.652	0.344849	0.369262	0.21689	0.0689988			1
13	2011	64.4863	0.566053	0.148295	0.163939	0.121713		1
13	2014	92.5393	0.395727	0.327006	0.200458	0.0768086		1
14	2011	185.21	0.449724	0.162715	0.240732	0.146828	1
14	2014	219.383	0.176963	0.507929	0.271763	0.0433458	1
