# Supplementary material for: A micro dataset on delinquency risk, loan motivations and credit access in Chile
Source: Data Brief. 2019 Oct 18;27:104684. doi: 10.1016/j.dib.2019.104684 (PMC6838391; doi:10.1016/j.dib.2019.104684)
Supplement: Multimedia component 1 [file mmc1.zip › DIB_TMC/analyzed_data/Motives_year_DebtP.xls]

## Sheet: Sheet1
year	mot1_con	mot2_con	mot3_con	mot4_con
2007	0.477512	0.348701	0.131988	0.0417986
2008	0.512439	0.254878	0.192614	0.0400697
2009	0.592226	0.13672	0.216495	0.0545601
2010	0.672772	0.106871	0.164461	0.0558956
2011	0.566946	0.203801	0.16619	0.0630627
2014	0.267779	0.491999	0.202094	0.0381273
2017	0.187619	0.592582	0.180722	0.0360333
